# Supplementary material for: Simultaneous profiling of RNA isoforms and chromatin accessibility of single cells of human retinal organoids
Source: Nat Commun. 2024 Sep 13;15:8022. doi: 10.1038/s41467-024-52335-0 (PMC11399327; doi:10.1038/s41467-024-52335-0)
Supplement: Supplementary file 4 — Supplementary Data 1 [file 41467_2024_52335_MOESM4_ESM.xlsx]

## Sheet: Sheet1
Comparison of scRICA-seq and other methods
Method	cell lines	Amplification	Sequencing platform	No. of cells in a library	Cell capture efficiency	No. of UMIs per cell	No. of genes per cell	No. of transcript per cell	Experiment cost per cell (excluding sequencing cost)	ATAC peaks	ATAC gene number	Q30
SCAN-seq2	HEK293T，K562	Modified Smart-seq2	Nanopore	96-960	0.888	39586	5912	7015	1	--	--	--
R2C2	Human B cells	Smart-seq2	Nanopore	1-96	0.64	--	532	--	7	--	--	--
ScISOr-Seq	Mouse cerebellum	10x genomics	NGS+Pacbio	>5,000	0.4	260	129	--	0.3	--	--	--
ScNaUmi-seq	Mouse brain	10x genomics	NGS+Nanopore	100-1,000	0.4	6047	2427	--	5	--	--	--
RAGE-seq	Human tumor and lymph node	10x genomics	NGS+Nanopore	2,500-6,000	0.187	--	TCR/BCR mRNA	--	0.5	--	--	--
scCOLOR-seq	HEK293T	Drop-seq	Nanopore	500-1,200	0.1	2000	500	--	0.06	--	--	--
scRCAT-seq2	hESC	Modified smart-seq3	illumina	1-96	--	715122	12309	17740	1.03	--	--	82.04;78.31
scRCAT-seq2	HEK293T	Modified smart-seq3	illumina	1-96	--	599305	9863	13342.5	1.03	--	--	84.29;79.37
HIT-scISOseq	Cynomolgus monkeys Limbal	10x genomics	Pacbio	1688	--	1738	1306	892	0.82	--	--	--
scRCAT-seq2	Cynomolgus monkeys Limbal	10x genomics	illumina	8347	0.628	3894	2515	1198	0.16	--	--	93.42;75.21
scRICA-seq	Retinal Organoid(D45)	10x genomics	Nanopore	12197	0.7318	3711	1986	1002	0.3	34088	19005	17.37
scRICA-seq	Retinal Organoid(D45)	10x genomics	illumina	12344	0.7406	6107	3063	1760	0.3	34088	19005	89.87;78.49
Some of the data in the table is from SCAN-seq2, and additional data has been supplemented.
