# Supplementary material for: Simultaneous profiling of RNA isoforms and chromatin accessibility of single cells of human retinal organoids
Source: Nat Commun. 2024 Sep 13;15:8022. doi: 10.1038/s41467-024-52335-0 (PMC11399327; doi:10.1038/s41467-024-52335-0)
Supplement: Supplementary file 5 — Supplementary Data 2 [file 41467_2024_52335_MOESM5_ESM.xlsx]

## Sheet: Sheet1
ES cell sample
Name	Sequence (5′-3′)
Oligo(dT) primer	AAGCAGTGGTATCAACGCAGAGT(N)6(N)12AGTTAACGCTATACGGCACGCG(T)30VN
TSO primer	GCAATGAAGTCGCAGGGTTG/rG//rG//rG/
TSO ISPCR primer	GCAATGAAGTCGCAGGGTTG
linker primer	ACTCTGCGTTGATACCACTGCTTGCAATGAAGTCGCAGGGTTG
oligo primer	AAGCAGTGGTATCAACGCAGAGT
Phi29 primer	GCAATGAAGTCGCAGGGTTG
Tn5-i5 primer	TCGTCGGCAGCGTCAGATGT
Tn5-i7 primer	GTCTCGTGGGCTCGGAGATG
anti-tag1 primer	CGCGTGCCGTATAGCGTTAACT
anti-TSO primer	CAACCCTGCGACTTCATTGC
i7-anti-tag1 primer	GTCTCGTGGGCTCGGAGATGTGTATAAGAGACAGCGCGTGCCGTATAGCGTTAACT
i7-anti-TSO primer	GTCTCGTGGGCTCGGAGATGTGTATAAGAGACAGCAACCCTGCGACTTCATTGC
Index 1 primer(N7)	CAAGCAGAAGACGGCATACGAGAT(N)8GTCTCGTGGGCTCGGAGATGTGTATAAGAGACAG
Index 2 primer(N5)	AATGATACGGCGACCACCGAGATCTACAC(N)8TCGTCGGCAGCGTCAGATGTGTATAAGAGACAG
D45 human retinal organoids
Name	Sequence (5′-3′)
10x-Read1 primer	CTACACGACGCTCTTCCGATCT
10x-TSO primer	AAGCAGTGGTATCAACGCAGAGT
10x-linker primer	ATGTACTCTGCGTTGATACCACTGCTTCTACACGACGCTCTTCCGATCT
10x-Phi29 primer	ATGTACTCTGCGTTGATACCACTGCTT
10x-anti-TSO primer	CTGCGTTGATACCACTGCTT
10x-polyA primer	GACAGAAAAAAAAAAAAAAAAAAAAAAAAAAAAAA
10x-i7-anti-TSO primer	GTCTCGTGGGCTCGGAGATGTGTATAAGAGACAGCTGCGTTGATACCACTGCTT
10x-i5-polyA primer	TCGTCGGCAGCGTCAGATGTGTATAAGAGACAGAAAAAAAAAAAAAAAAAAAAAAAAAAAAAA
(N)6: 16bp Cell Barcode. (N)12: 12bp UMI. (N)8: 8bp Index. /rG/: Riboguanosines.
