# Supplementary material for: Simultaneous profiling of RNA isoforms and chromatin accessibility of single cells of human retinal organoids
Source: Nat Commun. 2024 Sep 13;15:8022. doi: 10.1038/s41467-024-52335-0 (PMC11399327; doi:10.1038/s41467-024-52335-0)
Supplement: Supplementary file 6 — Supplementary Data 3 [file 41467_2024_52335_MOESM6_ESM.xlsx]

## Sheet: Sheet1
Reagents name	Company names	Catalog numbers
Poly Ethylene Glycol (PEG) 8000	Sigma	89510-250G-F
Triton X-100	Sigma	T9284
RNase inhibitor	Takara	2313B
10 mM dNTP Mix	Thermo	18427088
SIRV-Set3	Lexogen	51
Trizma-base	Sigma	T6791-100G
NaCl (5M)	Thermo	AM9760G
MgCl2	Sigma	M8266-100G
GTP (Tris buffered solution 100mM)	Thermo	R1461
Dithiothreitol (DTT)	Thermo	707265ML
Maxima H Minus Reverse Transcriptase	Thermo	EP0751
nuclease-free water	life-tech	4387936
KAPA HiFi HotStart ReadyMix (2×)	Biosystems	KK2601
AMPure XP beads	Beckman	A 63881
Exonuclease I	NEB	M0293S
NEBuilder HiFi DNA Assembly Master Mix	NEB	E2621L
Exonuclease III	NEB	M0206S
Lambda Exonuclease	NEB	M0262S
Hyperactive pG-Tn5 Transposase (10 μg)	vazyme	S602-01
phi29 DNA Polymerase	NEB	M0269L
