# Supplementary material for: Simultaneous profiling of RNA isoforms and chromatin accessibility of single cells of human retinal organoids
Source: Nat Commun. 2024 Sep 13;15:8022. doi: 10.1038/s41467-024-52335-0 (PMC11399327; doi:10.1038/s41467-024-52335-0)
Supplement: Supplementary file 8 — Source Data [file 41467_2024_52335_MOESM8_ESM.xlsx]

## Sheet: Figure 2c
proportion	Cell
0.797101	ES
0.84058	ES
0.811594	ES
1	ES
0.869565	ES
0.956522	ES

## Sheet: Figure 2d
select_trans	ES1	ES2	ES3	ES4	ES5	ES6	conc (amoles/µl)	ERCC ID
EF011072	27093	28751	28660	27257	35747	40155	30000	ERCC-00130
DQ516752	4049	10890	10263	13269	11293	12984	7500	ERCC-00004
EF011063	5780	2648	4392	6168	5931	8889	1875	ERCC-00136
DQ668365	2558	3718	2137	3509	4918	8285	937.5	ERCC-00108
DQ668367	100	377	175	860	1243	359	468.75	ERCC-00116
DQ459425	1130	819	471	670	1543	612	234.375	ERCC-00092
DQ516759	21	261	38	298	223	764	117.188	ERCC-00095
DQ855003	24	8	302	529	190	18	117.188	ERCC-00131
DQ516786	3	3	203	15	5	219	58.5938	ERCC-00062
DQ883651	3	3	3	54	3	3	29.2969	ERCC-00019
DQ854995	10	4	159	2	8	3	29.2969	ERCC-00144
DQ516773	0	0	0	1	2	41	14.6484	ERCC-00170
DQ854997	0	0	0	0	2	156	7.32422	ERCC-00154
DQ883669	3	1	2	1	1	3	7.32422	ERCC-00085
DQ516758	2	148	0	1	2	2	0.457764	ERCC-00097
DQ459429	24610	24130	22204	20555	28850	27032	15000	ERCC-00096
DQ854994	2688	3347	3687	4723	5319	7351	3750	ERCC-00171
DQ668364	1275	1421	1135	1847	1475	3308	937.5	ERCC-00009
DQ516783	1699	760	1181	2501	3640	4650	468.75	ERCC-00042
DQ516763	166	294	328	930	562	1033	234.375	ERCC-00060
DQ459413	158	445	83	140	317	486	117.188	ERCC-00035
DQ883689	152	74	4	4	117	154	58.5938	ERCC-00025
DQ516740	1	0	0	0	0	7	58.5938	ERCC-00051
DQ516785	3	4	77	99	4	118	29.2969	ERCC-00053
DQ883642	2	101	53	210	4	7	14.6484	ERCC-00148
DQ459427	7	3	2	2	3	6	14.6484	ERCC-00126
DQ855001	4	5	1	0	159	249	7.32422	ERCC-00034
DQ883659	2	0	0	1	110	1	3.66211	ERCC-00150
DQ883653	0	1	0	0	1	0	3.66211	ERCC-00067
DQ516754	7536	12783	11765	15091	15766	25489	15000	ERCC-00074
DQ883663	9796	6674	6038	6115	9942	12991	3750	ERCC-00113
DQ875386	372	667	804	1159	1128	2254	937.5	ERCC-00145
DQ883685	459	345	321	437	434	1008	468.75	ERCC-00111
DQ883650	2454	1922	2044	1252	1873	2068	234.375	ERCC-00076
DQ459424	1342	670	1203	1045	1089	640	117.188	ERCC-00044
DQ516750	6	8	52	224	139	187	58.5938	ERCC-00162
DQ883654	355	269	243	27	186	403	58.5938	ERCC-00071
DQ883682	9	231	90	210	116	141	29.2969	ERCC-00084
DQ875387	0	0	0	0	0	133	14.6484	ERCC-00099
DQ839618	97	75	58	51	96	84	7.32422	ERCC-00157
DQ668362	1	0	0	0	0	110	3.66211	ERCC-00143
DQ883656	0	1	2	1	0	0	3.66211	ERCC-00039
DQ459418	1	1	1	0	120	1	1.83105	ERCC-00058
DQ459430	26434	23149	18759	19369	26534	30889	15000	ERCC-00002
DQ516748	1130	1979	1858	2910	3082	5941	3750	ERCC-00046
DQ516784	601	415	810	1161	1413	2353	937.5	ERCC-00003
DQ516787	434	179	404	355	328	1040	468.75	ERCC-00043
DQ855004	238	537	387	894	890	1545	234.375	ERCC-00022
DQ459422	6	239	5	103	11	208	117.188	ERCC-00112
DQ668363	30	290	131	155	448	946	58.5938	ERCC-00165
DQ883652	449	354	101	296	150	293	58.5938	ERCC-00079
DQ883673	206	114	52	88	7	3	29.2969	ERCC-00078
DQ668359	0	2	0	1	2	5	14.6484	ERCC-00163
DQ668356	0	1	0	12	97	4	14.6484	ERCC-00059
DQ883658	118	196	14	339	270	667	7.32422	ERCC-00160
DQ516742	0	0	5	6	0	5	3.66211	ERCC-00077
DQ516776	1	1	2	1	161	1	0.457764	ERCC-00168

## Sheet: Figure 2e
select_trans	ES1	ES2	ES3	ES4	ES5	ES6
DQ883651	3	3	3	54	3	3
DQ883689	152	74	4	4	117	154
DQ459422	6	239	5	103	11	208
DQ883659	2	0	0	1	110	1
DQ516750	6	8	52	224	139	187
DQ668362	1	0	0	0	0	110
DQ855004	238	537	387	894	890	1545
DQ668364	1275	1421	1135	1847	1475	3308
DQ883685	459	345	321	437	434	1008
DQ516786	3	3	203	15	5	219
DQ459418	1	1	1	0	120	1
DQ516752	4049	10890	10263	13269	11293	12984
DQ516748	1130	1979	1858	2910	3082	5941
DQ516758	2	148	0	1	2	2
DQ668367	100	377	175	860	1243	359
DQ883658	118	196	14	339	270	667
DQ516787	434	179	404	355	328	1040
DQ855001	4	5	1	0	159	249
DQ459424	1342	670	1203	1045	1089	640
DQ516740	1	0	0	0	0	7
DQ516763	166	294	328	930	562	1033
DQ459429	24610	24130	22204	20555	28850	27032
DQ883663	9796	6674	6038	6115	9942	12991
DQ516783	1699	760	1181	2501	3640	4650
DQ883682	9	231	90	210	116	141
DQ668363	30	290	131	155	448	946
DQ883654	355	269	243	27	186	403
DQ516759	21	261	38	298	223	764
DQ839618	97	75	58	51	96	84
DQ459430	26434	23149	18759	19369	26534	30889
EF011072	27093	28751	28660	27257	35747	40155
DQ516776	1	1	2	1	161	1
DQ883652	449	354	101	296	150	293
DQ854994	2688	3347	3687	4723	5319	7351
DQ459413	158	445	83	140	317	486
DQ883642	2	101	53	210	4	7
DQ883673	206	114	52	88	7	3
DQ883669	3	1	2	1	1	3
DQ459427	7	3	2	2	3	6
DQ516785	3	4	77	99	4	118
DQ516784	601	415	810	1161	1413	2353
DQ855003	24	8	302	529	190	18
EF011063	5780	2648	4392	6168	5931	8889
DQ854995	10	4	159	2	8	3
DQ459425	1130	819	471	670	1543	612
DQ668365	2558	3718	2137	3509	4918	8285
DQ883650	2454	1922	2044	1252	1873	2068
DQ875386	372	667	804	1159	1128	2254
DQ516754	7536	12783	11765	15091	15766	25489
DQ668356	0	1	0	12	97	4
DQ883656	0	1	2	1	0	0
DQ883653	0	1	0	0	1	0
DQ668359	0	2	0	1	2	5
DQ516742	0	0	5	6	0	5
DQ516773	0	0	0	1	2	41
DQ854997	0	0	0	0	2	156
DQ875387	0	0	0	0	0	133

## Sheet: Figure 2g
cost	plat	Trans_Detected
0.972763	scRCAT-seq2 (HEK293T)	8701
7.7821	scRCAT-seq2 (HEK293T)	11718
15.5642	scRCAT-seq2 (HEK293T)	12586
0.972763	scRCAT-seq2 (HEK293T)	8645
15.5642	scRCAT-seq2 (HEK293T)	12562
0.972763	scRCAT-seq2 (HEK293T)	8672
7.7821	scRCAT-seq2 (HEK293T)	11690
7.7821	scRCAT-seq2 (HEK293T)	11791
1.94553	scRCAT-seq2 (HEK293T)	9796
3.89105	scRCAT-seq2 (HEK293T)	10906
3.89105	scRCAT-seq2 (HEK293T)	10802
1.94553	scRCAT-seq2 (HEK293T)	9698
3.89105	scRCAT-seq2 (HEK293T)	10805
15.5642	scRCAT-seq2 (HEK293T)	12450
1.94553	scRCAT-seq2 (HEK293T)	9837
0.486381	scRCAT-seq2 (HEK293T)	7551
0.243191	scRCAT-seq2 (HEK293T)	6439
0.486381	scRCAT-seq2 (HEK293T)	7524
0.486381	scRCAT-seq2 (HEK293T)	7585
0.243191	scRCAT-seq2 (HEK293T)	6446
0.243191	scRCAT-seq2 (HEK293T)	6349
15.5642	scRCAT-seq2 (HEK293T)	15818
0.972763	scRCAT-seq2 (HEK293T)	10946
1.94553	scRCAT-seq2 (HEK293T)	12380
7.7821	scRCAT-seq2 (HEK293T)	14880
7.7821	scRCAT-seq2 (HEK293T)	14831
1.94553	scRCAT-seq2 (HEK293T)	12266
3.89105	scRCAT-seq2 (HEK293T)	13558
3.89105	scRCAT-seq2 (HEK293T)	13639
0.972763	scRCAT-seq2 (HEK293T)	11012
0.972763	scRCAT-seq2 (HEK293T)	11046
15.5642	scRCAT-seq2 (HEK293T)	15901
7.7821	scRCAT-seq2 (HEK293T)	14986
15.5642	scRCAT-seq2 (HEK293T)	15948
1.94553	scRCAT-seq2 (HEK293T)	12357
3.89105	scRCAT-seq2 (HEK293T)	13590
0.243191	scRCAT-seq2 (HEK293T)	8264
0.486381	scRCAT-seq2 (HEK293T)	9707
0.243191	scRCAT-seq2 (HEK293T)	8319
0.486381	scRCAT-seq2 (HEK293T)	9638
0.243191	scRCAT-seq2 (HEK293T)	8291
0.486381	scRCAT-seq2 (HEK293T)	9700
15.5642	scRCAT-seq2 (HEK293T)	14961
0.972763	scRCAT-seq2 (HEK293T)	10392
7.7821	scRCAT-seq2 (HEK293T)	14163
7.7821	scRCAT-seq2 (HEK293T)	14119
3.89105	scRCAT-seq2 (HEK293T)	13032
15.5642	scRCAT-seq2 (HEK293T)	14919
1.94553	scRCAT-seq2 (HEK293T)	11811
7.7821	scRCAT-seq2 (HEK293T)	13887
3.89105	scRCAT-seq2 (HEK293T)	12986
1.94553	scRCAT-seq2 (HEK293T)	11647
0.972763	scRCAT-seq2 (HEK293T)	10476
1.94553	scRCAT-seq2 (HEK293T)	11716
0.972763	scRCAT-seq2 (HEK293T)	10438
15.5642	scRCAT-seq2 (HEK293T)	15029
3.89105	scRCAT-seq2 (HEK293T)	12935
0.486381	scRCAT-seq2 (HEK293T)	9127
0.243191	scRCAT-seq2 (HEK293T)	7634
0.486381	scRCAT-seq2 (HEK293T)	8992
0.486381	scRCAT-seq2 (HEK293T)	9086
0.243191	scRCAT-seq2 (HEK293T)	7621
0.243191	scRCAT-seq2 (HEK293T)	7715
15.5642	scRCAT-seq2 (HEK293T)	11922
0.972763	scRCAT-seq2 (HEK293T)	8700
0.972763	scRCAT-seq2 (HEK293T)	8776
15.5642	scRCAT-seq2 (HEK293T)	11854
1.94553	scRCAT-seq2 (HEK293T)	9711
3.89105	scRCAT-seq2 (HEK293T)	10528
3.89105	scRCAT-seq2 (HEK293T)	10433
7.7821	scRCAT-seq2 (HEK293T)	11323
15.5642	scRCAT-seq2 (HEK293T)	11858
1.94553	scRCAT-seq2 (HEK293T)	9725
3.89105	scRCAT-seq2 (HEK293T)	10459
1.94553	scRCAT-seq2 (HEK293T)	9639
7.7821	scRCAT-seq2 (HEK293T)	11143
0.972763	scRCAT-seq2 (HEK293T)	8811
7.7821	scRCAT-seq2 (HEK293T)	11153
0.486381	scRCAT-seq2 (HEK293T)	7750
0.243191	scRCAT-seq2 (HEK293T)	6715
0.486381	scRCAT-seq2 (HEK293T)	7753
0.243191	scRCAT-seq2 (HEK293T)	6649
0.243191	scRCAT-seq2 (HEK293T)	6669
0.486381	scRCAT-seq2 (HEK293T)	7842
7.7821	scRCAT-seq2 (hESC)	10833
0.972763	scRCAT-seq2 (hESC)	7633
7.7821	scRCAT-seq2 (hESC)	10828
3.89105	scRCAT-seq2 (hESC)	9955
3.89105	scRCAT-seq2 (hESC)	9922
1.94553	scRCAT-seq2 (hESC)	8882
1.94553	scRCAT-seq2 (hESC)	8808
15.5642	scRCAT-seq2 (hESC)	11826
3.89105	scRCAT-seq2 (hESC)	9924
0.972763	scRCAT-seq2 (hESC)	7834
0.972763	scRCAT-seq2 (hESC)	7779
1.94553	scRCAT-seq2 (hESC)	8800
15.5642	scRCAT-seq2 (hESC)	11763
15.5642	scRCAT-seq2 (hESC)	11706
7.7821	scRCAT-seq2 (hESC)	10919
0.486381	scRCAT-seq2 (hESC)	6802
0.243191	scRCAT-seq2 (hESC)	5722
0.243191	scRCAT-seq2 (hESC)	5785
0.486381	scRCAT-seq2 (hESC)	6795
0.243191	scRCAT-seq2 (hESC)	5782
0.486381	scRCAT-seq2 (hESC)	6804
3.89105	scRCAT-seq2 (hESC)	12347
1.94553	scRCAT-seq2 (hESC)	10764
1.94553	scRCAT-seq2 (hESC)	10744
7.7821	scRCAT-seq2 (hESC)	13817
3.89105	scRCAT-seq2 (hESC)	12402
7.7821	scRCAT-seq2 (hESC)	13916
15.5642	scRCAT-seq2 (hESC)	15181
0.972763	scRCAT-seq2 (hESC)	9297
15.5642	scRCAT-seq2 (hESC)	15197
0.972763	scRCAT-seq2 (hESC)	9352
0.972763	scRCAT-seq2 (hESC)	9314
1.94553	scRCAT-seq2 (hESC)	10833
7.7821	scRCAT-seq2 (hESC)	13760
3.89105	scRCAT-seq2 (hESC)	12274
15.5642	scRCAT-seq2 (hESC)	15217
0.243191	scRCAT-seq2 (hESC)	6605
0.486381	scRCAT-seq2 (hESC)	7965
0.243191	scRCAT-seq2 (hESC)	6719
0.486381	scRCAT-seq2 (hESC)	7881
0.486381	scRCAT-seq2 (hESC)	7974
0.243191	scRCAT-seq2 (hESC)	6749
0.972763	scRCAT-seq2 (hESC)	9171
15.5642	scRCAT-seq2 (hESC)	14956
0.972763	scRCAT-seq2 (hESC)	9219
0.972763	scRCAT-seq2 (hESC)	9292
15.5642	scRCAT-seq2 (hESC)	14945
7.7821	scRCAT-seq2 (hESC)	13600
15.5642	scRCAT-seq2 (hESC)	15008
3.89105	scRCAT-seq2 (hESC)	12213
7.7821	scRCAT-seq2 (hESC)	13623
3.89105	scRCAT-seq2 (hESC)	12229
7.7821	scRCAT-seq2 (hESC)	13681
1.94553	scRCAT-seq2 (hESC)	10665
3.89105	scRCAT-seq2 (hESC)	12183
1.94553	scRCAT-seq2 (hESC)	10730
1.94553	scRCAT-seq2 (hESC)	10605
0.243191	scRCAT-seq2 (hESC)	6670
0.243191	scRCAT-seq2 (hESC)	6578
0.486381	scRCAT-seq2 (hESC)	7736
0.486381	scRCAT-seq2 (hESC)	7782
0.486381	scRCAT-seq2 (hESC)	7775
0.243191	scRCAT-seq2 (hESC)	6654
0.972763	scRCAT-seq2 (hESC)	10796
15.5642	scRCAT-seq2 (hESC)	17847
1.94553	scRCAT-seq2 (hESC)	12598
1.94553	scRCAT-seq2 (hESC)	12617
3.89105	scRCAT-seq2 (hESC)	14416
7.7821	scRCAT-seq2 (hESC)	16347
15.5642	scRCAT-seq2 (hESC)	17720
15.5642	scRCAT-seq2 (hESC)	17649
3.89105	scRCAT-seq2 (hESC)	14528
1.94553	scRCAT-seq2 (hESC)	12713
3.89105	scRCAT-seq2 (hESC)	14388
7.7821	scRCAT-seq2 (hESC)	16190
0.972763	scRCAT-seq2 (hESC)	10871
0.972763	scRCAT-seq2 (hESC)	10749
7.7821	scRCAT-seq2 (hESC)	16197
0.486381	scRCAT-seq2 (hESC)	9188
0.486381	scRCAT-seq2 (hESC)	9054
0.243191	scRCAT-seq2 (hESC)	7608
0.486381	scRCAT-seq2 (hESC)	9077
0.243191	scRCAT-seq2 (hESC)	7562
0.243191	scRCAT-seq2 (hESC)	7614
3.89105	scRCAT-seq2 (hESC)	13698
7.7821	scRCAT-seq2 (hESC)	15322
0.972763	scRCAT-seq2 (hESC)	10697
7.7821	scRCAT-seq2 (hESC)	15244
15.5642	scRCAT-seq2 (hESC)	16344
0.972763	scRCAT-seq2 (hESC)	10616
1.94553	scRCAT-seq2 (hESC)	12245
7.7821	scRCAT-seq2 (hESC)	15245
1.94553	scRCAT-seq2 (hESC)	12272
3.89105	scRCAT-seq2 (hESC)	13721
0.972763	scRCAT-seq2 (hESC)	10726
1.94553	scRCAT-seq2 (hESC)	12098
3.89105	scRCAT-seq2 (hESC)	13812
15.5642	scRCAT-seq2 (hESC)	16509
15.5642	scRCAT-seq2 (hESC)	16666
0.243191	scRCAT-seq2 (hESC)	7683
0.486381	scRCAT-seq2 (hESC)	9106
0.486381	scRCAT-seq2 (hESC)	9157
0.486381	scRCAT-seq2 (hESC)	9179
0.243191	scRCAT-seq2 (hESC)	7832
0.243191	scRCAT-seq2 (hESC)	7625
1.94553	scRCAT-seq2 (hESC)	14726
3.89105	scRCAT-seq2 (hESC)	16413
3.89105	scRCAT-seq2 (hESC)	16311
0.972763	scRCAT-seq2 (hESC)	13282
15.5642	scRCAT-seq2 (hESC)	18595
1.94553	scRCAT-seq2 (hESC)	14915
1.94553	scRCAT-seq2 (hESC)	14840
3.89105	scRCAT-seq2 (hESC)	16439
7.7821	scRCAT-seq2 (hESC)	17439
15.5642	scRCAT-seq2 (hESC)	18514
0.972763	scRCAT-seq2 (hESC)	13181
7.7821	scRCAT-seq2 (hESC)	17696
7.7821	scRCAT-seq2 (hESC)	17472
15.5642	scRCAT-seq2 (hESC)	18582
0.972763	scRCAT-seq2 (hESC)	13184
0.486381	scRCAT-seq2 (hESC)	11407
0.243191	scRCAT-seq2 (hESC)	9769
0.243191	scRCAT-seq2 (hESC)	9726
0.486381	scRCAT-seq2 (hESC)	11477
0.486381	scRCAT-seq2 (hESC)	11477
0.243191	scRCAT-seq2 (hESC)	9702
12.5811	sclSOr-seq (hESC)	2060
12.5811	sclSOr-seq (hESC)	2071
12.5811	sclSOr-seq (hESC)	2053
6.29053	sclSOr-seq (hESC)	1206
6.29053	sclSOr-seq (hESC)	1193
6.29053	sclSOr-seq (hESC)	1194
9.72763	sclSOr-seq (hESC)	1585
3.14527	sclSOr-seq (hESC)	696
9.72763	sclSOr-seq (hESC)	1542
3.14527	sclSOr-seq (hESC)	704
9.72763	sclSOr-seq (hESC)	1614
3.14527	sclSOr-seq (hESC)	698
4.86381	sclSOr-seq (hESC)	933
1.57263	sclSOr-seq (hESC)	402
4.86381	sclSOr-seq (hESC)	908
1.57263	sclSOr-seq (hESC)	397
4.86381	sclSOr-seq (hESC)	921
1.57263	sclSOr-seq (hESC)	389
2.43191	sclSOr-seq (hESC)	544
0.786316	sclSOr-seq (hESC)	224
2.43191	sclSOr-seq (hESC)	517
0.786316	sclSOr-seq (hESC)	226
2.43191	sclSOr-seq (hESC)	538
0.786316	sclSOr-seq (hESC)	206
1.21595	sclSOr-seq (hESC)	308
0.393158	sclSOr-seq (hESC)	117
1.21595	sclSOr-seq (hESC)	294
0.393158	sclSOr-seq (hESC)	123
1.21595	sclSOr-seq (hESC)	284
0.393158	sclSOr-seq (hESC)	112
0.607977	sclSOr-seq (hESC)	163
0.196579	sclSOr-seq (hESC)	60
0.607977	sclSOr-seq (hESC)	166
0.196579	sclSOr-seq (hESC)	63
0.607977	sclSOr-seq (hESC)	160
0.196579	sclSOr-seq (hESC)	58
15.0973	sclSOr-seq (hESC)	2392
15.0973	sclSOr-seq (hESC)	2390
15.0973	sclSOr-seq (hESC)	2354
10.0649	sclSOr-seq (hESC)	1724
10.0649	sclSOr-seq (hESC)	1746
10.0649	sclSOr-seq (hESC)	1730
8.80674	sclSOr-seq (hESC)	1570
8.80674	sclSOr-seq (hESC)	1576
8.80674	sclSOr-seq (hESC)	1572
15.5642	sclSOr-seq (hESC)	2268
5.03243	sclSOr-seq (hESC)	1010
15.5642	sclSOr-seq (hESC)	2229
5.03243	sclSOr-seq (hESC)	1002
15.5642	sclSOr-seq (hESC)	2304
5.03243	sclSOr-seq (hESC)	1003
0.376452	SCAN-seq2 (K562)	2772
1.17631	SCAN-seq2 (K562)	5767
4.57403	SCAN-seq2 (K562)	9983
1.21532	SCAN-seq2 (K562)	5081
1.38838	SCAN-seq2 (K562)	5243
1.40665	SCAN-seq2 (K562)	5840
3.43051	SCAN-seq2 (K562)	7519
1.61947	SCAN-seq2 (K562)	5448
3.10651	SCAN-seq2 (K562)	5772
3.581	SCAN-seq2 (K562)	8356
0.932003	SCAN-seq2 (K562)	4636
1.22451	SCAN-seq2 (K562)	5228
7.27953	SCAN-seq2 (K562)	12330
3.81528	SCAN-seq2 (K562)	8563
0.66016	SCAN-seq2 (K562)	3981
8.00224	SCAN-seq2 (K562)	11676
8.01557	SCAN-seq2 (K562)	9440
9.43516	SCAN-seq2 (K562)	11728
12.3123	SCAN-seq2 (K562)	11128
11.9112	SCAN-seq2 (K562)	11236
14.1571	SCAN-seq2 (K562)	12900
9.55173	SCAN-seq2 (K562)	13330
7.71763	SCAN-seq2 (K562)	11646
8.06742	SCAN-seq2 (K562)	10513
7.89171	SCAN-seq2 (K562)	12169
8.47573	SCAN-seq2 (K562)	10783
10.6436	SCAN-seq2 (K562)	10306
9.89734	SCAN-seq2 (K562)	10887
10.75	SCAN-seq2 (K562)	10401
7.65774	SCAN-seq2 (K562)	12700
0.0243816	SCAN-seq2 (HEK293T)	324
2.4572	SCAN-seq2 (HEK293T)	6612
1.96497	SCAN-seq2 (HEK293T)	5393
3.11267	SCAN-seq2 (HEK293T)	8641
0.989404	SCAN-seq2 (HEK293T)	4368
1.18975	SCAN-seq2 (HEK293T)	5015
1.25495	SCAN-seq2 (HEK293T)	5441
1.35041	SCAN-seq2 (HEK293T)	5605
2.70315	SCAN-seq2 (HEK293T)	6940
2.24468	SCAN-seq2 (HEK293T)	6190
2.56599	SCAN-seq2 (HEK293T)	7048
0.961493	SCAN-seq2 (HEK293T)	4256
1.71219	SCAN-seq2 (HEK293T)	5942
0.0974566	SCAN-seq2 (HEK293T)	529
1.97577	SCAN-seq2 (HEK293T)	5772
5.4054	SCAN-seq2 (HEK293T)	10539
4.21557	SCAN-seq2 (HEK293T)	8333
3.86035	SCAN-seq2 (HEK293T)	8122
6.5399	SCAN-seq2 (HEK293T)	11517
5.07353	SCAN-seq2 (HEK293T)	10060
4.19486	SCAN-seq2 (HEK293T)	8812
5.99601	SCAN-seq2 (HEK293T)	10721
3.79287	SCAN-seq2 (HEK293T)	7887
5.95335	SCAN-seq2 (HEK293T)	11283
5.95314	SCAN-seq2 (HEK293T)	11512
7.49608	SCAN-seq2 (HEK293T)	11849
6.00618	SCAN-seq2 (HEK293T)	10092
4.30939	SCAN-seq2 (HEK293T)	10136
3.97937	SCAN-seq2 (HEK293T)	9216
3.81114	SCAN-seq2 (HEK293T)	9863

## Sheet: Figure 2h
method	mean	sem
SCAN-seq2	8566.1	123.439
scISOr-seq	1041.11	41.0651
scRCAT-seq	2151.5	130.5
scRCAT-seq2	12694.9	347.806

## Sheet: Figure 2i
cell_barcode	count	type
ATGGTCTAGAGAGGCT	2801	Retinal organoids_scRCAT-seq2
CTTAATGAGAACAAGT	1462	Retinal organoids_scRCAT-seq2
AAGCCACGTTGGTGAC	1480	Retinal organoids_scRCAT-seq2
TCAGTAATCACATTGA	1651	Retinal organoids_scRCAT-seq2
AGCACTTAGCAACAAG	1591	Retinal organoids_scRCAT-seq2
ACAACAACATTATGCG	1254	Retinal organoids_scRCAT-seq2
AGAAGGTGTTAACAGT	1305	Retinal organoids_scRCAT-seq2
CGTTGCAAGCACTTGG	2394	Retinal organoids_scRCAT-seq2
GCAAACTTCCCGAAGC	2693	Retinal organoids_scRCAT-seq2
GTTGCCCGTGTTGCAA	2423	Retinal organoids_scRCAT-seq2
TCCATGCTCTCAATTC	1576	Retinal organoids_scRCAT-seq2
ATTCGTTTCTTAGGGT	1528	Retinal organoids_scRCAT-seq2
CTTACTAGTGTTGTAG	1731	Retinal organoids_scRCAT-seq2
AATGCAACAGGGAGCT	1581	Retinal organoids_scRCAT-seq2
CTTTAGGCAATGAAGC	1747	Retinal organoids_scRCAT-seq2
TCTTCAAGTAGCAGCT	1700	Retinal organoids_scRCAT-seq2
GGATGAATCCTTAGTT	2129	Retinal organoids_scRCAT-seq2
TACTTCGTCGCTCCAT	3658	Retinal organoids_scRCAT-seq2
CGTAATGGTGCTCACC	1897	Retinal organoids_scRCAT-seq2
ACCTAAATCAAGCTAC	1034	Retinal organoids_scRCAT-seq2
TCAAGGAAGCTCAAAC	1385	Retinal organoids_scRCAT-seq2
CTATTGAAGCGCTAAT	1565	Retinal organoids_scRCAT-seq2
GAGTAATAGGTGTTAC	2549	Retinal organoids_scRCAT-seq2
GTTTAGCAGGGTGAGT	1478	Retinal organoids_scRCAT-seq2
ACTCGCGCAATACTGT	1797	Retinal organoids_scRCAT-seq2
CCATTGTGTGACATGC	856	Retinal organoids_scRCAT-seq2
CCTAATCGTGATTTGG	307	Retinal organoids_scRCAT-seq2
ACGAACAAGCCTGGTA	1961	Retinal organoids_scRCAT-seq2
ACCCAGGGTTAGCAGC	1467	Retinal organoids_scRCAT-seq2
TCCTGGTTCCTGATGG	2384	Retinal organoids_scRCAT-seq2
TTAGCAGGTTTGACCT	2340	Retinal organoids_scRCAT-seq2
AGAGATTAGTAAGTGG	1512	Retinal organoids_scRCAT-seq2
ATTTGTGAGGAACACA	1919	Retinal organoids_scRCAT-seq2
CTATTGAAGGCAGGTG	1348	Retinal organoids_scRCAT-seq2
TGGGCCTAGTAGCTTA	1177	Retinal organoids_scRCAT-seq2
ACACTAGGTTGTCATC	1542	Retinal organoids_scRCAT-seq2
GCGGTTATCATGGCCA	2910	Retinal organoids_scRCAT-seq2
CGTTAAATCAATACGC	1526	Retinal organoids_scRCAT-seq2
ACGTTACAGTAACGAG	4861	Retinal organoids_scRCAT-seq2
TATCGAGGTATTTGCC	1431	Retinal organoids_scRCAT-seq2
CCTGGATCACCTGTAA	812	Retinal organoids_scRCAT-seq2
TAAGCCAGTCGTAATG	1198	Retinal organoids_scRCAT-seq2
CTTGTCCAGAGCCGGA	2091	Retinal organoids_scRCAT-seq2
GGTCAAGCACCAACCG	2552	Retinal organoids_scRCAT-seq2
GAGGCTACACTAGCGT	1089	Retinal organoids_scRCAT-seq2
TCAGGTTAGTATGTGC	2041	Retinal organoids_scRCAT-seq2
TGTTCATTCGTCAAGT	1783	Retinal organoids_scRCAT-seq2
CTTACTAGTATTCGCT	3271	Retinal organoids_scRCAT-seq2
GATCGCTCAGCCTGCA	1556	Retinal organoids_scRCAT-seq2
CAATCCTGTAAACAAG	1164	Retinal organoids_scRCAT-seq2
TGGCTTTGTACGTTTC	1456	Retinal organoids_scRCAT-seq2
ACAGGATCAGTAGCCT	3540	Retinal organoids_scRCAT-seq2
GCGGTTGGTTATCGAG	3058	Retinal organoids_scRCAT-seq2
TGCTTTAGTTTGGGCG	1291	Retinal organoids_scRCAT-seq2
AGGAACGGTCACCTAT	1973	Retinal organoids_scRCAT-seq2
AACCCGCAGCAACAAG	4314	Retinal organoids_scRCAT-seq2
GTAAGCTTCTAGCTAA	1499	Retinal organoids_scRCAT-seq2
CAGGACACATCCTGAA	1806	Retinal organoids_scRCAT-seq2
ACGCCTTTCGGTTCCT	1310	Retinal organoids_scRCAT-seq2
ATCGCTTGTTCCTGTG	4449	Retinal organoids_scRCAT-seq2
GGCTCACAGCTATATG	1967	Retinal organoids_scRCAT-seq2
CGAATATGTTAAGTGT	3129	Retinal organoids_scRCAT-seq2
TTGCTTTAGATGCCTG	1656	Retinal organoids_scRCAT-seq2
CTGTAACAGCTATTAG	1316	Retinal organoids_scRCAT-seq2
GAGCGAAGTAACCAGC	14931	Retinal organoids_scRCAT-seq2
AAAGCTTGTTCGGGAT	1171	Retinal organoids_scRCAT-seq2
GCCAGGTTCTTACTCG	2059	Retinal organoids_scRCAT-seq2
CGGACAACAGGTTCAC	1488	Retinal organoids_scRCAT-seq2
TAGGTTGGTGAATCGC	1503	Retinal organoids_scRCAT-seq2
ATGACCAGTTTATCTG	989	Retinal organoids_scRCAT-seq2
GCACGGTTCGCTAAGT	2079	Retinal organoids_scRCAT-seq2
AGTCGCATCATGACCG	1661	Retinal organoids_scRCAT-seq2
AGTAAACAGATTGAGG	1532	Retinal organoids_scRCAT-seq2
CGCAAATTCAGTTCCC	2160	Retinal organoids_scRCAT-seq2
AGGGTTGCAACCGCCA	1730	Retinal organoids_scRCAT-seq2
AATTACCCATGGCCTG	1949	Retinal organoids_scRCAT-seq2
AGATGAAGTTGTCATC	1740	Retinal organoids_scRCAT-seq2
TGTTCCTCAAGCGAGC	2101	Retinal organoids_scRCAT-seq2
AAGCTATGTAGTTAAC	2667	Retinal organoids_scRCAT-seq2
TTGCGAGTCTTAATGG	1446	Retinal organoids_scRCAT-seq2
TCTACTAGTCAGGCCA	1499	Retinal organoids_scRCAT-seq2
GAACCGCTCAATGTGC	2715	Retinal organoids_scRCAT-seq2
GTGAATCTCAATCATG	1644	Retinal organoids_scRCAT-seq2
TCGTTATTCATCACTT	1571	Retinal organoids_scRCAT-seq2
ACAACACTCCTAATGA	1458	Retinal organoids_scRCAT-seq2
GAACACAAGCGGCTGT	1911	Retinal organoids_scRCAT-seq2
TACCAGGTCGTCAAGT	1592	Retinal organoids_scRCAT-seq2
ATGGTTATCCCATAGG	1757	Retinal organoids_scRCAT-seq2
ATGACTCAGCTCAATA	1264	Retinal organoids_scRCAT-seq2
TGGTTCCTCATGCGTG	2027	Retinal organoids_scRCAT-seq2
TTTCATCAGGTTAGCT	2912	Retinal organoids_scRCAT-seq2
AAGGATGTCTAACTGA	1281	Retinal organoids_scRCAT-seq2
CTAATAGTCTGTGCCT	2587	Retinal organoids_scRCAT-seq2
GGATGGCCACAAAGGT	1260	Retinal organoids_scRCAT-seq2
TTGGATTCATGTGGGA	926	Retinal organoids_scRCAT-seq2
CGCCTCATCGACAAAG	862	Retinal organoids_scRCAT-seq2
GGAGTCTGTTTGAGCA	5168	Retinal organoids_scRCAT-seq2
GTCATCACAGGATTAA	1767	Retinal organoids_scRCAT-seq2
ACGTCCAAGGACAATG	1165	Retinal organoids_scRCAT-seq2
CAATGACTCGTAACGT	1880	Retinal organoids_scRCAT-seq2
AAAGCACCACCTAAGC	1448	Retinal organoids_scRCAT-seq2
TCAATCGCAGCCAGTT	1783	Retinal organoids_scRCAT-seq2
CCAAACCCATACCCGG	402	Retinal organoids_scRCAT-seq2
ATGAAGCCATCTAGCA	1667	Retinal organoids_scRCAT-seq2
ATTTAGGTCCTGGTCT	867	Retinal organoids_scRCAT-seq2
ATTTAGGTCATGCTCC	1705	Retinal organoids_scRCAT-seq2
ACTTATGAGTAAACCC	2688	Retinal organoids_scRCAT-seq2
ATGAAGCCAACACTTG	1739	Retinal organoids_scRCAT-seq2
AGAAACCCAACTAGAA	1477	Retinal organoids_scRCAT-seq2
TCTAATCTCACAGCGC	1819	Retinal organoids_scRCAT-seq2
AAACCGCGTCGACTAA	6362	Retinal organoids_scRCAT-seq2
GACCTCAAGCTACTGG	1589	Retinal organoids_scRCAT-seq2
TTGCAAGGTCATTACC	1466	Retinal organoids_scRCAT-seq2
TTAACTGAGGACCGCT	2707	Retinal organoids_scRCAT-seq2
GCAATGAAGCAGGTGG	1220	Retinal organoids_scRCAT-seq2
AAGCTAGAGCAGCTCA	2057	Retinal organoids_scRCAT-seq2
AATCTCAAGGCGCATC	1468	Retinal organoids_scRCAT-seq2
GCCACTAAGCTTAGCG	1412	Retinal organoids_scRCAT-seq2
CTTATTGGTCACAGCG	3028	Retinal organoids_scRCAT-seq2
GGTTACCCACAGACTC	1770	Retinal organoids_scRCAT-seq2
AGGTATTGTTGAAGCC	1884	Retinal organoids_scRCAT-seq2
CAGATTCAGTTAGACC	1199	Retinal organoids_scRCAT-seq2
ACTAACCAGGACCAGG	5081	Retinal organoids_scRCAT-seq2
TAAGGCTTCAGCACCA	1715	Retinal organoids_scRCAT-seq2
TGTTGGCCAGTCTAAT	1626	Retinal organoids_scRCAT-seq2
TGAAGTGAGGAAGCTA	1797	Retinal organoids_scRCAT-seq2
TTGGGCCAGCTGGAAA	1606	Retinal organoids_scRCAT-seq2
TGTGCGCAGGCCCAGT	2523	Retinal organoids_scRCAT-seq2
CAACTAGGTTTGCGAA	1577	Retinal organoids_scRCAT-seq2
TTAGCTGCACAGGAAT	2523	Retinal organoids_scRCAT-seq2
GTGGACACATGAGCAG	1561	Retinal organoids_scRCAT-seq2
TCAGTAATCACCAATA	901	Retinal organoids_scRCAT-seq2
TCTACCTCATTATGCG	5115	Retinal organoids_scRCAT-seq2
CTCCATCAGCCACATG	1604	Retinal organoids_scRCAT-seq2
AGTATAGCAAACAACA	1824	Retinal organoids_scRCAT-seq2
ACGTCCAAGGTGAAAT	1873	Retinal organoids_scRCAT-seq2
TAACCAGGTTAATGAC	1750	Retinal organoids_scRCAT-seq2
GTCTATGCAGCTTAAT	1694	Retinal organoids_scRCAT-seq2
TAGTGAGAGCGAGGTG	2372	Retinal organoids_scRCAT-seq2
CGCAATAGTGGTTCTT	4079	Retinal organoids_scRCAT-seq2
GGATTTATCATTATGG	1494	Retinal organoids_scRCAT-seq2
GATTGGTTCGCAAACT	3664	Retinal organoids_scRCAT-seq2
CGCTTCTAGTTAGAGG	1828	Retinal organoids_scRCAT-seq2
CATGCAAGTTGTAAAC	1491	Retinal organoids_scRCAT-seq2
CAAACCGTCATGCATA	318	Retinal organoids_scRCAT-seq2
AAGCGAGGTACCCACC	1714	Retinal organoids_scRCAT-seq2
TAGCTTAAGCTTATGA	2033	Retinal organoids_scRCAT-seq2
GCCCGTTGTTTACCGT	567	Retinal organoids_scRCAT-seq2
TCCCTGGTCCTGGCTT	3225	Retinal organoids_scRCAT-seq2
GACCTGATCGGTTACG	1396	Retinal organoids_scRCAT-seq2
GATGCATTCGGTTTGG	1095	Retinal organoids_scRCAT-seq2
CTCATGACATAGCAGG	1886	Retinal organoids_scRCAT-seq2
GCTTTGTGTCGTTATC	1713	Retinal organoids_scRCAT-seq2
GCGCTAGGTTAACGGC	1767	Retinal organoids_scRCAT-seq2
CTCTATGTCATTACAG	2948	Retinal organoids_scRCAT-seq2
ACCTGTTGTCATGAGC	6606	Retinal organoids_scRCAT-seq2
AATTGCCAGACACCGC	1835	Retinal organoids_scRCAT-seq2
CCCTGTTAGTAAACCC	1645	Retinal organoids_scRCAT-seq2
GCTCCTTAGCACTAAC	2169	Retinal organoids_scRCAT-seq2
GTGTTCCTCCTGCGAA	1298	Retinal organoids_scRCAT-seq2
CCCTCAGTCGTTTCCA	2094	Retinal organoids_scRCAT-seq2
GGTTTGTAGTCAATCA	1107	Retinal organoids_scRCAT-seq2
CTTTCTTGTAAGTCGC	2347	Retinal organoids_scRCAT-seq2
TTTATGGAGGTTTGAC	2183	Retinal organoids_scRCAT-seq2
CAAGCTAGTCAAGTAT	1420	Retinal organoids_scRCAT-seq2
AACCGCTCACCTGCTC	1768	Retinal organoids_scRCAT-seq2
CTTAAGGGTCATTAGG	1338	Retinal organoids_scRCAT-seq2
TATATCCTCATTGTCT	1747	Retinal organoids_scRCAT-seq2
TGAGTGAAGGGATGCG	616	Retinal organoids_scRCAT-seq2
ACCTTCATCACCAATA	1397	Retinal organoids_scRCAT-seq2
CTGGTAAGTTTGTTGC	2711	Retinal organoids_scRCAT-seq2
CTCCTCACATTGCGTA	1253	Retinal organoids_scRCAT-seq2
GTCCAAGTCTTAAGTG	1604	Retinal organoids_scRCAT-seq2
CGATATTCAAACATAG	1789	Retinal organoids_scRCAT-seq2
AATAGAGGTATACTGG	2863	Retinal organoids_scRCAT-seq2
GAGGAGGCAGGACACA	6293	Retinal organoids_scRCAT-seq2
GATGCAGCAATTTAGC	2210	Retinal organoids_scRCAT-seq2
TGTGCACCATTGTCCT	5579	Retinal organoids_scRCAT-seq2
TTGCGTCTCTCCATAT	2031	Retinal organoids_scRCAT-seq2
TTGCTTAGTAGTTAAC	901	Retinal organoids_scRCAT-seq2
AGACTATGTTAAGGTT	2399	Retinal organoids_scRCAT-seq2
CGGAGCAAGCGATACT	1740	Retinal organoids_scRCAT-seq2
GTCCAAGTCATGAAGG	3148	Retinal organoids_scRCAT-seq2
TCAGCGATCGCCTAAG	1079	Retinal organoids_scRCAT-seq2
GCTATCCTCACTAAGC	1728	Retinal organoids_scRCAT-seq2
TCTAGCGAGTGTTGCG	1394	Retinal organoids_scRCAT-seq2
CTAATCGCACAGCCTG	1496	Retinal organoids_scRCAT-seq2
CTTCACTCAATAGTCT	2616	Retinal organoids_scRCAT-seq2
GGATGGCCAATTTGGT	3985	Retinal organoids_scRCAT-seq2
TATTCGTTCCCTTGCG	3094	Retinal organoids_scRCAT-seq2
AAGCCTCCAATTGAGA	3816	Retinal organoids_scRCAT-seq2
TAGGTTGGTTTCGCGC	2645	Retinal organoids_scRCAT-seq2
GACTATTCACTGGCTG	2486	Retinal organoids_scRCAT-seq2
AAACCGAAGTGAACCT	1388	Retinal organoids_scRCAT-seq2
TTGTCAAAGCAGCTCA	1337	Retinal organoids_scRCAT-seq2
CCATTGTGTTCGGTAA	1397	Retinal organoids_scRCAT-seq2
TGTGGCCAGCTAGAAG	1596	Retinal organoids_scRCAT-seq2
TGGTTCCTCGATCAGT	1921	Retinal organoids_scRCAT-seq2
CAAGGCTGTACGCGCA	1429	Retinal organoids_scRCAT-seq2
TGCGCGAGTTCAAGCA	2178	Retinal organoids_scRCAT-seq2
AGCAATTGTTGGATCA	3710	Retinal organoids_scRCAT-seq2
GGAATCTTCTTGCTAT	2546	Retinal organoids_scRCAT-seq2
CCAAACTAGTCAATTG	1401	Retinal organoids_scRCAT-seq2
GATAGACCACATGCTA	1452	Retinal organoids_scRCAT-seq2
GCAGGTGAGGATGATG	1758	Retinal organoids_scRCAT-seq2
CCAACCAAGTTGTCCC	2164	Retinal organoids_scRCAT-seq2
CACCTGTTCCCTCAAC	1663	Retinal organoids_scRCAT-seq2
GGAGTCTGTTGCTGGG	1189	Retinal organoids_scRCAT-seq2
ACGTCAAGTTACAACG	1838	Retinal organoids_scRCAT-seq2
ACAGGCTGTTTGTCTA	1886	Retinal organoids_scRCAT-seq2
TGCATTAAGCATTAGC	1647	Retinal organoids_scRCAT-seq2
CGGTTGGGTGAGAAAC	1629	Retinal organoids_scRCAT-seq2
TAGCGGACATGTCAGC	2156	Retinal organoids_scRCAT-seq2
AGCGGATAGGTCCTAG	1305	Retinal organoids_scRCAT-seq2
GTTTATCTCCGGCTAA	1578	Retinal organoids_scRCAT-seq2
TAGTCAATCGCTAGCA	1635	Retinal organoids_scRCAT-seq2
ACGTACCCAAATACCT	888	Retinal organoids_scRCAT-seq2
AGCGCCTAGCGATAAG	2039	Retinal organoids_scRCAT-seq2
GAATTTGTCCTCCTAA	1532	Retinal organoids_scRCAT-seq2
GTTAAACGTGCTGGTG	749	Retinal organoids_scRCAT-seq2
AGGATGTCACTAGGTC	1732	Retinal organoids_scRCAT-seq2
CAAGGCCTCAGGTTTA	3939	Retinal organoids_scRCAT-seq2
GGTTGAGCATGGCCCA	1960	Retinal organoids_scRCAT-seq2
GAGTAACCACAGAACG	990	Retinal organoids_scRCAT-seq2
CAAACACTCAAACCGT	2187	Retinal organoids_scRCAT-seq2
AAGCGAGGTGCTCCGT	2762	Retinal organoids_scRCAT-seq2
AGTCCTTGTTAGCCAA	1206	Retinal organoids_scRCAT-seq2
GAACCTGTCAACCAAC	2816	Retinal organoids_scRCAT-seq2
GAACCTTAGGGATGAC	4141	Retinal organoids_scRCAT-seq2
CACCTGTTCTCGCCCA	340	Retinal organoids_scRCAT-seq2
TAGTTTGAGATGGACA	2748	Retinal organoids_scRCAT-seq2
TCGCGAGGTATCTGGA	1692	Retinal organoids_scRCAT-seq2
GCAATGTTCAAGCTTA	1374	Retinal organoids_scRCAT-seq2
TGTGCGCAGTAACCCG	3536	Retinal organoids_scRCAT-seq2
ATGTGAGAGCGATAGA	1776	Retinal organoids_scRCAT-seq2
TGTGCGGGTCATCAAG	1918	Retinal organoids_scRCAT-seq2
TGAACAGAGCGCTAAT	1494	Retinal organoids_scRCAT-seq2
GAGGAGGCAAACGGGC	1593	Retinal organoids_scRCAT-seq2
ACGAATCTCAATGAGG	2089	Retinal organoids_scRCAT-seq2
TATTACCTCGTTATAG	1641	Retinal organoids_scRCAT-seq2
CGGGCTTAGGTCCTGA	1544	Retinal organoids_scRCAT-seq2
TAGCTAATCCCTGGTT	1282	Retinal organoids_scRCAT-seq2
TCGCCCATCGCTCCAT	3826	Retinal organoids_scRCAT-seq2
TTACCTGTCGATTCTT	1284	Retinal organoids_scRCAT-seq2
GTTGGAGCACCTAAGC	1827	Retinal organoids_scRCAT-seq2
TTATAGCCACGTGCTG	865	Retinal organoids_scRCAT-seq2
AATGTCCAGCGTGCAC	1473	Retinal organoids_scRCAT-seq2
TGCACACCAGAAATGC	1674	Retinal organoids_scRCAT-seq2
CATGGCGGTGCATTAG	532	Retinal organoids_scRCAT-seq2
GTGCGGTTCCCGTTGT	1331	Retinal organoids_scRCAT-seq2
TTTGGTAAGCTTAGTA	562	Retinal organoids_scRCAT-seq2
CAATCCTGTAAGTCGC	1036	Retinal organoids_scRCAT-seq2
ACCTGTTGTAGCCATA	1823	Retinal organoids_scRCAT-seq2
AGCCGGTTCATAACCA	2692	Retinal organoids_scRCAT-seq2
GACACCGGTTAACAGT	1330	Retinal organoids_scRCAT-seq2
GGTTGGTGTTTAACGG	2129	Retinal organoids_scRCAT-seq2
GGCTATGTCTCAATAG	2021	Retinal organoids_scRCAT-seq2
CCTAGTTGTCCAAGAC	1484	Retinal organoids_scRCAT-seq2
CTTTATGGTCATAACG	1783	Retinal organoids_scRCAT-seq2
AGGGCCTTCGGGACTC	1827	Retinal organoids_scRCAT-seq2
ATTGCTCGTTTCGCGC	1238	Retinal organoids_scRCAT-seq2
AAAGGCTCACAACCTA	2374	Retinal organoids_scRCAT-seq2
CTTCATCCATTGTGGC	2971	Retinal organoids_scRCAT-seq2
AGATGCTTCGGCTAGC	1406	Retinal organoids_scRCAT-seq2
TTACACCGTTCATCTA	1758	Retinal organoids_scRCAT-seq2
ATCAAGACAGTTATCG	1818	Retinal organoids_scRCAT-seq2
GGATGAATCATGGCCA	1632	Retinal organoids_scRCAT-seq2
TTTAAGGTCCAAATCA	1253	Retinal organoids_scRCAT-seq2
GTTCACCTCGTCCTTA	1216	Retinal organoids_scRCAT-seq2
GCATTAGGTTGGGTTA	3878	Retinal organoids_scRCAT-seq2
CCAGGAACAAGATTCT	3411	Retinal organoids_scRCAT-seq2
ACTATGTCATAGACTT	2005	Retinal organoids_scRCAT-seq2
CGTTTGTGTACTTCAC	1699	Retinal organoids_scRCAT-seq2
GTTTACCGTGTCCTGC	1005	Retinal organoids_scRCAT-seq2
GCAAGTGCAATTATGC	1200	Retinal organoids_scRCAT-seq2
GCTTGACCAGTAAAGC	1187	Retinal organoids_scRCAT-seq2
GATTAGCTCTTTGACT	1685	Retinal organoids_scRCAT-seq2
TCTTGTCCAATCTCTC	2960	Retinal organoids_scRCAT-seq2
GAGTTTGGTTCAAGAT	1445	Retinal organoids_scRCAT-seq2
GTTTGTCGTTAGAGCC	1745	Retinal organoids_scRCAT-seq2
ATTTAGGTCCGCCTCA	2924	Retinal organoids_scRCAT-seq2
TTGATGTCAAGGTATA	1755	Retinal organoids_scRCAT-seq2
AGCTGCTCAGTTTACG	3086	Retinal organoids_scRCAT-seq2
TTGGGTTAGCCTGGTA	3322	Retinal organoids_scRCAT-seq2
AGAGATTAGGACTTAC	2175	Retinal organoids_scRCAT-seq2
TGTGTGAGTTTGTTGC	4097	Retinal organoids_scRCAT-seq2
GCATGAGCACTAGGTC	1442	Retinal organoids_scRCAT-seq2
CTCTTGATCAAAGGCA	1586	Retinal organoids_scRCAT-seq2
CGACCTGCAATAGTCT	2237	Retinal organoids_scRCAT-seq2
TCTCACCAGTAGGCGG	3104	Retinal organoids_scRCAT-seq2
GTTAGACTCACAGCCA	3071	Retinal organoids_scRCAT-seq2
GACCTAAGTGACATAT	2339	Retinal organoids_scRCAT-seq2
GATTATGTCTAATTGG	1096	Retinal organoids_scRCAT-seq2
CCCAGCACAGGCATGA	1886	Retinal organoids_scRCAT-seq2
GTAATAGCAGCATTAT	1895	Retinal organoids_scRCAT-seq2
CTTTGAGCATGGAGGC	1388	Retinal organoids_scRCAT-seq2
GGTATGTTCAATCATG	1365	Retinal organoids_scRCAT-seq2
ATATGCTCAGTATGTT	2171	Retinal organoids_scRCAT-seq2
GAGGGAGCAATATGGA	1347	Retinal organoids_scRCAT-seq2
GTCATCACATCGCTTT	418	Retinal organoids_scRCAT-seq2
GAGATAAGTTACAAAC	938	Retinal organoids_scRCAT-seq2
GATTACGGTACGCGCA	1030	Retinal organoids_scRCAT-seq2
TAGCCTTGTGCACGCA	1588	Retinal organoids_scRCAT-seq2
CAAGTTATCATGGCCA	1601	Retinal organoids_scRCAT-seq2
TAGGTGCGTTTAGTCC	1671	Retinal organoids_scRCAT-seq2
ACATAGCTCCCTCGCA	1635	Retinal organoids_scRCAT-seq2
AGGATTGAGTCCTTTG	1605	Retinal organoids_scRCAT-seq2
TGTTATGAGGGACTAA	2575	Retinal organoids_scRCAT-seq2
ATGGCTTAGTCCTGAG	2241	Retinal organoids_scRCAT-seq2
CTGTACCTCATTGCGG	1606	Retinal organoids_scRCAT-seq2
GAGCGATAGCGGATAA	1222	Retinal organoids_scRCAT-seq2
GGATATTGTGGTTCTT	709	Retinal organoids_scRCAT-seq2
AGTAGGATCTGTGCCT	1674	Retinal organoids_scRCAT-seq2
GCACGCTAGTTCCTCA	1804	Retinal organoids_scRCAT-seq2
GCGGTTGGTCATAGAT	302	Retinal organoids_scRCAT-seq2
CAAGACAAGCCAGTAT	1862	Retinal organoids_scRCAT-seq2
CGGAGTCTCCTCACAC	2384	Retinal organoids_scRCAT-seq2
TCAGTGAGTAGGTTGC	1537	Retinal organoids_scRCAT-seq2
GTCCTAGAGATGCCTG	1530	Retinal organoids_scRCAT-seq2
AGGGCTACACCTGCCT	1577	Retinal organoids_scRCAT-seq2
CCCAGCACATCATGGC	1273	Retinal organoids_scRCAT-seq2
TAATGCATCCAAATCA	3659	Retinal organoids_scRCAT-seq2
TCAAGACTCGCTATGG	1851	Retinal organoids_scRCAT-seq2
CTGGATGTCCTCCCTC	1968	Retinal organoids_scRCAT-seq2
TCATCCATCGTCAAGT	2521	Retinal organoids_scRCAT-seq2
TCTAGCACATCGCTTT	2782	Retinal organoids_scRCAT-seq2
CTGTACCTCAAATCGC	1345	Retinal organoids_scRCAT-seq2
GGATGAATCACGCGGT	799	Retinal organoids_scRCAT-seq2
GGTGTTGTCTTCAATC	8450	Retinal organoids_scRCAT-seq2
GAGCGATAGACAACGA	2028	Retinal organoids_scRCAT-seq2
AAGACCAAGGCGTAAA	2668	Retinal organoids_scRCAT-seq2
TCGTTACGTGATGAAA	555	Retinal organoids_scRCAT-seq2
GCTCTGGCAGGCTAAG	1362	Retinal organoids_scRCAT-seq2
AGTTTGATCCAATAGC	842	Retinal organoids_scRCAT-seq2
TTCGTGCTCATGCAAC	2587	Retinal organoids_scRCAT-seq2
TTGATGTCAAGTGTCC	1311	Retinal organoids_scRCAT-seq2
AACCTCCTCGGTTTCC	1798	Retinal organoids_scRCAT-seq2
TATAACCCATTAGCCA	1076	Retinal organoids_scRCAT-seq2
GAATTTGTCCTAGTTT	2415	Retinal organoids_scRCAT-seq2
TCGACAAGTCAAAGAA	795	Retinal organoids_scRCAT-seq2
AACGCCCAGGACCTGC	1864	Retinal organoids_scRCAT-seq2
TTGACATCAGCCTAAC	1705	Retinal organoids_scRCAT-seq2
GCAATAGAGGAACGGT	1897	Retinal organoids_scRCAT-seq2
GATTAAGCACAAGCCT	1279	Retinal organoids_scRCAT-seq2
GGAAACTCAGTTGCGT	1714	Retinal organoids_scRCAT-seq2
GATTCCTGTTAGCAGC	2519	Retinal organoids_scRCAT-seq2
AACATCATCTGTTCAT	890	Retinal organoids_scRCAT-seq2
ATTCAACCAGGCCATT	1779	Retinal organoids_scRCAT-seq2
AGTCGCATCAATCTAG	1496	Retinal organoids_scRCAT-seq2
TATCGCACAGCAAGAT	2755	Retinal organoids_scRCAT-seq2
CGTTTGGAGGAGTCGG	1606	Retinal organoids_scRCAT-seq2
ACCAGCTCAATCTCTC	1252	Retinal organoids_scRCAT-seq2
CGATATTCATTCAGCA	1941	Retinal organoids_scRCAT-seq2
TCTCACCAGGACAATG	2448	Retinal organoids_scRCAT-seq2
TTGACTAAGTAGGATG	2304	Retinal organoids_scRCAT-seq2
CGGTTGGGTTTATGGG	1770	Retinal organoids_scRCAT-seq2
TGGTTCCTCAATAGCC	1610	Retinal organoids_scRCAT-seq2
GATTCATCACATTAAC	299	Retinal organoids_scRCAT-seq2
TTGAGCTAGCCGCAGT	1439	Retinal organoids_scRCAT-seq2
AAATGCCTCGATCAGT	2647	Retinal organoids_scRCAT-seq2
TTGTCCGGTGAAACAA	1571	Retinal organoids_scRCAT-seq2
GGCGGTAAGGACTTAC	1067	Retinal organoids_scRCAT-seq2
AGTAGGATCGCGACAC	1776	Retinal organoids_scRCAT-seq2
TTACACCGTCGTTATC	1596	Retinal organoids_scRCAT-seq2
CATTTGTTCCTAAATG	1067	Retinal organoids_scRCAT-seq2
AGGTACGCATCCTGAA	2058	Retinal organoids_scRCAT-seq2
CAGCCTAAGCCGGTAC	4126	Retinal organoids_scRCAT-seq2
TGGTCATAGGATAAAC	1716	Retinal organoids_scRCAT-seq2
AAGGATCCATAATCGT	1113	Retinal organoids_scRCAT-seq2
CTAGATTCAACCTGGT	2889	Retinal organoids_scRCAT-seq2
AGTGAGTCAAGCGAGC	2664	Retinal organoids_scRCAT-seq2
ACCCTGTTCCAGGAAA	2360	Retinal organoids_scRCAT-seq2
TGCTAACAGCCGCTAA	4734	Retinal organoids_scRCAT-seq2
GAGTAATAGCTTCCCG	1699	Retinal organoids_scRCAT-seq2
ATGTCAATCAAGCGCC	1377	Retinal organoids_scRCAT-seq2
CCTAATCGTTGGTTAG	3835	Retinal organoids_scRCAT-seq2
ATATAGGCATAGCTTG	1945	Retinal organoids_scRCAT-seq2
AAGCTTGGTCAAGACC	2217	Retinal organoids_scRCAT-seq2
TCCATTGTCATGACCG	1420	Retinal organoids_scRCAT-seq2
CAGGACCTCTTGGATA	1445	Retinal organoids_scRCAT-seq2
CTTGTCCAGTTGGGCC	935	Retinal organoids_scRCAT-seq2
CAAAGCGCACATAACT	1713	Retinal organoids_scRCAT-seq2
TCGCGAGGTAGACAAA	2110	Retinal organoids_scRCAT-seq2
TGCACACCAGGTTTGC	1680	Retinal organoids_scRCAT-seq2
ACATAGCTCGTTTCCA	1217	Retinal organoids_scRCAT-seq2
GACCTGCAGCTAATTG	1477	Retinal organoids_scRCAT-seq2
TGTAACTCACCTACTT	1756	Retinal organoids_scRCAT-seq2
TCAGGTTAGGAGTCGG	2029	Retinal organoids_scRCAT-seq2
CGCTATGAGCTGTAAC	1428	Retinal organoids_scRCAT-seq2
GCAAACCGTCAATACG	1378	Retinal organoids_scRCAT-seq2
CGTTAGTAGTGGCGGA	1694	Retinal organoids_scRCAT-seq2
TCAAGCTAGGTAAGCA	1512	Retinal organoids_scRCAT-seq2
TGAGCTTAGCTACTGG	1500	Retinal organoids_scRCAT-seq2
TGTGCGGGTACGGGTT	1323	Retinal organoids_scRCAT-seq2
AGGACTAAGTTTGAGC	1881	Retinal organoids_scRCAT-seq2
CCTTTAGTCTTACTCG	1906	Retinal organoids_scRCAT-seq2
TCCCTGGTCACTCAAA	3350	Retinal organoids_scRCAT-seq2
GCTTTGTGTGGCTTCC	1313	Retinal organoids_scRCAT-seq2
TTGTCCGGTTATCCTA	74	Retinal organoids_scRCAT-seq2
ATTGCAGGTCATGCCC	2163	Retinal organoids_scRCAT-seq2
CACGCTAAGTACTGGT	1588	Retinal organoids_scRCAT-seq2
CTTTGAGCAACATAAG	1138	Retinal organoids_scRCAT-seq2
TCGTGCTTCCTAGTAA	1357	Retinal organoids_scRCAT-seq2
TAGCCTTGTTAGACCA	307	Retinal organoids_scRCAT-seq2
GGATGAATCCGCAAGC	2081	Retinal organoids_scRCAT-seq2
GTAGTTATCGATTTAG	992	Retinal organoids_scRCAT-seq2
CGCTGTGCAAGCGAGC	1202	Retinal organoids_scRCAT-seq2
TACAGCTAGAGGGACT	538	Retinal organoids_scRCAT-seq2
AGCATTTCAGAAACGT	1208	Retinal organoids_scRCAT-seq2
CACATTAAGGGCTTAT	4201	Retinal organoids_scRCAT-seq2
GGTTCCCGTTAGTACG	1741	Retinal organoids_scRCAT-seq2
CCTGCTCCAAAGGCCA	1812	Retinal organoids_scRCAT-seq2
ACTATCCGTGCTTTAC	2494	Retinal organoids_scRCAT-seq2
TTTGCGGAGAAACTGG	1499	Retinal organoids_scRCAT-seq2
TACAACATCAGGAACA	1255	Retinal organoids_scRCAT-seq2
ATCAAGCTCTTAGCCC	1444	Retinal organoids_scRCAT-seq2
AGTGCGGAGGGATGCG	2273	Retinal organoids_scRCAT-seq2
ATGAAGCCATTAAGCT	2301	Retinal organoids_scRCAT-seq2
AATTACCCACAGCCAT	1048	Retinal organoids_scRCAT-seq2
AGTCCTGAGTTGTCTT	1204	Retinal organoids_scRCAT-seq2
ACTTACAAGCATGCAT	1592	Retinal organoids_scRCAT-seq2
CGCTAATAGGTGCTGC	3342	Retinal organoids_scRCAT-seq2
GCCTGCTGTGTTTGTC	1912	Retinal organoids_scRCAT-seq2
TCGCATTGTTTAACCC	2166	Retinal organoids_scRCAT-seq2
AGGATGCAGACAAACG	2162	Retinal organoids_scRCAT-seq2
ATGATGGAGTATTGGC	1167	Retinal organoids_scRCAT-seq2
GGTTAGCGTCAGGCCA	1297	Retinal organoids_scRCAT-seq2
CCACAATAGGCGAAAC	1424	Retinal organoids_scRCAT-seq2
GCCAGGAAGCAGGTTT	689	Retinal organoids_scRCAT-seq2
TTCAGCACACCTGTAA	1490	Retinal organoids_scRCAT-seq2
TCAGGAGCAATTGAGA	1997	Retinal organoids_scRCAT-seq2
GATTAGCTCCTTCAAT	1894	Retinal organoids_scRCAT-seq2
TTATGACCAGGCGATA	1807	Retinal organoids_scRCAT-seq2
TATGGGCGTTATCCTA	2289	Retinal organoids_scRCAT-seq2
CAAGTGAAGTTAGTGC	745	Retinal organoids_scRCAT-seq2
GCCACACAGCTGGAAA	1338	Retinal organoids_scRCAT-seq2
AGTGTTTCATTGTGAT	1350	Retinal organoids_scRCAT-seq2
CCTATAGCATCAATCG	1793	Retinal organoids_scRCAT-seq2
ACGTCAAGTCATGAGC	2636	Retinal organoids_scRCAT-seq2
GGATGTAAGTATTGTG	1750	Retinal organoids_scRCAT-seq2
CCTGCTCCAATTAAGG	2200	Retinal organoids_scRCAT-seq2
CGTGACATCCGTTATT	1479	Retinal organoids_scRCAT-seq2
AATTGTGTCCTCATGC	1637	Retinal organoids_scRCAT-seq2
CGATTTGCAGGTATTT	1906	Retinal organoids_scRCAT-seq2
TTATTGCTCCTTGCGT	1737	Retinal organoids_scRCAT-seq2
ATCTATGAGGGCCACT	2455	Retinal organoids_scRCAT-seq2
GCCACACAGGCTGTGC	1347	Retinal organoids_scRCAT-seq2
TTTGTCTAGGTCATTA	1279	Retinal organoids_scRCAT-seq2
GCGCTTAAGCACAGAA	1097	Retinal organoids_scRCAT-seq2
TTGGCTGAGTTCCTCA	1635	Retinal organoids_scRCAT-seq2
ACCACATAGCTCATAA	1606	Retinal organoids_scRCAT-seq2
CAATCCCTCAACAAGG	1515	Retinal organoids_scRCAT-seq2
CAGGTGGAGGAACCAA	2305	Retinal organoids_scRCAT-seq2
AGCGCCTAGTAACCAC	1499	Retinal organoids_scRCAT-seq2
CGAAGCGAGACTTACA	1952	Retinal organoids_scRCAT-seq2
TGATCCTGTGAGGTGA	1869	Retinal organoids_scRCAT-seq2
TGGCTTTGTTTACTTG	6484	Retinal organoids_scRCAT-seq2
TACGTTAAGTTCCCGT	1596	Retinal organoids_scRCAT-seq2
GAGTTACTCACCGGTA	3174	Retinal organoids_scRCAT-seq2
CGAGGAAGTCTCAGCC	920	Retinal organoids_scRCAT-seq2
GTGCTCAAGTTATCCT	490	Retinal organoids_scRCAT-seq2
CATCCCAGTAGGTTTG	2556	Retinal organoids_scRCAT-seq2
TTGAGCTAGTGGCGGA	2176	Retinal organoids_scRCAT-seq2
GTTTGTAAGCGAGTAA	1212	Retinal organoids_scRCAT-seq2
CTGAAACTCCCGCAAA	1749	Retinal organoids_scRCAT-seq2
CCCGTTGTCGTTCACC	1662	Retinal organoids_scRCAT-seq2
TACAATGTCAGCACGC	2020	Retinal organoids_scRCAT-seq2
CTTATGTTCGCTAAAC	1579	Retinal organoids_scRCAT-seq2
CGCATTTGTTAACACG	2290	Retinal organoids_scRCAT-seq2
GATCGATTCTCTAGCC	1841	Retinal organoids_scRCAT-seq2
GTCTAATCAGAAACGT	1653	Retinal organoids_scRCAT-seq2
AGGCGGATCATTATGG	898	Retinal organoids_scRCAT-seq2
TAGCCTGAGTAGCGGG	1109	Retinal organoids_scRCAT-seq2
CGAGGCAAGTGGACAA	1625	Retinal organoids_scRCAT-seq2
GCGAAGTAGGATGATG	1108	Retinal organoids_scRCAT-seq2
GGACATAAGCGCAATT	1771	Retinal organoids_scRCAT-seq2
TAACCGGTCGATATTG	2573	Retinal organoids_scRCAT-seq2
GGACCTCAGTCAGTAC	2514	Retinal organoids_scRCAT-seq2
GATTACTCACCACAAC	1901	Retinal organoids_scRCAT-seq2
CCGCTAAAGGCAACAA	1593	Retinal organoids_scRCAT-seq2
AATCTTGAGACAAGTG	709	Retinal organoids_scRCAT-seq2
AAGCGTTTCAATCTAG	1611	Retinal organoids_scRCAT-seq2
AATAGCTGTTGGCCGA	1372	Retinal organoids_scRCAT-seq2
TGCGCAGGTTAGGATT	3500	Retinal organoids_scRCAT-seq2
TTATGCGCATCTTGAG	1905	Retinal organoids_scRCAT-seq2
ATTATGGTCGGGACTC	322	Retinal organoids_scRCAT-seq2
AGAACCAAGAGGAGTC	603	Retinal organoids_scRCAT-seq2
GCTAAGCGTTACCGGG	1053	Retinal organoids_scRCAT-seq2
TATGCATCACTGACTA	2070	Retinal organoids_scRCAT-seq2
TACCGTTGTTTACTTG	3448	Retinal organoids_scRCAT-seq2
GTGAGGAGTAAGTCGC	1744	Retinal organoids_scRCAT-seq2
CTGAAACTCCCATAAA	1717	Retinal organoids_scRCAT-seq2
CATGCAAGTAAGGTCC	1261	Retinal organoids_scRCAT-seq2
GTTGCTGAGGCTATGT	1512	Retinal organoids_scRCAT-seq2
CCTCCTGAGTCAGGCC	3904	Retinal organoids_scRCAT-seq2
TCCACAACAAACGGGC	1325	Retinal organoids_scRCAT-seq2
AATCGCCCAGGTTTGC	1468	Retinal organoids_scRCAT-seq2
CCTAAATCAGGCCTTG	1654	Retinal organoids_scRCAT-seq2
TCGGTTACAGTTTGTG	1523	Retinal organoids_scRCAT-seq2
TTTGTGGCAAGGTACG	1710	Retinal organoids_scRCAT-seq2
TAGTTTGAGAGAGGCT	1426	Retinal organoids_scRCAT-seq2
TAACCAGGTAATCCCT	984	Retinal organoids_scRCAT-seq2
CTATGAGGTAGCTAGC	1160	Retinal organoids_scRCAT-seq2
GAGGCCTTCCACCTGT	2618	Retinal organoids_scRCAT-seq2
ATCGGCCAGGAAACTG	1609	Retinal organoids_scRCAT-seq2
CATCAGCCAGTTAGCC	1615	Retinal organoids_scRCAT-seq2
TGCTCAACATTAGCGC	1367	Retinal organoids_scRCAT-seq2
GCTGCACAGTGTGATC	1159	Retinal organoids_scRCAT-seq2
TTTACGCGTGCCTCAC	2739	Retinal organoids_scRCAT-seq2
TTACACCGTTTAACGG	1959	Retinal organoids_scRCAT-seq2
TGATCACAGAATGACG	1456	Retinal organoids_scRCAT-seq2
AGTACGCGTGTTGCTT	2684	Retinal organoids_scRCAT-seq2
AGCCTAGTCGAAGTGA	3258	Retinal organoids_scRCAT-seq2
TATAGCCAGGACTAAG	1510	Retinal organoids_scRCAT-seq2
TTATTGCTCCAAGTGT	3134	Retinal organoids_scRCAT-seq2
ACTCGCTTCATGCGTG	2255	Retinal organoids_scRCAT-seq2
GACCTGCAGTGTTGCG	1488	Retinal organoids_scRCAT-seq2
ATGCCTGAGGGCCATC	1775	Retinal organoids_scRCAT-seq2
TTCCTTCTCAAGCTAC	1934	Retinal organoids_scRCAT-seq2
GTGTTCCTCTAATTGG	1272	Retinal organoids_scRCAT-seq2
GAAGGCCCAGCAAATA	1517	Retinal organoids_scRCAT-seq2
CATCAGCCATGCTCCC	1533	Retinal organoids_scRCAT-seq2
CTTCAGGAGGGATTAG	891	Retinal organoids_scRCAT-seq2
TGGATTGGTAATCACG	4361	Retinal organoids_scRCAT-seq2
CTTATGTTCTGCAACG	1673	Retinal organoids_scRCAT-seq2
TCGGTTCTCATCACTT	1866	Retinal organoids_scRCAT-seq2
GAACCAAAGGCTACAT	1657	Retinal organoids_scRCAT-seq2
TCAGGTTAGCCTGACA	1866	Retinal organoids_scRCAT-seq2
TTAGTCAAGCTCGCTT	3802	Retinal organoids_scRCAT-seq2
AATCAGGAGAACCTGT	1073	Retinal organoids_scRCAT-seq2
GTTAATGTCATTCATC	2017	Retinal organoids_scRCAT-seq2
AGCTAGTTCACAGCCA	1129	Retinal organoids_scRCAT-seq2
AGCTTTAAGTGAACCT	2325	Retinal organoids_scRCAT-seq2
TCATTTGGTGATTTGG	947	Retinal organoids_scRCAT-seq2
ACATTGCAGTGAACAG	2225	Retinal organoids_scRCAT-seq2
CCGCTTAGTCCAAATG	7396	Retinal organoids_scRCAT-seq2
GGTCTTGAGGTCCTAG	1703	Retinal organoids_scRCAT-seq2
CTCGCTCCAGCTTAGC	2477	Retinal organoids_scRCAT-seq2
GCAGGTGAGGCGGGTA	2317	Retinal organoids_scRCAT-seq2
TTTGTGTTCGGTTTCC	2015	Retinal organoids_scRCAT-seq2
GGTTGAGCAATAACCT	1927	Retinal organoids_scRCAT-seq2
ACTAATCCACTTAACG	2183	Retinal organoids_scRCAT-seq2
TTATAGCCAAAGCCTC	1746	Retinal organoids_scRCAT-seq2
GTGCGGTTCTCACTAT	1481	Retinal organoids_scRCAT-seq2
CATCGCTTCCTTGAGG	2130	Retinal organoids_scRCAT-seq2
GGTTCTTGTAAGCTCA	1631	Retinal organoids_scRCAT-seq2
GCTGAGGAGTCTATGA	1840	Retinal organoids_scRCAT-seq2
GATAAAGGTGATCATG	1737	Retinal organoids_scRCAT-seq2
CTCTAGCTCCTGTTCA	3261	Retinal organoids_scRCAT-seq2
GCAGGCTTCAACAAGG	1649	Retinal organoids_scRCAT-seq2
GTAATAGCAATCATGT	2063	Retinal organoids_scRCAT-seq2
TGACTTCGTTGCAATG	1940	Retinal organoids_scRCAT-seq2
GGATTTATCCTTAATC	1566	Retinal organoids_scRCAT-seq2
TATGTGATCTTAGTCT	4436	Retinal organoids_scRCAT-seq2
TCTGTGACACCATATG	2419	Retinal organoids_scRCAT-seq2
CTAATCCGTTTCCACG	4262	Retinal organoids_scRCAT-seq2
CTGGTTACAGCAACCT	2473	Retinal organoids_scRCAT-seq2
CCCTTAATCACGTTAA	1235	Retinal organoids_scRCAT-seq2
TCGCATTGTCATAACG	2325	Retinal organoids_scRCAT-seq2
GATGCATTCCTGGTCT	4599	Retinal organoids_scRCAT-seq2
CGAAGCCTCAAACCGT	1631	Retinal organoids_scRCAT-seq2
CGTGCTTTCCGCAAAT	249	Retinal organoids_scRCAT-seq2
GAACCGCTCTAACCTT	1774	Retinal organoids_scRCAT-seq2
GGTGAGTAGAGGGACT	1483	Retinal organoids_scRCAT-seq2
TTACCGTGTGGATTGC	1533	Retinal organoids_scRCAT-seq2
ACGCCACAGCGAGGTG	1466	Retinal organoids_scRCAT-seq2
GACTATTCAGATAGAC	1960	Retinal organoids_scRCAT-seq2
TCAGCCTTCTCACTCA	1610	Retinal organoids_scRCAT-seq2
GCCCAAATCTCCATAT	2002	Retinal organoids_scRCAT-seq2
CTTCACTCACAGAAAC	2302	Retinal organoids_scRCAT-seq2
GAGGCAAGTACCAGGT	1354	Retinal organoids_scRCAT-seq2
ACAACAGAGGAATAAC	3597	Retinal organoids_scRCAT-seq2
CAGGTTAGTTCGGTAA	3717	Retinal organoids_scRCAT-seq2
GCTTAAATCAGCAAGA	4614	Retinal organoids_scRCAT-seq2
CGGTAACGTGGAAGGC	1584	Retinal organoids_scRCAT-seq2
CGTCAATAGGTCATTA	1443	Retinal organoids_scRCAT-seq2
TCGTCAACATCATGTG	1891	Retinal organoids_scRCAT-seq2
TGTGCACCACAAAGCG	1873	Retinal organoids_scRCAT-seq2
CGCCTCATCATTACTC	1458	Retinal organoids_scRCAT-seq2
GCAGCTATCCTGGTGA	2052	Retinal organoids_scRCAT-seq2
TAATGGTGTGCATCGG	1362	Retinal organoids_scRCAT-seq2
GAGCAAATCTAAGTCA	2835	Retinal organoids_scRCAT-seq2
CCGGTAGGTTAAGCTG	1849	Retinal organoids_scRCAT-seq2
TCAGCCTTCACCAATA	2026	Retinal organoids_scRCAT-seq2
TGAGGGAGTGTTGCAA	1426	Retinal organoids_scRCAT-seq2
ATCCAACAGCTCAAAC	1238	Retinal organoids_scRCAT-seq2
TATGACATCCGGTTGA	4418	Retinal organoids_scRCAT-seq2
CCACACAAGAGCAAGC	1510	Retinal organoids_scRCAT-seq2
TCTCACCAGGCCTTAG	2993	Retinal organoids_scRCAT-seq2
TCTACTAGTCGTAAAT	1297	Retinal organoids_scRCAT-seq2
CTCTGTTCAAGGTGCA	2035	Retinal organoids_scRCAT-seq2
TGGTCAAGTCATGAGC	1213	Retinal organoids_scRCAT-seq2
CGACAAGCAGCTAACC	1225	Retinal organoids_scRCAT-seq2
CGATGTCCATTGTGCA	1005	Retinal organoids_scRCAT-seq2
TACTTGTTCTACCTCA	3578	Retinal organoids_scRCAT-seq2
GCACTTACATGCTATG	3050	Retinal organoids_scRCAT-seq2
ATTGTCCGTCCAAATG	2283	Retinal organoids_scRCAT-seq2
TGTGCGCAGGTCGATT	1580	Retinal organoids_scRCAT-seq2
GTTACGTAGGCGCTTA	1407	Retinal organoids_scRCAT-seq2
CCTGGTAAGTGATTCA	1597	Retinal organoids_scRCAT-seq2
TACCTGCTCGTGCTTC	3777	Retinal organoids_scRCAT-seq2
CAAGGTAAGCTGAGGG	1204	Retinal organoids_scRCAT-seq2
AAGCTATGTCTCAGCC	1828	Retinal organoids_scRCAT-seq2
TGAAGGATCAGGAAGC	1593	Retinal organoids_scRCAT-seq2
TGTAACTCACCGTTCC	1138	Retinal organoids_scRCAT-seq2
CGGGTCTAGGCAGGTG	1321	Retinal organoids_scRCAT-seq2
AGTCAAGAGACAAAGT	2219	Retinal organoids_scRCAT-seq2
ATTGGTTCATGCTTAG	3524	Retinal organoids_scRCAT-seq2
TCATGCCTCGCTAAAC	1645	Retinal organoids_scRCAT-seq2
CTTTGGGAGGAACACA	2447	Retinal organoids_scRCAT-seq2
TTACGTTTCAGCACCA	329	Retinal organoids_scRCAT-seq2
TGATCGAGTCCGGTTC	2087	Retinal organoids_scRCAT-seq2
AGGACGTAGGTGTCCA	1555	Retinal organoids_scRCAT-seq2
CTGGCTTTCCTAAGAC	1401	Retinal organoids_scRCAT-seq2
TCAGGTTAGTTATGTG	3097	Retinal organoids_scRCAT-seq2
ACCCGTAAGTTTGAGC	1458	Retinal organoids_scRCAT-seq2
GAACCAAAGTTTGAGC	1643	Retinal organoids_scRCAT-seq2
ATGCGATTCGTCATTT	1961	Retinal organoids_scRCAT-seq2
TGCGCAGGTTGAATCG	2335	Retinal organoids_scRCAT-seq2
ACAACAGAGATGCCTG	2246	Retinal organoids_scRCAT-seq2
GTAGGAGGTGCTAGCG	2573	Retinal organoids_scRCAT-seq2
ACTTGAATCGGGACTC	2677	Retinal organoids_scRCAT-seq2
TACTTGTTCATTGTTC	2484	Retinal organoids_scRCAT-seq2
AAGGTCAAGGAGGCAT	2020	Retinal organoids_scRCAT-seq2
ACACCTTGTTCATCTA	3479	Retinal organoids_scRCAT-seq2
CCTGAATAGTCTCACC	1337	Retinal organoids_scRCAT-seq2
AGCTTTAAGCTTTGTT	1136	Retinal organoids_scRCAT-seq2
TGTCAGTAGTAGGATG	1619	Retinal organoids_scRCAT-seq2
CTGCAATAGACAGGTA	1092	Retinal organoids_scRCAT-seq2
GTCAAACTCCTTAGGG	1357	Retinal organoids_scRCAT-seq2
AGGTTACTCCCGCCTA	2700	Retinal organoids_scRCAT-seq2
CGAGGAAGTGTTCCCA	1235	Retinal organoids_scRCAT-seq2
AGGACGTAGTACTGGT	1631	Retinal organoids_scRCAT-seq2
GGTTGCTCAAGATTCT	5813	Retinal organoids_scRCAT-seq2
TTAGCGGTCGTTATCT	4735	Retinal organoids_scRCAT-seq2
AAAGCAAGTACCCACC	1057	Retinal organoids_scRCAT-seq2
CCATAGCCATGCTTAG	3150	Retinal organoids_scRCAT-seq2
GGGTTTGTCACAAGCT	2431	Retinal organoids_scRCAT-seq2
AGGTATTGTTGGATCA	1518	Retinal organoids_scRCAT-seq2
GTTAACGGTTAGGACC	1472	Retinal organoids_scRCAT-seq2
ATCGCTTGTTAACAGT	2071	Retinal organoids_scRCAT-seq2
ACCAAGTTCCCGCATT	2085	Retinal organoids_scRCAT-seq2
CCAGGAACAGAGAGCC	2787	Retinal organoids_scRCAT-seq2
TGTTGTAAGGCTAGAA	1636	Retinal organoids_scRCAT-seq2
AGGTCTTAGTCAGGCC	1276	Retinal organoids_scRCAT-seq2
GCAATCTAGTTTGCGG	1461	Retinal organoids_scRCAT-seq2
TCATGCCTCCAGGTCA	1471	Retinal organoids_scRCAT-seq2
CTTATGTTCAGGTCCA	279	Retinal organoids_scRCAT-seq2
CCTATAGCATTAGGCC	2967	Retinal organoids_scRCAT-seq2
GACCTGATCGCTAAAC	2519	Retinal organoids_scRCAT-seq2
GGCGGTTTCACCTGCT	5473	Retinal organoids_scRCAT-seq2
GGTCCTGCAATCCTAG	1841	Retinal organoids_scRCAT-seq2
CAATCCCTCCTGAGTG	1216	Retinal organoids_scRCAT-seq2
TCAGTGAGTGCTCACC	1295	Retinal organoids_scRCAT-seq2
CTACCGGCACAGGAAT	3500	Retinal organoids_scRCAT-seq2
GATGCTTAGCTTAGTA	3124	Retinal organoids_scRCAT-seq2
CAGCCAATCAGTGAAG	1815	Retinal organoids_scRCAT-seq2
CATATCGCACACAATT	12363	Retinal organoids_scRCAT-seq2
CTAAAGCTCATAGCCG	1864	Retinal organoids_scRCAT-seq2
GCGCAATGTTGTGATG	1224	Retinal organoids_scRCAT-seq2
TGGTTAATCATGCTCC	2141	Retinal organoids_scRCAT-seq2
GACACTAGTGAGCACT	780	Retinal organoids_scRCAT-seq2
AGCACTAGTGGACCTG	1346	Retinal organoids_scRCAT-seq2
ACTAACGGTGCGCATG	3167	Retinal organoids_scRCAT-seq2
ACTAGGCGTCCTTCTC	1449	Retinal organoids_scRCAT-seq2
GATTGATGTGCTTACT	2049	Retinal organoids_scRCAT-seq2
AGGTTTGGTTTAACCC	3431	Retinal organoids_scRCAT-seq2
GTTCGCTTCTTTGTAC	846	Retinal organoids_scRCAT-seq2
GTTACGTAGGTAACGA	1888	Retinal organoids_scRCAT-seq2
GTTCTTGTCGCCTGTT	2255	Retinal organoids_scRCAT-seq2
TAAGGCTTCGGTTACG	1992	Retinal organoids_scRCAT-seq2
AGACAATAGTAGGATG	1420	Retinal organoids_scRCAT-seq2
AGTCGCATCGACCTGA	1851	Retinal organoids_scRCAT-seq2
CTCGCTAGTACTGATG	1876	Retinal organoids_scRCAT-seq2
TGTAAAGCAGGCCAAA	1084	Retinal organoids_scRCAT-seq2
TAGCGCGGTTTATCGC	1049	Retinal organoids_scRCAT-seq2
ACAACATGTGTTTGAG	2598	Retinal organoids_scRCAT-seq2
AACTAGCTCAGTTCCC	3213	Retinal organoids_scRCAT-seq2
ATTGCGCCACTAGGTC	279	Retinal organoids_scRCAT-seq2
CCGTTTGGTGCTAGCG	2943	Retinal organoids_scRCAT-seq2
TGCACCTTCACTAAGC	1554	Retinal organoids_scRCAT-seq2
CTCTAGCTCAATGACC	1360	Retinal organoids_scRCAT-seq2
TGAAGCAAGGAACCGG	2348	Retinal organoids_scRCAT-seq2
GATTTGCAGTATTGCA	1997	Retinal organoids_scRCAT-seq2
TACCGAAGTTAGGCTA	1375	Retinal organoids_scRCAT-seq2
GATTGCGTCATAACTG	4096	Retinal organoids_scRCAT-seq2
GGTCTTGAGGGTTAGA	460	Retinal organoids_scRCAT-seq2
TGCCTGTTCGAGCAAA	277	Retinal organoids_scRCAT-seq2
GGCGTTATCGATTTGA	1971	Retinal organoids_scRCAT-seq2
ACCCTGTTCATTTGCT	1650	Retinal organoids_scRCAT-seq2
CCAACCCGTTACCGGG	2528	Retinal organoids_scRCAT-seq2
TCCTCACAGTAGGCGG	1264	Retinal organoids_scRCAT-seq2
TGCAAGCGTAGTAAGA	1997	Retinal organoids_scRCAT-seq2
AGGGTTGCACTAAGAA	1833	Retinal organoids_scRCAT-seq2
CAAGAACCACGTAAGG	1605	Retinal organoids_scRCAT-seq2
ACCAATATCAATCTCT	2455	Retinal organoids_scRCAT-seq2
ACCTTCCAGGTCCGTA	1627	Retinal organoids_scRCAT-seq2
CGCTCCATCGCTATGG	1488	Retinal organoids_scRCAT-seq2
GCTGACATCCTAAGAC	2046	Retinal organoids_scRCAT-seq2
GGCTCAATCTTGATGA	2908	Retinal organoids_scRCAT-seq2
GGAACTAAGCTATGAC	1806	Retinal organoids_scRCAT-seq2
AAAGCGGGTGAGGTAG	1415	Retinal organoids_scRCAT-seq2
CGGATAAAGAGGGACT	403	Retinal organoids_scRCAT-seq2
ATGACGAAGGAACCAA	1600	Retinal organoids_scRCAT-seq2
TATCACAAGTTTAACG	2174	Retinal organoids_scRCAT-seq2
AGTGCGGAGTCGCAAT	237	Retinal organoids_scRCAT-seq2
TCGCGAGGTACGATTG	1109	Retinal organoids_scRCAT-seq2
TGTATCGCAGAGGGAG	2922	Retinal organoids_scRCAT-seq2
TCTCAAGCATAAACCT	1888	Retinal organoids_scRCAT-seq2
GGTCATTAGCTGTAAC	1493	Retinal organoids_scRCAT-seq2
CTACTTAGTTCATCTA	1068	Retinal organoids_scRCAT-seq2
CGATATTCATCACAGC	1697	Retinal organoids_scRCAT-seq2
GTCTCACTCCTCACTA	5307	Retinal organoids_scRCAT-seq2
GGTTGACGTCAGGCAT	3071	Retinal organoids_scRCAT-seq2
CTGGCTTTCAATTACG	1313	Retinal organoids_scRCAT-seq2
ACTTGAATCCGCTAGA	6519	Retinal organoids_scRCAT-seq2
GTGCTCCGTCGCAAAC	1163	Retinal organoids_scRCAT-seq2
CTCATCATCATGAAGG	1480	Retinal organoids_scRCAT-seq2
ATTACTGAGTTGTCCC	1303	Retinal organoids_scRCAT-seq2
AACCGCTCAGGCTAAG	2716	Retinal organoids_scRCAT-seq2
CCAGGAACACTAGCGT	2177	Retinal organoids_scRCAT-seq2
AGACACGCAGATAGAC	1539	Retinal organoids_scRCAT-seq2
GGTCAATTCATGTCAA	852	Retinal organoids_scRCAT-seq2
GTTCTCATCCCGTTGT	1440	Retinal organoids_scRCAT-seq2
TAAAGCCTCCTTAATC	1781	Retinal organoids_scRCAT-seq2
GCGCTAGGTGAGGTGA	1188	Retinal organoids_scRCAT-seq2
TGCTAACAGAGCCGGA	1959	Retinal organoids_scRCAT-seq2
TATGCATCATTAAGTC	1949	Retinal organoids_scRCAT-seq2
ACAGGTAAGACTCGCA	1424	Retinal organoids_scRCAT-seq2
CTATGACAGCACCACA	1880	Retinal organoids_scRCAT-seq2
GTACTTCGTGGAGCAA	1685	Retinal organoids_scRCAT-seq2
TCTACCTCATCCGTAA	1959	Retinal organoids_scRCAT-seq2
AACAAGCCAAACGCGA	3361	Retinal organoids_scRCAT-seq2
TTCACTGTCTGGTCCT	2019	Retinal organoids_scRCAT-seq2
CAATGACTCTTAATGG	2282	Retinal organoids_scRCAT-seq2
TACCTGCTCACAGCGC	1334	Retinal organoids_scRCAT-seq2
GATGGCTGTCCGTAGG	1697	Retinal organoids_scRCAT-seq2
TGTCCTGGTGATTTGG	1733	Retinal organoids_scRCAT-seq2
TGTGGCTCAGGTTATT	1872	Retinal organoids_scRCAT-seq2
TACCAAATCATCCTAT	1468	Retinal organoids_scRCAT-seq2
CCTATTTAGGAACGCG	2191	Retinal organoids_scRCAT-seq2
CCGGTTAAGTCTGGGC	2432	Retinal organoids_scRCAT-seq2
TACAGGTTCCTTAGTT	1942	Retinal organoids_scRCAT-seq2
ACCACATAGTTCCTGC	449	Retinal organoids_scRCAT-seq2
TATGTGATCATGCAAC	1962	Retinal organoids_scRCAT-seq2
TGAGGCACACCCACAG	3018	Retinal organoids_scRCAT-seq2
GGAGCATAGCAGCTAT	4480	Retinal organoids_scRCAT-seq2
ATATAGGCACTGGCCA	705	Retinal organoids_scRCAT-seq2
CTCATTGTCTTAGGAC	3489	Retinal organoids_scRCAT-seq2
TTACACCGTGCATTTC	2078	Retinal organoids_scRCAT-seq2
AGCTTAATCATGCCTC	1676	Retinal organoids_scRCAT-seq2
TCCACAACACAAGCCT	2674	Retinal organoids_scRCAT-seq2
TCAGGTCCATAATCGT	2501	Retinal organoids_scRCAT-seq2
ACTTACTTCGTGCTTC	2612	Retinal organoids_scRCAT-seq2
GATAATCGTAATCGGC	665	Retinal organoids_scRCAT-seq2
TTCCACGGTAAGCTCA	3047	Retinal organoids_scRCAT-seq2
CGCGATTCAATAGTCT	2203	Retinal organoids_scRCAT-seq2
CTCGCTCCACAGCCAT	1941	Retinal organoids_scRCAT-seq2
CAGGCTATCTCAATGA	2273	Retinal organoids_scRCAT-seq2
CTTGTAAAGCTTAGTA	1953	Retinal organoids_scRCAT-seq2
GGTGTTGTCTCTAGCC	3416	Retinal organoids_scRCAT-seq2
CTTACCGGTTCCTGAT	2466	Retinal organoids_scRCAT-seq2
TCAGTAATCCCTCTAA	2003	Retinal organoids_scRCAT-seq2
CTCTAAGCAAGTTATC	1564	Retinal organoids_scRCAT-seq2
GAGCATGCAGCACGTT	1493	Retinal organoids_scRCAT-seq2
GATTCCTGTTGTGATG	2543	Retinal organoids_scRCAT-seq2
ACTTTGTTCCTGATTT	1577	Retinal organoids_scRCAT-seq2
CTTGAACAGCCTGACA	1467	Retinal organoids_scRCAT-seq2
GCCCGTTGTCATGCCC	1776	Retinal organoids_scRCAT-seq2
TTCCTCAAGAGAGGCT	2946	Retinal organoids_scRCAT-seq2
CGAATCTAGGAACGGT	1815	Retinal organoids_scRCAT-seq2
TCACGGATCATGAAGG	2229	Retinal organoids_scRCAT-seq2
GCCAATTAGAGAGGCT	1888	Retinal organoids_scRCAT-seq2
TTACCGTGTGATTACG	4563	Retinal organoids_scRCAT-seq2
ATTCAACCACACTAAT	1698	Retinal organoids_scRCAT-seq2
GCCACACAGACAGGCG	3644	Retinal organoids_scRCAT-seq2
CCTCAAACAATAAGCA	1679	Retinal organoids_scRCAT-seq2
TCTATGTTCAGCCAAT	2719	Retinal organoids_scRCAT-seq2
TCCGGTTTCTTCAATC	1632	Retinal organoids_scRCAT-seq2
GTCAGGCTCCACCTGT	1593	Retinal organoids_scRCAT-seq2
TGCTCCGTCCCTGGAA	2740	Retinal organoids_scRCAT-seq2
TAGCATATCTTCAATC	1777	Retinal organoids_scRCAT-seq2
CCACAGGGTTAAGGTT	742	Retinal organoids_scRCAT-seq2
TACTCAAAGGCTACTG	1161	Retinal organoids_scRCAT-seq2
ACGAACAAGGCACAGG	1932	Retinal organoids_scRCAT-seq2
GCCTTTGGTTAGGCTA	1007	Retinal organoids_scRCAT-seq2
CAGGTTTAGTTGTCCC	1224	Retinal organoids_scRCAT-seq2
TTGGCTGAGCAAGATG	1489	Retinal organoids_scRCAT-seq2
GTCTATCGTTTGTTGC	2470	Retinal organoids_scRCAT-seq2
TACGTACAGGAACGGT	1797	Retinal organoids_scRCAT-seq2
AGAGGATGTTACGCGG	2423	Retinal organoids_scRCAT-seq2
GCGAAGTAGCTAATTG	1339	Retinal organoids_scRCAT-seq2
TTTGTCCCAGTTAGCC	2591	Retinal organoids_scRCAT-seq2
CCGTTACTCCGTCCAT	3862	Retinal organoids_scRCAT-seq2
TGATTGCAGCTAGAAG	1539	Retinal organoids_scRCAT-seq2
GCTTTACGTCTTACTA	1927	Retinal organoids_scRCAT-seq2
CGGATTAGTGGTTCTT	1380	Retinal organoids_scRCAT-seq2
ACTCACCTCTAAATCG	2017	Retinal organoids_scRCAT-seq2
ACATTAGTCATAAGCC	1473	Retinal organoids_scRCAT-seq2
TTTCCTGAGTTACCGG	1197	Retinal organoids_scRCAT-seq2
ACACTTGCATAATGAG	1721	Retinal organoids_scRCAT-seq2
ATGAGCCGTTAAGCTG	2388	Retinal organoids_scRCAT-seq2
GTAAAGCCATAATTGC	1433	Retinal organoids_scRCAT-seq2
CAATCCCTCAAAGGCA	3774	Retinal organoids_scRCAT-seq2
ATATGCTCAGAGGCTA	1638	Retinal organoids_scRCAT-seq2
TGGCTAAGTGGGAACA	1685	Retinal organoids_scRCAT-seq2
CACATTAAGGTGCGGA	1659	Retinal organoids_scRCAT-seq2
CCCAGTTTCAATCTAG	1620	Retinal organoids_scRCAT-seq2
GTGTGCGGTTAAGCTG	632	Retinal organoids_scRCAT-seq2
AGCTTCCTCTACCTCA	457	Retinal organoids_scRCAT-seq2
CAAGCTAGTTAAATGC	941	Retinal organoids_scRCAT-seq2
CTTGCGCGTTTGAGCA	3000	Retinal organoids_scRCAT-seq2
GCGCTTGCAGCACCAT	1868	Retinal organoids_scRCAT-seq2
AAGCGGGTCTTAGCCC	2159	Retinal organoids_scRCAT-seq2
CTTCGCGTCTCGACCT	1950	Retinal organoids_scRCAT-seq2
TTGCGAGTCATGACCG	1681	Retinal organoids_scRCAT-seq2
ACCTGGTCAATGAATG	1622	Retinal organoids_scRCAT-seq2
GACACTAGTGGACATC	2103	Retinal organoids_scRCAT-seq2
TAAGCCAGTGTTAGCA	1694	Retinal organoids_scRCAT-seq2
AAGCATGAGAGAGCCG	1117	Retinal organoids_scRCAT-seq2
GTATTCAAGATGGAGC	1831	Retinal organoids_scRCAT-seq2
GGAGTCTGTTAGCAGC	1938	Retinal organoids_scRCAT-seq2
ACTTTGTTCATGGTTA	433	Retinal organoids_scRCAT-seq2
TATGACATCTTGGACG	1415	Retinal organoids_scRCAT-seq2
ACGGTTAGTAACCTAG	2034	Retinal organoids_scRCAT-seq2
CTGGCTAAGTTACCGG	2917	Retinal organoids_scRCAT-seq2
CAGCCTAAGTAGCGCC	1661	Retinal organoids_scRCAT-seq2
CTTTCTTGTTGCTTCG	1004	Retinal organoids_scRCAT-seq2
TAGGTTGGTTACAACG	1803	Retinal organoids_scRCAT-seq2
ACCCGTAAGAGCCGGA	3774	Retinal organoids_scRCAT-seq2
TTTAACGAGTTAGTGC	486	Retinal organoids_scRCAT-seq2
CTCCTGAGTGCCTCAC	1446	Retinal organoids_scRCAT-seq2
ACTCGCTTCATGTCAA	2755	Retinal organoids_scRCAT-seq2
CAAGAACCAACACTTG	1036	Retinal organoids_scRCAT-seq2
ATCAGGTTCCAATAGC	1443	Retinal organoids_scRCAT-seq2
GACCTAGTCCTAAGGT	1555	Retinal organoids_scRCAT-seq2
AAGCCTCCAGAGGCTA	905	Retinal organoids_scRCAT-seq2
TCATCCATCCTGCGAA	1244	Retinal organoids_scRCAT-seq2
CAAAGTGAGAGGAAGG	2523	Retinal organoids_scRCAT-seq2
CATTCCTCATGTTGGC	2232	Retinal organoids_scRCAT-seq2
GCAAACTTCTTAGTCT	1945	Retinal organoids_scRCAT-seq2
AGCCGCTAGTGGCGGA	1683	Retinal organoids_scRCAT-seq2
CAAGACAAGTCTTGAA	1487	Retinal organoids_scRCAT-seq2
GGCGGTAAGTTATTCC	2820	Retinal organoids_scRCAT-seq2
CTAGTTGCATTAAGCT	5318	Retinal organoids_scRCAT-seq2
CCTAAAGGTCATTAGG	1625	Retinal organoids_scRCAT-seq2
GCAGCAACATGAAGTA	2514	Retinal organoids_scRCAT-seq2
CTGCTCCCAAAGCTCC	3772	Retinal organoids_scRCAT-seq2
CACATGCCAGTTTACG	2950	Retinal organoids_scRCAT-seq2
TCCCTGGTCATGCATA	2143	Retinal organoids_scRCAT-seq2
GCGCGATTCATGCGTG	1925	Retinal organoids_scRCAT-seq2
GGATACTTCCCTCGCA	2927	Retinal organoids_scRCAT-seq2
CGAATCTAGTAACTCA	3869	Retinal organoids_scRCAT-seq2
TTATTGCTCGCTTGCT	1899	Retinal organoids_scRCAT-seq2
ACAGTATGTCAAGTGC	2371	Retinal organoids_scRCAT-seq2
ACGCTTGAGCACGTTG	1414	Retinal organoids_scRCAT-seq2
CAAAGTGAGGAATAAC	1513	Retinal organoids_scRCAT-seq2
CTCCCTGAGGTCCTAG	1830	Retinal organoids_scRCAT-seq2
TAGGTTATCTGGCATG	1255	Retinal organoids_scRCAT-seq2
GTGATCAGTACTTAGG	1600	Retinal organoids_scRCAT-seq2
CGGATTAGTCAGGAAG	1413	Retinal organoids_scRCAT-seq2
CTCATCATCATGTTTC	1787	Retinal organoids_scRCAT-seq2
TCATGTTTCTATTGTC	3972	Retinal organoids_scRCAT-seq2
TTTACGCGTTCAAGCA	1783	Retinal organoids_scRCAT-seq2
GTAGCCATCCTGATGG	2312	Retinal organoids_scRCAT-seq2
AAAGCCGCAAGGCCAA	5237	Retinal organoids_scRCAT-seq2
TATTCGTTCTCATCAT	5515	Retinal organoids_scRCAT-seq2
TACTCGCTCGTTCACC	2257	Retinal organoids_scRCAT-seq2
ACCCGTAAGTCCTTCA	5528	Retinal organoids_scRCAT-seq2
AGTCAGGCATTCCTGT	2498	Retinal organoids_scRCAT-seq2
GAGGACTAGCCTGTGA	2961	Retinal organoids_scRCAT-seq2
CTTCAGGAGCTAAGTC	2886	Retinal organoids_scRCAT-seq2
GCTTAACAGCTAGAAG	1400	Retinal organoids_scRCAT-seq2
CGCAATGTCCCGCATT	2804	Retinal organoids_scRCAT-seq2
TGATCAGGTTTACCGT	1373	Retinal organoids_scRCAT-seq2
GGTCCATCACGCAACT	2273	Retinal organoids_scRCAT-seq2
CTGCAATAGCAGCTAT	991	Retinal organoids_scRCAT-seq2
GTACACCCATACCCGG	1625	Retinal organoids_scRCAT-seq2
TGGACAAAGCCTGTTC	1050	Retinal organoids_scRCAT-seq2
ACCCGGTAGGAACACA	4423	Retinal organoids_scRCAT-seq2
GAAGGATGTCTCAGCC	6977	Retinal organoids_scRCAT-seq2
TTGCAAGGTTGTTGCT	894	Retinal organoids_scRCAT-seq2
GCACGCTAGAGGATAT	1665	Retinal organoids_scRCAT-seq2
CGACTAAGTTTAACCC	1605	Retinal organoids_scRCAT-seq2
CGGGTCTAGTCTGGGC	1376	Retinal organoids_scRCAT-seq2
GTCAATATCGTTTCGC	1534	Retinal organoids_scRCAT-seq2
CGAGCTGGTGCTGGTG	1808	Retinal organoids_scRCAT-seq2
TCAAGCTAGCTCCCTG	1780	Retinal organoids_scRCAT-seq2
ACTAGGCGTGCATTAG	962	Retinal organoids_scRCAT-seq2
CCTTCAGGTAGACAAA	1621	Retinal organoids_scRCAT-seq2
AAGACCAAGTAAGTCC	1700	Retinal organoids_scRCAT-seq2
CCGCTTAGTGTGTCCC	2628	Retinal organoids_scRCAT-seq2
TGGGCATGTAACCAGC	2177	Retinal organoids_scRCAT-seq2
TGGCCTGCATGAAATG	1924	Retinal organoids_scRCAT-seq2
TACTCGCTCCTGGTCT	279	Retinal organoids_scRCAT-seq2
ATCGGCCAGCTGTAAC	3729	Retinal organoids_scRCAT-seq2
CTTCAATTCTAATCCT	2805	Retinal organoids_scRCAT-seq2
GCATTGCCATGTCGCG	2268	Retinal organoids_scRCAT-seq2
TGATCAATCTAAGTGC	1700	Retinal organoids_scRCAT-seq2
GAACCAGCAGGAACAT	1221	Retinal organoids_scRCAT-seq2
CTTAGGAGTCGAAGTC	1732	Retinal organoids_scRCAT-seq2
CCAAACCCACTTACAG	2430	Retinal organoids_scRCAT-seq2
CCAGCTAAGGCATGAA	368	Retinal organoids_scRCAT-seq2
TGTTGTGCAACTAACT	2198	Retinal organoids_scRCAT-seq2
CCCTGTTAGGGCCATC	2336	Retinal organoids_scRCAT-seq2
ACCAGGGAGCTTATGA	1745	Retinal organoids_scRCAT-seq2
ACGGTTAGTGGATGTC	2483	Retinal organoids_scRCAT-seq2
GCGGATACATTAGGCC	1953	Retinal organoids_scRCAT-seq2
ACTTGTAAGCACCACA	1797	Retinal organoids_scRCAT-seq2
GCTCCTTAGAGAGGAG	1615	Retinal organoids_scRCAT-seq2
TGCTTGTGTACGCGCA	1745	Retinal organoids_scRCAT-seq2
TAGCGGCTCTTAGCCC	1458	Retinal organoids_scRCAT-seq2
GCCTATTGTTTGGCGG	1563	Retinal organoids_scRCAT-seq2
CTCTAGCTCCCGCATT	2152	Retinal organoids_scRCAT-seq2
TTGCAATCACTAAGAA	1660	Retinal organoids_scRCAT-seq2
GAGGCCTTCAATCTAG	1775	Retinal organoids_scRCAT-seq2
CAAGCTAGTCCTCCAA	1842	Retinal organoids_scRCAT-seq2
TAGGAGTCATCAGTAT	1660	Retinal organoids_scRCAT-seq2
TCAAACCAGCTGGCTA	1520	Retinal organoids_scRCAT-seq2
TTGTCCGGTGCTGGTG	321	Retinal organoids_scRCAT-seq2
GCATATATCGTGCTAG	2142	Retinal organoids_scRCAT-seq2
GCAGGATAGTAAGTCC	946	Retinal organoids_scRCAT-seq2
TGATGATGTGGTTAGC	2238	Retinal organoids_scRCAT-seq2
AGCTTAATCGTTAAGC	2213	Retinal organoids_scRCAT-seq2
GCCAATAGTCGCAATA	4330	Retinal organoids_scRCAT-seq2
AGCAAATAGTTAGGCT	1776	Retinal organoids_scRCAT-seq2
CACAATATCGAGCTAT	1885	Retinal organoids_scRCAT-seq2
ATGACCAGTTGTTCAC	3071	Retinal organoids_scRCAT-seq2
ATGCAGGCACGGTACT	1582	Retinal organoids_scRCAT-seq2
GCTGCAATCCCTCATA	4154	Retinal organoids_scRCAT-seq2
CCTAAGCCAAAGCGGC	1366	Retinal organoids_scRCAT-seq2
CGCTTACTCCCTGACT	2900	Retinal organoids_scRCAT-seq2
CCAAATCAGTAGAGGC	1162	Retinal organoids_scRCAT-seq2
TGGGCATGTGTGTCCC	3667	Retinal organoids_scRCAT-seq2
CCTCAGTTCATAGCCG	1258	Retinal organoids_scRCAT-seq2
AAAGCGGGTTAAGGCC	1710	Retinal organoids_scRCAT-seq2
CCGCTAAAGGCGCTAC	1534	Retinal organoids_scRCAT-seq2
TGTCAATCAAGCTAAA	1006	Retinal organoids_scRCAT-seq2
ATGACCAGTTGGATAT	2072	Retinal organoids_scRCAT-seq2
AACGGTAAGCCTGTTC	1744	Retinal organoids_scRCAT-seq2
AGCAAGGGTGAAACAA	1438	Retinal organoids_scRCAT-seq2
AGCCGCTAGACAGGCG	1921	Retinal organoids_scRCAT-seq2
CGAATCTAGACAGGTA	1766	Retinal organoids_scRCAT-seq2
TCCGGAATCCATCAGG	2333	Retinal organoids_scRCAT-seq2
CTCGTTATCATTGTTC	1862	Retinal organoids_scRCAT-seq2
ATTCACTTCCGCTAGA	1537	Retinal organoids_scRCAT-seq2
GAACTTATCCCTGTTA	2865	Retinal organoids_scRCAT-seq2
GCCCTCATCCCTCATA	2251	Retinal organoids_scRCAT-seq2
AACGACAAGTCTGGGC	1806	Retinal organoids_scRCAT-seq2
GATCGATTCATTAGTG	2357	Retinal organoids_scRCAT-seq2
ATCCTCATCGTTATAG	1539	Retinal organoids_scRCAT-seq2
AATCCCTGTTAAGTGT	1261	Retinal organoids_scRCAT-seq2
CATCCTTCAAACCTTG	2971	Retinal organoids_scRCAT-seq2
TTTCTCACATGAGTTT	1660	Retinal organoids_scRCAT-seq2
TGTTGTTTCCGCAACA	1536	Retinal organoids_scRCAT-seq2
GCGGTTATCATCCTAT	687	Retinal organoids_scRCAT-seq2
TCACCGGCATAATCCG	750	Retinal organoids_scRCAT-seq2
GCAAACAAGAGAGGAG	1722	Retinal organoids_scRCAT-seq2
TCGTGCTTCTTGCAAA	1799	Retinal organoids_scRCAT-seq2
AGCTACGTCTGGTCCT	1972	Retinal organoids_scRCAT-seq2
CCTGGATCAATTTAGC	1090	Retinal organoids_scRCAT-seq2
CTTAACAAGAAGCTAG	1473	Retinal organoids_scRCAT-seq2
GCGCCTTGTTTCAGGA	1699	Retinal organoids_scRCAT-seq2
TAGAGCCGTTCACCAT	974	Retinal organoids_scRCAT-seq2
TTACAGCAGGCGTAAA	1246	Retinal organoids_scRCAT-seq2
ATCCTCATCTTAGGGT	1841	Retinal organoids_scRCAT-seq2
CATCATAAGCTTTGTT	816	Retinal organoids_scRCAT-seq2
GAGGACTAGGTACCGC	2163	Retinal organoids_scRCAT-seq2
GTATCGCCAGGAACCA	1806	Retinal organoids_scRCAT-seq2
TACAAGCTCGGTACGC	1264	Retinal organoids_scRCAT-seq2
GAAAGCCAGATGGAGC	1094	Retinal organoids_scRCAT-seq2
TATGGATGTTTAACGG	1078	Retinal organoids_scRCAT-seq2
AGGAGCTAGGAGGTTA	1747	Retinal organoids_scRCAT-seq2
GTCTCACTCGGGACTC	2150	Retinal organoids_scRCAT-seq2
CTTCTAAGTAGTTGGC	5645	Retinal organoids_scRCAT-seq2
CTCATTTAGCAGCTAT	2529	Retinal organoids_scRCAT-seq2
GAGCTAGCAGCAAGGC	1716	Retinal organoids_scRCAT-seq2
GGTCTTGAGGCTACTG	1733	Retinal organoids_scRCAT-seq2
GTCCTAGAGTGAAGTG	1192	Retinal organoids_scRCAT-seq2
ATCTTTGGTGTCACGG	2068	Retinal organoids_scRCAT-seq2
TCTTAGTTCAAGGACA	1636	Retinal organoids_scRCAT-seq2
GTCCATTGTCGCAAAC	1408	Retinal organoids_scRCAT-seq2
CTAACCCTCTTGTCTG	2872	Retinal organoids_scRCAT-seq2
GTGTGAGCATTGTCCT	1783	Retinal organoids_scRCAT-seq2
GACTTGGTCACTTTAC	2903	Retinal organoids_scRCAT-seq2
TCACCGGCACCTCAGG	2002	Retinal organoids_scRCAT-seq2
AGGCAATCAGATAGAC	1620	Retinal organoids_scRCAT-seq2
TTTGTGGCAATTAAGG	2922	Retinal organoids_scRCAT-seq2
AGGGTTGCACGAACAG	2507	Retinal organoids_scRCAT-seq2
CTCCTCACAGCATGGA	1897	Retinal organoids_scRCAT-seq2
CCTTTAGTCAAACCTA	2326	Retinal organoids_scRCAT-seq2
CCTAAGGTCCTCATGC	2045	Retinal organoids_scRCAT-seq2
TAGCGCGGTGGAGCAA	2965	Retinal organoids_scRCAT-seq2
GTGCTGGGTGGAGCAA	1056	Retinal organoids_scRCAT-seq2
GCTCTGTTCAAATCGC	645	Retinal organoids_scRCAT-seq2
CATAGTCAGAAAGCAT	1428	Retinal organoids_scRCAT-seq2
AGTATAGCACCTAAGC	1139	Retinal organoids_scRCAT-seq2
GTTTGCTGTTGCTTCG	1895	Retinal organoids_scRCAT-seq2
AGCAATTGTAGGATTT	3910	Retinal organoids_scRCAT-seq2
ATTCAACCACTTGTTC	2135	Retinal organoids_scRCAT-seq2
AGTAAACAGTAGCTTA	1094	Retinal organoids_scRCAT-seq2
GATCAAGAGGTTAGAG	1943	Retinal organoids_scRCAT-seq2
GGAACCACAGGATTAA	1253	Retinal organoids_scRCAT-seq2
ATGTTTGAGTGAGCGG	1943	Retinal organoids_scRCAT-seq2
GGTTATATCTGTGAGT	1255	Retinal organoids_scRCAT-seq2
CCTAATAAGAGAGGAG	2089	Retinal organoids_scRCAT-seq2
CCTGATGAGAGCCGCT	1307	Retinal organoids_scRCAT-seq2
CCAAGTTAGGTTTACA	2193	Retinal organoids_scRCAT-seq2
CCGTTGCGTCGAAGTC	1477	Retinal organoids_scRCAT-seq2
ATGGCTGTCATGACCG	1379	Retinal organoids_scRCAT-seq2
GGTGTTGTCATCCTCA	1735	Retinal organoids_scRCAT-seq2
ACCATAATCAATGTGC	2832	Retinal organoids_scRCAT-seq2
GGCTCACAGGAACGGT	1415	Retinal organoids_scRCAT-seq2
GCGGGTTTCGCATCCT	1267	Retinal organoids_scRCAT-seq2
GATTCCTGTTGCCTCA	1335	Retinal organoids_scRCAT-seq2
ATGTTGTCAATCCCTT	1859	Retinal organoids_scRCAT-seq2
TGGACGGAGGTGAGAC	1618	Retinal organoids_scRCAT-seq2
GGTCCTGCAACCCTAA	1847	Retinal organoids_scRCAT-seq2
TTGACGTAGGAGGACT	1872	Retinal organoids_scRCAT-seq2
CAATGACTCGTTATCT	1703	Retinal organoids_scRCAT-seq2
GAGCTGCTCTTACTCG	1387	Retinal organoids_scRCAT-seq2
GGCGATACACTTACAG	1554	Retinal organoids_scRCAT-seq2
GACCTGCAGTGAACGA	1264	Retinal organoids_scRCAT-seq2
ATTCAACCATGAAATG	1058	Retinal organoids_scRCAT-seq2
GGTATTTCATGCTTAG	1758	Retinal organoids_scRCAT-seq2
ATTGTGATCTAAGTCA	1476	Retinal organoids_scRCAT-seq2
CAATCGCCACAGGAAT	1690	Retinal organoids_scRCAT-seq2
CTGGACCAGGTGAGAC	1605	Retinal organoids_scRCAT-seq2
CCTGTTGGTGGTGAGA	1726	Retinal organoids_scRCAT-seq2
TTGGCGGGTGCTAGAC	2390	Retinal organoids_scRCAT-seq2
CTCACACTCTAATCTC	2012	Retinal organoids_scRCAT-seq2
CCAAACTAGGGCCATC	1407	Retinal organoids_scRCAT-seq2
CTATGGCCAGCCTTGG	1718	Retinal organoids_scRCAT-seq2
GGTTACCCAGTCTAGC	986	Retinal organoids_scRCAT-seq2
GGCATGGAGGTGCTGC	1393	Retinal organoids_scRCAT-seq2
GTAAGCAAGGGCTAAA	1384	Retinal organoids_scRCAT-seq2
TACGCTTGTTTGTTGC	1704	Retinal organoids_scRCAT-seq2
CATGGCGGTAAGGTCC	865	Retinal organoids_scRCAT-seq2
GCACTAAGTGGAGCAA	2094	Retinal organoids_scRCAT-seq2
ATTCACTTCCCATAGG	1560	Retinal organoids_scRCAT-seq2
CAGGTTTAGCTTAGCG	1599	Retinal organoids_scRCAT-seq2
CAATCCCTCAAGCCTG	1261	Retinal organoids_scRCAT-seq2
TACTTCGTCGCCTGTT	2246	Retinal organoids_scRCAT-seq2
TGTGGCTCAAACGGGC	1567	Retinal organoids_scRCAT-seq2
TGAGCACGTTTACCGT	1850	Retinal organoids_scRCAT-seq2
CCTGAATAGTGCTGTG	1181	Retinal organoids_scRCAT-seq2
GGCAATCGTAACAGGG	1272	Retinal organoids_scRCAT-seq2
GGCTTAAGTGTTGCTT	1309	Retinal organoids_scRCAT-seq2
TTAGGATGTTTCCGGC	899	Retinal organoids_scRCAT-seq2
GTCAGGCTCTCACTAT	1886	Retinal organoids_scRCAT-seq2
TGCACACCAAGCTAAA	1534	Retinal organoids_scRCAT-seq2
TAGTAAGCATTAGGTT	4178	Retinal organoids_scRCAT-seq2
TTCAGTTTCATGAAGG	2496	Retinal organoids_scRCAT-seq2
GCCACACAGAGGAGTC	1519	Retinal organoids_scRCAT-seq2
TATTACCTCGTAATCA	3180	Retinal organoids_scRCAT-seq2
ATTTGCAAGTAAGGGC	661	Retinal organoids_scRCAT-seq2
GTACTAATCTCGCCCA	3463	Retinal organoids_scRCAT-seq2
GGAACCACAACGTGCT	2475	Retinal organoids_scRCAT-seq2
CTCATTGTCGAGCTAT	1247	Retinal organoids_scRCAT-seq2
AAAGCGGGTCCTAACT	1925	Retinal organoids_scRCAT-seq2
GACATTATCCAAATCA	1835	Retinal organoids_scRCAT-seq2
GCTTGTTGTTCCAGGG	2106	Retinal organoids_scRCAT-seq2
AACATCATCCCGAAGC	1547	Retinal organoids_scRCAT-seq2
CGAAGCGAGGGACCTC	1398	Retinal organoids_scRCAT-seq2
CCGTTTGGTGGTTCCC	1815	Retinal organoids_scRCAT-seq2
CTCACAACAGGCAAGC	1245	Retinal organoids_scRCAT-seq2
AACTAGTGTCCGTGAG	2689	Retinal organoids_scRCAT-seq2
GAGCGAAGTAGGATCC	2683	Retinal organoids_scRCAT-seq2
CGCTAATAGAGAAGGG	978	Retinal organoids_scRCAT-seq2
TAGGCTAGTCAATAGT	2537	Retinal organoids_scRCAT-seq2
CTCCTAATCGCTAGCA	2822	Retinal organoids_scRCAT-seq2
CGCATGATCAAGCCTG	2087	Retinal organoids_scRCAT-seq2
CTAGTCGAGTCAATTG	3749	Retinal organoids_scRCAT-seq2
GGTCCGTAGTGAACGA	1934	Retinal organoids_scRCAT-seq2
AAACCGGCACAAACTT	1619	Retinal organoids_scRCAT-seq2
TCTTAGTTCGTAACGT	2985	Retinal organoids_scRCAT-seq2
GCTTTACGTCGAAGTC	2058	Retinal organoids_scRCAT-seq2
GAACCGCTCATCCTCA	2297	Retinal organoids_scRCAT-seq2
GTCCTCCCACCTACTT	431	Retinal organoids_scRCAT-seq2
GTGCTGGGTAAGGTTT	1232	Retinal organoids_scRCAT-seq2
CCGCAAATCCTCCTAA	1616	Retinal organoids_scRCAT-seq2
CAGGATGCATGTCGCG	1221	Retinal organoids_scRCAT-seq2
GCAAGTGCAGATAGAC	1832	Retinal organoids_scRCAT-seq2
ATCACAATCAACCAAC	1683	Retinal organoids_scRCAT-seq2
TTACACCGTAGCCTCC	3534	Retinal organoids_scRCAT-seq2
GTGCACGGTCATGAGC	1902	Retinal organoids_scRCAT-seq2
TAGCTAGGTTGTGATG	1055	Retinal organoids_scRCAT-seq2
GGCCTTCGTCAGGCCA	1832	Retinal organoids_scRCAT-seq2
TACCAAATCCTCCTAA	1288	Retinal organoids_scRCAT-seq2
GGATTGCGTTAGTGAT	1295	Retinal organoids_scRCAT-seq2
TTCATCCCAGCTTACA	2138	Retinal organoids_scRCAT-seq2
AAGCCTCCACAGAACG	1571	Retinal organoids_scRCAT-seq2
CTCGACAAGTGAACCT	3929	Retinal organoids_scRCAT-seq2
AGGGCTACACCAGGTT	547	Retinal organoids_scRCAT-seq2
CATAGGCGTGTTTGAG	2095	Retinal organoids_scRCAT-seq2
GAGCCACTCCAGGTTG	1537	Retinal organoids_scRCAT-seq2
CTCCGGACAATAATCC	3300	Retinal organoids_scRCAT-seq2
AGAGGATGTTGCTGGG	1369	Retinal organoids_scRCAT-seq2
GGGTATTTCACAGCGC	3935	Retinal organoids_scRCAT-seq2
TACAGGTTCAGCAAAG	2077	Retinal organoids_scRCAT-seq2
CATCATAAGACAAACG	1786	Retinal organoids_scRCAT-seq2
CATTGTGCAGGACCAA	1732	Retinal organoids_scRCAT-seq2
CGCATGATCCCTGACT	1503	Retinal organoids_scRCAT-seq2
GTTAGACTCCCATAGG	1764	Retinal organoids_scRCAT-seq2
TCAAGAACATGCTTAG	899	Retinal organoids_scRCAT-seq2
AGTTGCAGTTAGCCAA	1991	Retinal organoids_scRCAT-seq2
TAGCGGCTCAACAAGG	1704	Retinal organoids_scRCAT-seq2
TGCAGGCTCAATCATG	3201	Retinal organoids_scRCAT-seq2
AAGCGGGTCGTAACGT	949	Retinal organoids_scRCAT-seq2
TGGTGCATCGCAGGCT	2229	Retinal organoids_scRCAT-seq2
TGCTTGCTCATCCTGC	1173	Retinal organoids_scRCAT-seq2
CAGCAAGCAGGCCAAA	1909	Retinal organoids_scRCAT-seq2
ACGAGTAAGAGGCTAA	1672	Retinal organoids_scRCAT-seq2
GTCTCACTCTGGCATG	1100	Retinal organoids_scRCAT-seq2
CATTGTAAGGGCTTAT	2086	Retinal organoids_scRCAT-seq2
CCAAACTAGCGGATTT	484	Retinal organoids_scRCAT-seq2
CAAAGGATCCAAATCA	1580	Retinal organoids_scRCAT-seq2
GTCATGCCACAACAAA	1065	Retinal organoids_scRCAT-seq2
CAATGAACAGGACCAA	1932	Retinal organoids_scRCAT-seq2
CCGCTTAGTTCCGGCT	1920	Retinal organoids_scRCAT-seq2
GTCATCACAGCCGCTA	1987	Retinal organoids_scRCAT-seq2
GCCTTTGGTTGACTTC	2179	Retinal organoids_scRCAT-seq2
CGTAACTAGCTCCTAC	1534	Retinal organoids_scRCAT-seq2
CTTGTAAAGGGATGCG	3416	Retinal organoids_scRCAT-seq2
TAGCAGGCAATACTGT	2028	Retinal organoids_scRCAT-seq2
GGCCGTTAGCATGGTT	8230	Retinal organoids_scRCAT-seq2
GGTAACTTCATTACTC	1631	Retinal organoids_scRCAT-seq2
TCTAGCGAGCTATTGA	1619	Retinal organoids_scRCAT-seq2
GCAGGATAGATTGAGG	1504	Retinal organoids_scRCAT-seq2
AAGAACAGTTTGGGTA	877	Retinal organoids_scRCAT-seq2
TATGGCCCATGAATCT	958	Retinal organoids_scRCAT-seq2
TTGCGAGTCAAGTGTC	1165	Retinal organoids_scRCAT-seq2
GAGCCTTCACACCAAC	1833	Retinal organoids_scRCAT-seq2
AAGCGTTTCATGCCTC	4336	Retinal organoids_scRCAT-seq2
GGCGGTAAGCTATGAC	1755	Retinal organoids_scRCAT-seq2
ATAAGCCTCGCCTGTT	824	Retinal organoids_scRCAT-seq2
AACAGGATCCCGCATT	1864	Retinal organoids_scRCAT-seq2
CGTGGTTCACCTACGG	1411	Retinal organoids_scRCAT-seq2
CATAATCCATAATCAC	1188	Retinal organoids_scRCAT-seq2
TCTTCAAGTTTACCGT	2513	Retinal organoids_scRCAT-seq2
CCGCTAGCAGCTACGT	3147	Retinal organoids_scRCAT-seq2
GTGGCTTCATCGCTTT	1586	Retinal organoids_scRCAT-seq2
ACCTTCCAGGCGGATG	4009	Retinal organoids_scRCAT-seq2
GCAATAGAGCTAAGTC	1131	Retinal organoids_scRCAT-seq2
TGCTAACAGCCTGTTC	663	Retinal organoids_scRCAT-seq2
GCACGCTAGCGATAAG	394	Retinal organoids_scRCAT-seq2
CAATAGCTCGCTAGTG	2044	Retinal organoids_scRCAT-seq2
CTAACCTGTGAGCACT	1895	Retinal organoids_scRCAT-seq2
GGTAACCGTGGACCTG	2279	Retinal organoids_scRCAT-seq2
CGCACACAGGCTACAT	3593	Retinal organoids_scRCAT-seq2
TAAGTGCTCAAGCCTG	2268	Retinal organoids_scRCAT-seq2
TGAACAGAGTAACCAC	1051	Retinal organoids_scRCAT-seq2
TACCTGCTCCCTTGCG	2054	Retinal organoids_scRCAT-seq2
AATCCCTGTTAGGACC	1209	Retinal organoids_scRCAT-seq2
TCCTCTAAGCTTTGTT	1552	Retinal organoids_scRCAT-seq2
AGCAAGGGTAGTTGGC	7769	Retinal organoids_scRCAT-seq2
TACGCTTGTTGGCCGA	1705	Retinal organoids_scRCAT-seq2
CCCTCAGTCGGTTACG	1963	Retinal organoids_scRCAT-seq2
TTTAACCTCATTTGCT	1358	Retinal organoids_scRCAT-seq2
GCTGGATGTCATAGAT	1516	Retinal organoids_scRCAT-seq2
CATTATGAGAGGAGTC	923	Retinal organoids_scRCAT-seq2
GCACGCTAGCCGCTAA	1816	Retinal organoids_scRCAT-seq2
TAGAGCCGTAGCTGGT	605	Retinal organoids_scRCAT-seq2
CGAAGCCTCGTCATTT	805	Retinal organoids_scRCAT-seq2
CGTTTGTGTTTCAGGA	1260	Retinal organoids_scRCAT-seq2
CATAGTCAGCTTAACA	2299	Retinal organoids_scRCAT-seq2
TATAGCTCACCTCGCT	1894	Retinal organoids_scRCAT-seq2
GATTACTCAGAGGCTA	2065	Retinal organoids_scRCAT-seq2
GCAAACCGTGAGGTAG	2291	Retinal organoids_scRCAT-seq2
TTGGGCGGTTTACTTG	2334	Retinal organoids_scRCAT-seq2
TGATCGAGTGCTTAGA	1024	Retinal organoids_scRCAT-seq2
CAATGAACATAACGGG	1350	Retinal organoids_scRCAT-seq2
ATATAGGCACATACTG	1330	Retinal organoids_scRCAT-seq2
TGACTTAAGGGTTAGA	3127	Retinal organoids_scRCAT-seq2
ACAGCGCTCACTAGGT	3413	Retinal organoids_scRCAT-seq2
GCGAGTGAGAGGGACT	960	Retinal organoids_scRCAT-seq2
CCTACTTCACCTGTAA	2688	Retinal organoids_scRCAT-seq2
TTCAGCACACAGCCAT	3074	Retinal organoids_scRCAT-seq2
CAGCTAAGTAATCGGC	1574	Retinal organoids_scRCAT-seq2
GTTAACGGTCCTTAGT	2106	Retinal organoids_scRCAT-seq2
CCGTTTGGTCGTAAAT	1531	Retinal organoids_scRCAT-seq2
CCTAAGGTCATTGCGG	1635	Retinal organoids_scRCAT-seq2
CAGGGCTTCAGAAACG	832	Retinal organoids_scRCAT-seq2
AGTAACGAGGTCATTA	3580	Retinal organoids_scRCAT-seq2
GACCTTTGTTTGCTGT	1332	Retinal organoids_scRCAT-seq2
TAGCTAATCGGGACCT	1757	Retinal organoids_scRCAT-seq2
TAGCTTGCAAACAACA	1564	Retinal organoids_scRCAT-seq2
ATTTGCAAGGTGCTGC	3155	Retinal organoids_scRCAT-seq2
AGAGAGGAGACTTACA	2484	Retinal organoids_scRCAT-seq2
CTTATTGGTGCTAGCG	1523	Retinal organoids_scRCAT-seq2
CGTGACATCGGCCAGT	1659	Retinal organoids_scRCAT-seq2
GCTGTGCAGCAAGGGT	2469	Retinal organoids_scRCAT-seq2
GCGGTTATCAAGGACA	1248	Retinal organoids_scRCAT-seq2
TCTAAGGGTTTCCGGC	7915	Retinal organoids_scRCAT-seq2
CCCAGTTTCGAGGAAC	1428	Retinal organoids_scRCAT-seq2
GTCCAAGTCATCCTAT	2343	Retinal organoids_scRCAT-seq2
GCAGGCAAGTGCACGC	2394	Retinal organoids_scRCAT-seq2
CTTCATCCATCCCTCA	4026	Retinal organoids_scRCAT-seq2
ACGCAAGCAATATAGG	1974	Retinal organoids_scRCAT-seq2
TCATTACTCTGCAACG	1618	Retinal organoids_scRCAT-seq2
CAAGGTAAGCAGCTCA	2998	Retinal organoids_scRCAT-seq2
TGCGATTAGCGTGCAC	2704	Retinal organoids_scRCAT-seq2
ATTAGTCCATTGTGCA	1939	Retinal organoids_scRCAT-seq2
AACTGTTCATTATGGT	3189	Retinal organoids_scRCAT-seq2
CCAGACTCAATTGACT	4431	Retinal organoids_scRCAT-seq2
ATGGCTTAGGCCCAGT	1654	Retinal organoids_scRCAT-seq2
TAGCCGGGTTAGGACC	2809	Retinal organoids_scRCAT-seq2
CATGGCGGTAGCCATA	1355	Retinal organoids_scRCAT-seq2
CTCCTCACATTAAGTC	1070	Retinal organoids_scRCAT-seq2
ATAGATGCATAGTCAT	1956	Retinal organoids_scRCAT-seq2
AGAAACTAGTAAGAAC	2216	Retinal organoids_scRCAT-seq2
CATCAGCCAGGCCATT	1914	Retinal organoids_scRCAT-seq2
GGCCAACTCTTAGTCT	3100	Retinal organoids_scRCAT-seq2
ATGTAAGCATAGACTT	3146	Retinal organoids_scRCAT-seq2
GAGAAACGTTTGCTGT	1485	Retinal organoids_scRCAT-seq2
ACAGCGCTCTGTGAGT	1871	Retinal organoids_scRCAT-seq2
CCATCATGTCCCGGAA	2620	Retinal organoids_scRCAT-seq2
GCAATAGAGTGAGGGT	1970	Retinal organoids_scRCAT-seq2
CTTGTTTAGTTACTTC	2236	Retinal organoids_scRCAT-seq2
CTGGTTACAGCAAATA	1756	Retinal organoids_scRCAT-seq2
TCAGGAGCAGGTATTT	2012	Retinal organoids_scRCAT-seq2
ACCAATATCCTCAGCT	1440	Retinal organoids_scRCAT-seq2
GACAATACAGGCTAGA	1646	Retinal organoids_scRCAT-seq2
TCTAACTTCTTGAGCG	1899	Retinal organoids_scRCAT-seq2
CCGACAGGTGGTGAGA	2538	Retinal organoids_scRCAT-seq2
GGTATGTTCATAACCA	1614	Retinal organoids_scRCAT-seq2
GTAGGCGAGTTGTCTT	1391	Retinal organoids_scRCAT-seq2
TACCCGGCACAATACT	1760	Retinal organoids_scRCAT-seq2
AGCAATTGTATTGCAG	1981	Retinal organoids_scRCAT-seq2
TGTCCTTCAGGTTAAA	1482	Retinal organoids_scRCAT-seq2
ACAGGATCAGGCGAGT	294	Retinal organoids_scRCAT-seq2
ACGTACCCATCCATCT	2534	Retinal organoids_scRCAT-seq2
GGTTAGCGTCAAACTG	2273	Retinal organoids_scRCAT-seq2
CATAGGCGTCAATGTG	1452	Retinal organoids_scRCAT-seq2
CATCGCTTCAGGGCCT	924	Retinal organoids_scRCAT-seq2
GTTCACCTCAGGAAGC	1771	Retinal organoids_scRCAT-seq2
ACCTAAGGTGGGTGAA	1671	Retinal organoids_scRCAT-seq2
GTCCTCCCATTAAACC	1503	Retinal organoids_scRCAT-seq2
AAGCCTCCACCAGCAT	723	Retinal organoids_scRCAT-seq2
GCTTTATTCAAGCTTA	1305	Retinal organoids_scRCAT-seq2
AATCCCTGTAATGACT	1755	Retinal organoids_scRCAT-seq2
CTCACAACAAAGCCTC	2872	Retinal organoids_scRCAT-seq2
CATAGGCGTAATCCCT	1590	Retinal organoids_scRCAT-seq2
GGTTGACGTCATTGAG	2909	Retinal organoids_scRCAT-seq2
GTGAATCTCGCTAAGT	1280	Retinal organoids_scRCAT-seq2
TACCAAATCCTGGTCT	2169	Retinal organoids_scRCAT-seq2
GCTTTATTCAAGCTAC	2299	Retinal organoids_scRCAT-seq2
GCTAACCCATCCCTCA	471	Retinal organoids_scRCAT-seq2
GTGTGTTAGGTCATTA	1332	Retinal organoids_scRCAT-seq2
CGATTTGCATAAGGAC	1672	Retinal organoids_scRCAT-seq2
TGAAGTGAGGCATGAA	2332	Retinal organoids_scRCAT-seq2
GCCACACAGTCATCCC	1474	Retinal organoids_scRCAT-seq2
GCTATTGCATTATGCG	1202	Retinal organoids_scRCAT-seq2
TCTCCTCGTCATGCAA	1261	Retinal organoids_scRCAT-seq2
GGTTCTTGTTGACTTC	1300	Retinal organoids_scRCAT-seq2
ATCCCGCGTGTGCAAC	2897	Retinal organoids_scRCAT-seq2
TCAAGAACAAGACTCC	2004	Retinal organoids_scRCAT-seq2
ACGAATCTCATGGTGT	5637	Retinal organoids_scRCAT-seq2
GTGATCAGTTGGCCGA	2240	Retinal organoids_scRCAT-seq2
TTTCAGTTCGTTTCGC	1864	Retinal organoids_scRCAT-seq2
CCACTTGGTGTTGTGA	1838	Retinal organoids_scRCAT-seq2
CGTTATCGTAGCTAAT	2499	Retinal organoids_scRCAT-seq2
ATTGTGATCGGGACCT	649	Retinal organoids_scRCAT-seq2
AGCCTCCGTGAATCGC	2056	Retinal organoids_scRCAT-seq2
CCAGACTCAGGAATCG	1798	Retinal organoids_scRCAT-seq2
AGGATTGAGGCGGATG	1437	Retinal organoids_scRCAT-seq2
AACAGCAAGCATTATG	2216	Retinal organoids_scRCAT-seq2
CAGCAAGCAAATTCGT	853	Retinal organoids_scRCAT-seq2
CCGTTTGGTTAACACG	1954	Retinal organoids_scRCAT-seq2
AATAACCGTGGTTCTT	1627	Retinal organoids_scRCAT-seq2
TTTAAGGTCGGTTCCT	2407	Retinal organoids_scRCAT-seq2
TTTGTGGCATCCTAGA	1890	Retinal organoids_scRCAT-seq2
AGTCTTGCATCCCGCT	6776	Retinal organoids_scRCAT-seq2
CCCGCTTCAGGACCAA	1908	Retinal organoids_scRCAT-seq2
GCTTAGTAGGACCTCA	2152	Retinal organoids_scRCAT-seq2
AGAAAGGCAAACGCGA	2644	Retinal organoids_scRCAT-seq2
ATGAAGTAGTAGCGGG	1648	Retinal organoids_scRCAT-seq2
GTGGACACACGAATCC	1437	Retinal organoids_scRCAT-seq2
TCAACAATCGCACAAT	3844	Retinal organoids_scRCAT-seq2
AGAAACTAGTTAGTTG	1347	Retinal organoids_scRCAT-seq2
GCTTGACCAAGTAAGC	1988	Retinal organoids_scRCAT-seq2
TCATACTTCTTAGGAC	1300	Retinal organoids_scRCAT-seq2
GTGAGCGAGAGAGGAG	815	Retinal organoids_scRCAT-seq2
TAGTGGCGTTACTAGG	1376	Retinal organoids_scRCAT-seq2
CAAGTATGTTGGTGAC	1262	Retinal organoids_scRCAT-seq2
GTGCATTAGACTTACA	1107	Retinal organoids_scRCAT-seq2
TTTCAGTTCTTAGGAC	2002	Retinal organoids_scRCAT-seq2
AGTCAATGTTAGCCAA	1461	Retinal organoids_scRCAT-seq2
GCCTGAGGTCCTAAGA	1836	Retinal organoids_scRCAT-seq2
TTGACTAAGCAACATC	2686	Retinal organoids_scRCAT-seq2
AGCACTAGTTAGACCA	3289	Retinal organoids_scRCAT-seq2
AAGAACAGTAGCCTCC	2034	Retinal organoids_scRCAT-seq2
TCCCGTTAGCATTTCT	1773	Retinal organoids_scRCAT-seq2
CAAAGGATCGTTAGTA	846	Retinal organoids_scRCAT-seq2
TGCACACCACGAATCC	3008	Retinal organoids_scRCAT-seq2
GCTCAACCAATCCTGA	1843	Retinal organoids_scRCAT-seq2
GCAAACCGTTGTAACG	1549	Retinal organoids_scRCAT-seq2
ACTCGCTTCGCTTGCT	1372	Retinal organoids_scRCAT-seq2
ATGCAAACAGTTATGT	1996	Retinal organoids_scRCAT-seq2
ATGCAAACAAGGTGGC	368	Retinal organoids_scRCAT-seq2
TGAGGTGCAGCATGAG	1587	Retinal organoids_scRCAT-seq2
TGTGGCTCATCGCTTT	3564	Retinal organoids_scRCAT-seq2
GTCCAGGGTCATTAGG	2120	Retinal organoids_scRCAT-seq2
TAGGAGTCAATCATGT	3428	Retinal organoids_scRCAT-seq2
TTTGCGGAGGACCAGG	1606	Retinal organoids_scRCAT-seq2
TATCCAGCATGGAGGC	2363	Retinal organoids_scRCAT-seq2
TGGCTTTGTTAGAGGG	675	Retinal organoids_scRCAT-seq2
AGCAAATAGGAACGCG	1571	Retinal organoids_scRCAT-seq2
ATCAAGCTCCCTGACT	1928	Retinal organoids_scRCAT-seq2
CCCAACCGTCCTTTAA	2070	Retinal organoids_scRCAT-seq2
GACCTGATCACTTTAC	2883	Retinal organoids_scRCAT-seq2
ACAGCGCTCGATTTGA	2211	Retinal organoids_scRCAT-seq2
GTGAATCTCCGCTAGA	1184	Retinal organoids_scRCAT-seq2
AGAACAAGTAGCCTAA	1814	Retinal organoids_scRCAT-seq2
CTCTGTTCAGTGAACG	1773	Retinal organoids_scRCAT-seq2
GGTTGCGGTTTATCGC	1498	Retinal organoids_scRCAT-seq2
CCCTGGACACTTCACT	1908	Retinal organoids_scRCAT-seq2
TGACTTAAGAGAAGGG	5845	Retinal organoids_scRCAT-seq2
TATTACCTCTTAGCCC	1659	Retinal organoids_scRCAT-seq2
GAACCTGTCGCTATGG	7720	Retinal organoids_scRCAT-seq2
TTTCATCAGTTAACCA	2694	Retinal organoids_scRCAT-seq2
GTTTATCTCCTGTTCA	1169	Retinal organoids_scRCAT-seq2
ACTTAGGGTTTGGGTA	2491	Retinal organoids_scRCAT-seq2
ATGTGAGAGGCTCATG	1120	Retinal organoids_scRCAT-seq2
TTCAGTTTCCAGGAAA	771	Retinal organoids_scRCAT-seq2
CAGGGTGAGCTATTGA	3053	Retinal organoids_scRCAT-seq2
TTTCCACCACTGGCCA	2496	Retinal organoids_scRCAT-seq2
ACTTGCACATGCTTAG	2335	Retinal organoids_scRCAT-seq2
GCCCGTTGTACGGTAC	1500	Retinal organoids_scRCAT-seq2
CGAATCTAGTGCACGC	2716	Retinal organoids_scRCAT-seq2
CCATAAATCTAACCAA	1210	Retinal organoids_scRCAT-seq2
CAATCTAAGTAACGGA	2504	Retinal organoids_scRCAT-seq2
AACCTCACACGAATCC	759	Retinal organoids_scRCAT-seq2
CATCATAAGCGCCTAA	2123	Retinal organoids_scRCAT-seq2
CGGCTAATCGCGCTAA	888	Retinal organoids_scRCAT-seq2
AAGGATTAGTCACTAA	2646	Retinal organoids_scRCAT-seq2
CGACAAGCAGGCTTGT	2395	Retinal organoids_scRCAT-seq2
CTAACCCTCACCATTT	2850	Retinal organoids_scRCAT-seq2
TACAATGTCTTTAAGG	2112	Retinal organoids_scRCAT-seq2
ATGTCATCACAACAAA	1626	Retinal organoids_scRCAT-seq2
GGCAGGATCATCACTT	1877	Retinal organoids_scRCAT-seq2
TGCGCGAGTTTATTCG	1839	Retinal organoids_scRCAT-seq2
GCGCTTAAGACTTACA	4612	Retinal organoids_scRCAT-seq2
AGAGGAACAATAATCC	1625	Retinal organoids_scRCAT-seq2
TGGAACAAGGGTGGAT	1158	Retinal organoids_scRCAT-seq2
AGGGCTACATCTTGAG	1718	Retinal organoids_scRCAT-seq2
TGAGCTTAGCTCGCTT	1268	Retinal organoids_scRCAT-seq2
TCATTTGGTACCCACC	2166	Retinal organoids_scRCAT-seq2
TTAGCAGGTCAAGTAT	665	Retinal organoids_scRCAT-seq2
CTGTTGGAGTTTGGTA	1264	Retinal organoids_scRCAT-seq2
GGAACAATCCGTGACA	609	Retinal organoids_scRCAT-seq2
TAAGCTGGTGTTGCTT	1298	Retinal organoids_scRCAT-seq2
AGAGAGGAGGCCAATT	1303	Retinal organoids_scRCAT-seq2
AAGCGCTGTAATGACT	1348	Retinal organoids_scRCAT-seq2
GCTGAGGAGGCTTAGT	1970	Retinal organoids_scRCAT-seq2
GCTTCGCGTACGATTG	2049	Retinal organoids_scRCAT-seq2
GGGAATATCTAGCGAT	1332	Retinal organoids_scRCAT-seq2
ATTGCAGGTCCTTCTC	3180	Retinal organoids_scRCAT-seq2
TTAGGCTAGTTATGGC	1416	Retinal organoids_scRCAT-seq2
CTCACTCAGCAACAAG	2926	Retinal organoids_scRCAT-seq2
TGTGCTGAGGCTATGT	1472	Retinal organoids_scRCAT-seq2
TAAGGCTTCAGCAAGA	1947	Retinal organoids_scRCAT-seq2
ATTGTGATCTTGCATT	1826	Retinal organoids_scRCAT-seq2
CTCAGGATCATAAGCC	1251	Retinal organoids_scRCAT-seq2
CATAACGGTGGGTACT	3886	Retinal organoids_scRCAT-seq2
GGCTAGACAGCACGAA	1600	Retinal organoids_scRCAT-seq2
AATAACCGTTAAGCTG	1475	Retinal organoids_scRCAT-seq2
CTTCAGGAGTCACCAG	1306	Retinal organoids_scRCAT-seq2
TAGGGTTTCCGCATGA	1085	Retinal organoids_scRCAT-seq2
TCTTTGTAGTAAAGGT	2236	Retinal organoids_scRCAT-seq2
CGGCAATGTTCGGTAA	1899	Retinal organoids_scRCAT-seq2
GGCCAACTCACGCCAA	2996	Retinal organoids_scRCAT-seq2
CAACCGGGTTGTGATG	1422	Retinal organoids_scRCAT-seq2
GCATGAAAGTTGGGCC	3793	Retinal organoids_scRCAT-seq2
ATGTTTGAGCGATACT	1883	Retinal organoids_scRCAT-seq2
TAGTAACGTGTTGCTT	1460	Retinal organoids_scRCAT-seq2
GGTAGGAGTTAACGGC	1612	Retinal organoids_scRCAT-seq2
AAACCGCGTACCCACC	1726	Retinal organoids_scRCAT-seq2
GAAGTGATCGAGCAAA	1121	Retinal organoids_scRCAT-seq2
AACCCGCAGGGATTAG	1323	Retinal organoids_scRCAT-seq2
AAGTTTGTCATCCTCA	2230	Retinal organoids_scRCAT-seq2
TGTCCTGGTGAAACAA	1279	Retinal organoids_scRCAT-seq2
CTGGCTTTCTTGATGA	924	Retinal organoids_scRCAT-seq2
TAAGTGCTCACACAGT	2582	Retinal organoids_scRCAT-seq2
TTTAAGCCAGCCTTGG	2772	Retinal organoids_scRCAT-seq2
TATTACCTCAACCAAC	1744	Retinal organoids_scRCAT-seq2
ATCACCCTCTTAAGTG	1597	Retinal organoids_scRCAT-seq2
GCTTGACCAAGTTATC	865	Retinal organoids_scRCAT-seq2
CCTGTATGTAGTTAAC	1487	Retinal organoids_scRCAT-seq2
AGGTTTATCATGACCG	4991	Retinal organoids_scRCAT-seq2
GGTAACCGTTCGGTAA	2726	Retinal organoids_scRCAT-seq2
ACTTATGAGGCCAATT	1622	Retinal organoids_scRCAT-seq2
TGTGCTGAGTTCCCGT	1339	Retinal organoids_scRCAT-seq2
TATGGATGTCTTGCAT	2177	Retinal organoids_scRCAT-seq2
AAGCTTGGTGGAGCAA	1171	Retinal organoids_scRCAT-seq2
TGATTCAAGATAAAGC	3973	Retinal organoids_scRCAT-seq2
TATAACCCATCATGGC	1952	Retinal organoids_scRCAT-seq2
TACAATGTCCTTGCAC	5756	Retinal organoids_scRCAT-seq2
CGAAGTAAGGTGCGGA	1419	Retinal organoids_scRCAT-seq2
CAGGATGCAAACTGTT	1448	Retinal organoids_scRCAT-seq2
TAAGCCAGTTGCTGGG	1326	Retinal organoids_scRCAT-seq2
CAATGTGGTCATTACC	1369	Retinal organoids_scRCAT-seq2
CTCTGTTCAGTAATAG	1038	Retinal organoids_scRCAT-seq2
GGTCAGGAGGCATTAC	2619	Retinal organoids_scRCAT-seq2
TGCTAGCCAGGCAAGC	1828	Retinal organoids_scRCAT-seq2
GAGGACTAGCGTGCAC	1386	Retinal organoids_scRCAT-seq2
CAGCCTAAGCTTGCTC	2026	Retinal organoids_scRCAT-seq2
CATAGGTTCCTCCATA	1798	Retinal organoids_scRCAT-seq2
CTATGAGGTCATTGAG	1484	Retinal organoids_scRCAT-seq2
CTAATTGAGTTAGAGG	2083	Retinal organoids_scRCAT-seq2
TAACAAGCAGGCGATA	3487	Retinal organoids_scRCAT-seq2
GGGTGTTGTTTGTGGA	895	Retinal organoids_scRCAT-seq2
GTGTGTTAGGATCACT	1487	Retinal organoids_scRCAT-seq2
GAAGTATAGGCCGGAA	1308	Retinal organoids_scRCAT-seq2
TGCTCTCAGCTAATTG	1378	Retinal organoids_scRCAT-seq2
CGGATTAGTTAGAGCC	1543	Retinal organoids_scRCAT-seq2
GCTATCCTCGTTACTT	1167	Retinal organoids_scRCAT-seq2
TCCGGAATCGGTTTGG	2100	Retinal organoids_scRCAT-seq2
ATGTTTGAGCTATTGA	1169	Retinal organoids_scRCAT-seq2
TGGCCATCAAAGGTAC	1816	Retinal organoids_scRCAT-seq2
TTAACTGAGCAGGCCT	1748	Retinal organoids_scRCAT-seq2
AAACATGCATAGACCC	1484	Retinal organoids_scRCAT-seq2
ATTGCTCGTTCACCCA	674	Retinal organoids_scRCAT-seq2
CTCCGGACAGCTCATA	2732	Retinal organoids_scRCAT-seq2
TACTGGCCATAAGTCT	1754	Retinal organoids_scRCAT-seq2
CTCATCATCATTTAGG	2934	Retinal organoids_scRCAT-seq2
CTAATCCGTGCTCACC	1785	Retinal organoids_scRCAT-seq2
AATACCGGTGCAATGC	1576	Retinal organoids_scRCAT-seq2
TCTAACCGTGCAATAT	2273	Retinal organoids_scRCAT-seq2
GAGCCTTCACGGTTTA	289	Retinal organoids_scRCAT-seq2
TCACCTCAGCTGGACC	1914	Retinal organoids_scRCAT-seq2
TCATTGCGTTATTGCC	879	Retinal organoids_scRCAT-seq2
AGCAGGTAGACAACGA	4260	Retinal organoids_scRCAT-seq2
GTTCACCTCGCACACA	1681	Retinal organoids_scRCAT-seq2
TGGCCTTTCGGGACCT	2430	Retinal organoids_scRCAT-seq2
GCCAGGAAGGACGTAA	2342	Retinal organoids_scRCAT-seq2
GACTCACCATTATGCG	3043	Retinal organoids_scRCAT-seq2
AATCGCCCAGCCTGCA	1041	Retinal organoids_scRCAT-seq2
ACACAATGTCCTCCAA	2347	Retinal organoids_scRCAT-seq2
TAAGGCTTCACTAAGC	3088	Retinal organoids_scRCAT-seq2
TATGAAGCACGTGCTG	1271	Retinal organoids_scRCAT-seq2
ATTACGTCAAACTGTT	3319	Retinal organoids_scRCAT-seq2
TTGTTTGGTACCGGAT	1677	Retinal organoids_scRCAT-seq2
ACACAATGTTATCCTA	1541	Retinal organoids_scRCAT-seq2
GCAATATGTGATGAAA	1814	Retinal organoids_scRCAT-seq2
CCAAGTTAGTTGCGTG	2310	Retinal organoids_scRCAT-seq2
GCAAGCCTCATTAGCA	1613	Retinal organoids_scRCAT-seq2
CCATAAGGTCTTTGAC	923	Retinal organoids_scRCAT-seq2
ACGAAGTCAGAAACGT	1354	Retinal organoids_scRCAT-seq2
GAGGAGGCAGTTATCG	1646	Retinal organoids_scRCAT-seq2
ATCGGCCAGTAGCTTA	1378	Retinal organoids_scRCAT-seq2
TTTATGGAGTTAGACC	2429	Retinal organoids_scRCAT-seq2
CGTAATGGTACTGATG	1477	Retinal organoids_scRCAT-seq2
CTTGAATCAAACTGTT	1436	Retinal organoids_scRCAT-seq2
TAGTAACGTTATGTGG	3499	Retinal organoids_scRCAT-seq2
GAAGGAACATTGCGGT	1554	Retinal organoids_scRCAT-seq2
AGTTACTCATGTTGCA	3482	Retinal organoids_scRCAT-seq2
TTTGTCTAGCACAGCC	2138	Retinal organoids_scRCAT-seq2
TGAGGGCCATGTCGCG	1587	Retinal organoids_scRCAT-seq2
GACACTAGTCACAAAT	3689	Retinal organoids_scRCAT-seq2
TCGTTACGTCCTCCAA	1474	Retinal organoids_scRCAT-seq2
CGCTTCTAGTTTCCGC	1867	Retinal organoids_scRCAT-seq2
CGCTTAACACCTCACC	1828	Retinal organoids_scRCAT-seq2
AAGGTGCAGCGGATAA	1708	Retinal organoids_scRCAT-seq2
GAGCCTTCATTGACAT	1680	Retinal organoids_scRCAT-seq2
GAAACCCGTACCGAAC	2386	Retinal organoids_scRCAT-seq2
TGTGCACCAATAGTCT	2273	Retinal organoids_scRCAT-seq2
AGACCCGGTACCCACC	2475	Retinal organoids_scRCAT-seq2
CCATATTTCGCTCCAT	1351	Retinal organoids_scRCAT-seq2
CCCTAATGTTTGCTGT	2315	Retinal organoids_scRCAT-seq2
GTGCACGGTGTTGCAA	782	Retinal organoids_scRCAT-seq2
TCTTGACGTTAAGCGC	3656	Retinal organoids_scRCAT-seq2
CGACTAAGTCCTAACT	330	Retinal organoids_scRCAT-seq2
GTAAGCAAGTTGGGCC	1646	Retinal organoids_scRCAT-seq2
CATTGTGCACTAGGTC	3952	Retinal organoids_scRCAT-seq2
AACCTCACAATGCCCG	1328	Retinal organoids_scRCAT-seq2
GATGAGGGTCGAAGTC	1645	Retinal organoids_scRCAT-seq2
CTTGTTTAGTAAACCC	3311	Retinal organoids_scRCAT-seq2
GATCACTAGCCGCTAA	2526	Retinal organoids_scRCAT-seq2
GGTTTAATCTCGACCT	3583	Retinal organoids_scRCAT-seq2
CGTAATGGTTCCTGAT	1576	Retinal organoids_scRCAT-seq2
TACCGCAAGGCTGGCT	995	Retinal organoids_scRCAT-seq2
CGTGTTACACAGGAAT	1968	Retinal organoids_scRCAT-seq2
ACTTAGTCATAAGGAC	1386	Retinal organoids_scRCAT-seq2
CGCATTACATGGCCTG	2147	Retinal organoids_scRCAT-seq2
TGTGAAACAATAATCC	1292	Retinal organoids_scRCAT-seq2
CTGGACCAGACTTATG	2428	Retinal organoids_scRCAT-seq2
GATTGTTCAGCGCTTG	1813	Retinal organoids_scRCAT-seq2
GCCTGACAGAGAGGAG	1180	Retinal organoids_scRCAT-seq2
TGTAACTCATTATGGT	358	Retinal organoids_scRCAT-seq2
GGTACTAGTTCGCTTG	1037	Retinal organoids_scRCAT-seq2
GCTTTGTGTGAACAAA	1190	Retinal organoids_scRCAT-seq2
GTTCCTGGTTAGTTGG	1380	Retinal organoids_scRCAT-seq2
GAAGGATGTGAACAAA	1136	Retinal organoids_scRCAT-seq2
TCGTTACGTTATCCTA	3263	Retinal organoids_scRCAT-seq2
GCGAAGCCATAGCGAG	1073	Retinal organoids_scRCAT-seq2
CCACAGGGTTAAGGCC	1535	Retinal organoids_scRCAT-seq2
CAATAAGCAATGAGGT	1776	Retinal organoids_scRCAT-seq2
ACGTACCCACGTAAGG	926	Retinal organoids_scRCAT-seq2
TAAGGACCAGTAGGAT	2639	Retinal organoids_scRCAT-seq2
GGATGGCCAGGCGAGT	1552	Retinal organoids_scRCAT-seq2
ACTCACCTCCTCATGC	1811	Retinal organoids_scRCAT-seq2
ATCGCCCGTACGATTG	2979	Retinal organoids_scRCAT-seq2
CATAATCCACCTCGCT	2029	Retinal organoids_scRCAT-seq2
GGCTGGTTCCTCAGCT	2770	Retinal organoids_scRCAT-seq2
CTTTGGTGTTTAACGG	3608	Retinal organoids_scRCAT-seq2
AGTAACCTCGCTAGAT	2586	Retinal organoids_scRCAT-seq2
TGTTACTTCCTCAGCT	2012	Retinal organoids_scRCAT-seq2
ACCACATAGCTTTGGG	2012	Retinal organoids_scRCAT-seq2
GGTCCTGCAGGACCAA	1882	Retinal organoids_scRCAT-seq2
GAAAGCCAGGCGAATA	1312	Retinal organoids_scRCAT-seq2
GTATTGTCAGCTTACA	1133	Retinal organoids_scRCAT-seq2
GGTTTAATCACAGGAA	1330	Retinal organoids_scRCAT-seq2
CCTTGCGTCAAATCGC	2357	Retinal organoids_scRCAT-seq2
CCTGTATGTGTTAAAC	1517	Retinal organoids_scRCAT-seq2
AAAGCCGCATTAAACC	1444	Retinal organoids_scRCAT-seq2
GTCTATCGTTGGATCA	1208	Retinal organoids_scRCAT-seq2
CCTGTATGTTATTGCC	4547	Retinal organoids_scRCAT-seq2
GTTAAGCTCAATGTCA	972	Retinal organoids_scRCAT-seq2
TGGCGGTTCACGTTAA	2684	Retinal organoids_scRCAT-seq2
GCTCTGTTCATTAGGC	1196	Retinal organoids_scRCAT-seq2
CTGCTACTCTTAAGTG	1825	Retinal organoids_scRCAT-seq2
TAGGCTAGTACTAAAC	1872	Retinal organoids_scRCAT-seq2
TGTGAAACATTCCTCG	5640	Retinal organoids_scRCAT-seq2
GAGTTACTCGCTAGTG	1782	Retinal organoids_scRCAT-seq2
GTATGTTCACTAGGTC	2243	Retinal organoids_scRCAT-seq2
AATAGCTGTCTAACAG	3604	Retinal organoids_scRCAT-seq2
TGCACCTTCATGAGCT	1429	Retinal organoids_scRCAT-seq2
TGCAAGCGTTATCGAG	1445	Retinal organoids_scRCAT-seq2
TTACAGCAGGGTTATC	1242	Retinal organoids_scRCAT-seq2
GCCGTGAGTTGTTGTC	3492	Retinal organoids_scRCAT-seq2
TTGCATTTCCTGAGTG	1270	Retinal organoids_scRCAT-seq2
ACCTTGTGTTTGTGGA	3539	Retinal organoids_scRCAT-seq2
AAGCTATGTTGCAATG	2267	Retinal organoids_scRCAT-seq2
GGTCTTGAGCCAGGTC	1542	Retinal organoids_scRCAT-seq2
TAGCAGGCATTGTCCT	1833	Retinal organoids_scRCAT-seq2
TGTAACTCATATAACC	1076	Retinal organoids_scRCAT-seq2
TTGTAAGTCATTACGA	1298	Retinal organoids_scRCAT-seq2
TGGCGGTTCATTAGCA	1879	Retinal organoids_scRCAT-seq2
GAAGCTAAGCTTCCCG	2890	Retinal organoids_scRCAT-seq2
ACTTCGCTCTATCGCC	2922	Retinal organoids_scRCAT-seq2
GAACCAAAGTCAGTAC	3491	Retinal organoids_scRCAT-seq2
AAATGCCTCTCCTCAA	2443	Retinal organoids_scRCAT-seq2
GGACATAAGGAGTAAT	1446	Retinal organoids_scRCAT-seq2
GCGGTTATCTACCTCA	1863	Retinal organoids_scRCAT-seq2
TTGTTTGGTCGCAAAC	886	Retinal organoids_scRCAT-seq2
GAGTGAGGTTTATGGG	1329	Retinal organoids_scRCAT-seq2
TCTCGCCCACACTAAT	2533	Retinal organoids_scRCAT-seq2
TCTACTAGTAATGGAA	1611	Retinal organoids_scRCAT-seq2
CGTGAGGAGCAGCTCA	1089	Retinal organoids_scRCAT-seq2
TTTCACCCATCGTTCT	1559	Retinal organoids_scRCAT-seq2
ATGAGCCGTAATCGTG	1557	Retinal organoids_scRCAT-seq2
CTTTCTTGTCCTAACT	3072	Retinal organoids_scRCAT-seq2
CCATAGCCAAAGCGGC	1512	Retinal organoids_scRCAT-seq2
CCCATAACATAAGTTC	1612	Retinal organoids_scRCAT-seq2
GTGTGTTAGGCTTAGT	1679	Retinal organoids_scRCAT-seq2
CATTGTAAGGTCCAAT	1683	Retinal organoids_scRCAT-seq2
AATCATGTCAATCATG	1546	Retinal organoids_scRCAT-seq2
CGTTTGTGTGGAGCAA	3356	Retinal organoids_scRCAT-seq2
ACAGCGCTCCCTGACT	3305	Retinal organoids_scRCAT-seq2
GCTAGCCAGCGATAGA	3205	Retinal organoids_scRCAT-seq2
CTCCGGACAATGAATG	1676	Retinal organoids_scRCAT-seq2
TCGTTAAAGATGGACA	1175	Retinal organoids_scRCAT-seq2
TTGTCCATCAGGTCCA	2244	Retinal organoids_scRCAT-seq2
TATAGGTGTACTTAGG	1311	Retinal organoids_scRCAT-seq2
CCAAACTAGCAAGGAC	1464	Retinal organoids_scRCAT-seq2
GAATTTGTCCTCCCTC	2018	Retinal organoids_scRCAT-seq2
TGGCCAATCATGCGTG	2501	Retinal organoids_scRCAT-seq2
GGGTCACTCCCTCACG	3306	Retinal organoids_scRCAT-seq2
AATTCGTCATTTAAGC	1369	Retinal organoids_scRCAT-seq2
TCGGTTTGTGCACGCA	930	Retinal organoids_scRCAT-seq2
AGCTAACTCGATTTAG	1748	Retinal organoids_scRCAT-seq2
GCGGAACCAATAGCCC	1204	Retinal organoids_scRCAT-seq2
TGCTAACAGCGATACT	1888	Retinal organoids_scRCAT-seq2
AAGCGTTTCAGCATTA	1559	Retinal organoids_scRCAT-seq2
GGAGCATAGCGATAGA	1266	Retinal organoids_scRCAT-seq2
AACTCACAGCTTTGTT	414	Retinal organoids_scRCAT-seq2
GTATGTGGTTGTAAAC	376	Retinal organoids_scRCAT-seq2
GGGTTACGTACCGGAT	3051	Retinal organoids_scRCAT-seq2
ATTCCTAGTATTACCC	1322	Retinal organoids_scRCAT-seq2
GCTTACCTCACCTGTC	2163	Retinal organoids_scRCAT-seq2
GTGCTGGGTGTTGTGA	2494	Retinal organoids_scRCAT-seq2
CATTGTAAGGTTTACA	1728	Retinal organoids_scRCAT-seq2
ATGTCCACAACAGCCT	1727	Retinal organoids_scRCAT-seq2
GTTGCATAGTTGTCAA	1307	Retinal organoids_scRCAT-seq2
ACTTATGAGTGAACAG	1834	Retinal organoids_scRCAT-seq2
TTTGTGTTCCCGCATT	1363	Retinal organoids_scRCAT-seq2
AAGCGCTGTACCGGAT	1482	Retinal organoids_scRCAT-seq2
GCGAGTGAGCGGATTT	3173	Retinal organoids_scRCAT-seq2
CAATCTAAGTTAGCTA	3255	Retinal organoids_scRCAT-seq2
TCGCATTGTTACCTGT	1873	Retinal organoids_scRCAT-seq2
TCATTGTTCGAGGAAC	1137	Retinal organoids_scRCAT-seq2
CTAATCTTCTTGTTCG	1420	Retinal organoids_scRCAT-seq2
AAAGCACCAAACAACA	1891	Retinal organoids_scRCAT-seq2
CTCATCATCGGGCCAT	2021	Retinal organoids_scRCAT-seq2
GGTTGACGTCATTGTC	1906	Retinal organoids_scRCAT-seq2
TTGGATCAGGCATTGT	1651	Retinal organoids_scRCAT-seq2
CTGACCAAGGCTACAT	1238	Retinal organoids_scRCAT-seq2
TGCACACCATGTGGGA	1640	Retinal organoids_scRCAT-seq2
TCGCCCATCATGACCG	1582	Retinal organoids_scRCAT-seq2
GGTGATTTCGGTCAAT	2210	Retinal organoids_scRCAT-seq2
GAAACCCGTGGAAACG	1648	Retinal organoids_scRCAT-seq2
GCAAACTTCCGTTAAA	2376	Retinal organoids_scRCAT-seq2
GTCTAATCATAGCGGA	1627	Retinal organoids_scRCAT-seq2
CGGTGAACACTTACAG	2332	Retinal organoids_scRCAT-seq2
CCGTTGCGTATTGCAG	2863	Retinal organoids_scRCAT-seq2
GGTTTAATCACCAATA	2161	Retinal organoids_scRCAT-seq2
ATCCATAAGGCAATAG	1149	Retinal organoids_scRCAT-seq2
TGCTCCGTCATCCACC	2572	Retinal organoids_scRCAT-seq2
CCCTGTTAGTCCTGAG	1547	Retinal organoids_scRCAT-seq2
GCGGGTTTCGGTCAGC	1936	Retinal organoids_scRCAT-seq2
GAGGGAGCACAGGGAC	2287	Retinal organoids_scRCAT-seq2
GAGGTAGGTCGCAATA	1837	Retinal organoids_scRCAT-seq2
GTACCTTGTGCATCGG	1797	Retinal organoids_scRCAT-seq2
GAGTAACCATACTCCT	1478	Retinal organoids_scRCAT-seq2
TGTGATCAGCTCCTAC	1705	Retinal organoids_scRCAT-seq2
GAAGTCAAGACAACAG	2675	Retinal organoids_scRCAT-seq2
GTAGGAGGTTAGGTGC	2821	Retinal organoids_scRCAT-seq2
AATTGGGAGGGTGGAT	2431	Retinal organoids_scRCAT-seq2
CCCTCACCATGAATAG	1215	Retinal organoids_scRCAT-seq2
TCTCGCCCATGGTTAT	1324	Retinal organoids_scRCAT-seq2
TTGACATCAAAGCGGC	2226	Retinal organoids_scRCAT-seq2
ACAAAGGTCTGTGAGT	4666	Retinal organoids_scRCAT-seq2
CGCTGTGCAAGCCAGA	4595	Retinal organoids_scRCAT-seq2
AATTAGCGTAAAGCAA	1358	Retinal organoids_scRCAT-seq2
GTACTAATCGGCCATA	3327	Retinal organoids_scRCAT-seq2
TTTACGCGTTGTTCAC	2539	Retinal organoids_scRCAT-seq2
AATGGCGCACGGTTTA	2680	Retinal organoids_scRCAT-seq2
CATTCATTCCTTCTAG	3624	Retinal organoids_scRCAT-seq2
CTTGGACCATTCCTGT	3983	Retinal organoids_scRCAT-seq2
ACGCCTTTCAATAGCC	1720	Retinal organoids_scRCAT-seq2
TTAGGCCCATCTTGAG	2514	Retinal organoids_scRCAT-seq2
TCTACCTCAATCCCTT	1575	Retinal organoids_scRCAT-seq2
AAGTAGCCATCACAGC	1717	Retinal organoids_scRCAT-seq2
CATGCAAGTGACCTGG	1076	Retinal organoids_scRCAT-seq2
GGTATTTCACATAGCC	1102	Retinal organoids_scRCAT-seq2
AACTACTCAGTAGGTG	301	Retinal organoids_scRCAT-seq2
CAATATGTCTAACCTT	1265	Retinal organoids_scRCAT-seq2
ATCCCGCGTTAAGGTT	1745	Retinal organoids_scRCAT-seq2
GGGCATTGTCATCCTG	2186	Retinal organoids_scRCAT-seq2
TAGCAGGCAGTAATAG	1190	Retinal organoids_scRCAT-seq2
TAAGGCTTCAGCCAAT	1505	Retinal organoids_scRCAT-seq2
ACGAGTAAGGCATGTT	1164	Retinal organoids_scRCAT-seq2
GAGCAAGGTCTTACTA	1342	Retinal organoids_scRCAT-seq2
GCAACAGCAGGCTTCG	1300	Retinal organoids_scRCAT-seq2
GGCCGTTAGTCACCAG	1652	Retinal organoids_scRCAT-seq2
CATAGGCGTTACCGGG	2034	Retinal organoids_scRCAT-seq2
CTCTATGTCTCGCCTG	1316	Retinal organoids_scRCAT-seq2
GTAGCTGTCCGGAACC	1611	Retinal organoids_scRCAT-seq2
TCTCCTCGTTGTGATG	1477	Retinal organoids_scRCAT-seq2
CCTGTAACACGTTACA	704	Retinal organoids_scRCAT-seq2
CATAGGTTCCAGGAAA	2346	Retinal organoids_scRCAT-seq2
ATCGCTTGTTACAACG	1513	Retinal organoids_scRCAT-seq2
CTAAAGCTCAGGAACA	2496	Retinal organoids_scRCAT-seq2
TCCTCAATCCAGGAAA	1911	Retinal organoids_scRCAT-seq2
GAAACTGAGTGAACCT	1752	Retinal organoids_scRCAT-seq2
AGTAAGTAGGCATGTT	2389	Retinal organoids_scRCAT-seq2
AGTAAACAGCGATAAG	1360	Retinal organoids_scRCAT-seq2
TCGCATTGTCACAGAC	1786	Retinal organoids_scRCAT-seq2
AGTTGGCGTTTGGTTC	1686	Retinal organoids_scRCAT-seq2
AACATAGCACTTGTTC	1174	Retinal organoids_scRCAT-seq2
TGCTCAACAAACTGCC	2213	Retinal organoids_scRCAT-seq2
CCTAGTTGTTAAATGC	1042	Retinal organoids_scRCAT-seq2
ACCCTGTTCATAGACC	1717	Retinal organoids_scRCAT-seq2
GTATCGCCATTGTGAT	2456	Retinal organoids_scRCAT-seq2
ACAGGAATCCCGCAAA	1673	Retinal organoids_scRCAT-seq2
CCGCAAATCGGTTAGT	1661	Retinal organoids_scRCAT-seq2
ACTAGGCGTACGATTG	1362	Retinal organoids_scRCAT-seq2
CCAGGAACAACACCTA	1243	Retinal organoids_scRCAT-seq2
TAGGTTATCCAAGTGT	1727	Retinal organoids_scRCAT-seq2
CCTCCTCTCAATGTCA	3017	Retinal organoids_scRCAT-seq2
GCCAATTAGAGAAGGG	1142	Retinal organoids_scRCAT-seq2
CGTTAACAGCCATCAG	1106	Retinal organoids_scRCAT-seq2
ATCTTTGGTTTGCGAA	2210	Retinal organoids_scRCAT-seq2
CGCTCCATCGTTATCT	1610	Retinal organoids_scRCAT-seq2
ATTAGCGGTTAAGCTG	3150	Retinal organoids_scRCAT-seq2
AGGTTACTCGCTTCTA	1981	Retinal organoids_scRCAT-seq2
AACCTAATCATTTGTC	1759	Retinal organoids_scRCAT-seq2
TTTCCGGGTCCCGAAG	2622	Retinal organoids_scRCAT-seq2
GTGCTGGGTCAAGTAT	1070	Retinal organoids_scRCAT-seq2
TCCTCTAAGCGCCTAA	7159	Retinal organoids_scRCAT-seq2
TCGATTAAGAGGGACT	2232	Retinal organoids_scRCAT-seq2
TCCATAAAGTTAGTGC	1936	Retinal organoids_scRCAT-seq2
GTTAAACGTGTCACGG	2311	Retinal organoids_scRCAT-seq2
CGCTAATAGGGTGAGT	1140	Retinal organoids_scRCAT-seq2
CTGTTGGAGTTAGCCG	1529	Retinal organoids_scRCAT-seq2
CAGAATCTCCTCCTAA	4795	Retinal organoids_scRCAT-seq2
CATAATGTCACCTGTC	2761	Retinal organoids_scRCAT-seq2
AAGACATAGGAGTAAT	939	Retinal organoids_scRCAT-seq2
TTAGGAACATCTTGAG	3088	Retinal organoids_scRCAT-seq2
CCTGAGTCAGAGGCTA	1980	Retinal organoids_scRCAT-seq2
CGTCATTGTACCGTTT	3140	Retinal organoids_scRCAT-seq2
TCCTTTACACCTACGG	3318	Retinal organoids_scRCAT-seq2
AACTTAGTCATGAAGG	1515	Retinal organoids_scRCAT-seq2
AGTCAGGCATTATGAC	1393	Retinal organoids_scRCAT-seq2
CCCAATTGTCCTCCAA	1531	Retinal organoids_scRCAT-seq2
AAGTCTATCCTGGTCT	1495	Retinal organoids_scRCAT-seq2
TATCGAGGTGGTTCTT	3492	Retinal organoids_scRCAT-seq2
AGATGCTTCCCGTTGT	2011	Retinal organoids_scRCAT-seq2
CAATGACTCGGCCATA	1990	Retinal organoids_scRCAT-seq2
AGCAATTGTAGTTAAC	2200	Retinal organoids_scRCAT-seq2
TAAGTGCTCCTGGTGA	1389	Retinal organoids_scRCAT-seq2
CTAAGTCAGGATCACT	1834	Retinal organoids_scRCAT-seq2
TTGTGTGCACTAAGAA	1139	Retinal organoids_scRCAT-seq2
CTAACCTGTAAAGCGG	1366	Retinal organoids_scRCAT-seq2
TGCATCCTCGGCCAGT	2996	Retinal organoids_scRCAT-seq2
CCACATTGTAGGATTT	1378	Retinal organoids_scRCAT-seq2
AGGCTAGCATTCCTGT	3566	Retinal organoids_scRCAT-seq2
ATCGCTTGTTCCATTA	2080	Retinal organoids_scRCAT-seq2
CTGGACCAGGAACCAA	1353	Retinal organoids_scRCAT-seq2
CAAGTGAAGGTCCACA	2717	Retinal organoids_scRCAT-seq2
AGGACGTAGCAAGGAC	1400	Retinal organoids_scRCAT-seq2
AGCCAGTGTTGAGGTC	1781	Retinal organoids_scRCAT-seq2
GCTTAAATCTATCGCC	1477	Retinal organoids_scRCAT-seq2
GCTATTGCACCAAAGG	2279	Retinal organoids_scRCAT-seq2
GATTTGCAGCCTAACG	1496	Retinal organoids_scRCAT-seq2
AGCTTTAAGGACGTAA	1343	Retinal organoids_scRCAT-seq2
GTCCTCCCACGGTTTA	2798	Retinal organoids_scRCAT-seq2
AGTGCGGAGAGCCGGA	3457	Retinal organoids_scRCAT-seq2
CGAAGCGAGTTATCTC	1360	Retinal organoids_scRCAT-seq2
CTGGTCAAGCGGATAA	1286	Retinal organoids_scRCAT-seq2
CAGCCAATCATTGCAA	1891	Retinal organoids_scRCAT-seq2
CATGCAAGTTAGTGAT	1497	Retinal organoids_scRCAT-seq2
CTCACAACAAGGTCCT	1699	Retinal organoids_scRCAT-seq2
TGTTCATTCATAACCA	4022	Retinal organoids_scRCAT-seq2
TGGTTCCTCAAGCCTG	1606	Retinal organoids_scRCAT-seq2
GGTGAGCCAGGGAGGA	1761	Retinal organoids_scRCAT-seq2
CCACAATAGCCTGTGA	1566	Retinal organoids_scRCAT-seq2
TGGCGGTTCTTTGTAC	2133	Retinal organoids_scRCAT-seq2
AGTAAGTAGTGCACGC	949	Retinal organoids_scRCAT-seq2
ATCACCCTCCTTCTAG	1552	Retinal organoids_scRCAT-seq2
CCATAAGGTTCCTGTG	2458	Retinal organoids_scRCAT-seq2
CGTAACTAGCCAGTAT	1930	Retinal organoids_scRCAT-seq2
TGCATTAAGCTTTGTT	353	Retinal organoids_scRCAT-seq2
TCATTACTCATTGCAA	1938	Retinal organoids_scRCAT-seq2
AGACCCGGTAATTAGC	1162	Retinal organoids_scRCAT-seq2
ACCTAAGGTTCCAGGG	3183	Retinal organoids_scRCAT-seq2
GGCCTTCGTTGTTCAC	1727	Retinal organoids_scRCAT-seq2
TCCATTGTCTGTTCAT	1981	Retinal organoids_scRCAT-seq2
GCAGGCTTCAATGACC	2020	Retinal organoids_scRCAT-seq2
TTAGCGGTCTACCTCA	968	Retinal organoids_scRCAT-seq2
AGTGGACAGCAAGGAC	1577	Retinal organoids_scRCAT-seq2
AAGCGAATCCAGGTTG	1407	Retinal organoids_scRCAT-seq2
ACTGAAACATGAGTTT	1524	Retinal organoids_scRCAT-seq2
TTATGACCAATCGCAC	2097	Retinal organoids_scRCAT-seq2
CACTGACCAAACATAG	4148	Retinal organoids_scRCAT-seq2
TTCCCGCCAGCAACAG	1616	Retinal organoids_scRCAT-seq2
GTACCTTGTTACGCAA	2054	Retinal organoids_scRCAT-seq2
TCAAGAACACCTACGG	1455	Retinal organoids_scRCAT-seq2
GTTCTTAGTTAGTTGG	1450	Retinal organoids_scRCAT-seq2
AAGTTAGCAATTATGC	1594	Retinal organoids_scRCAT-seq2
GACCTAGTCACCATTT	4378	Retinal organoids_scRCAT-seq2
GCCATTACAAACTAAG	1299	Retinal organoids_scRCAT-seq2
CTAACCACATAGCGAG	1789	Retinal organoids_scRCAT-seq2
CGTTAAATCTCACAAA	2391	Retinal organoids_scRCAT-seq2
CCCAACCGTTTCGCCA	538	Retinal organoids_scRCAT-seq2
TCTTAGTTCCATTACT	1599	Retinal organoids_scRCAT-seq2
TATATCCTCGTAATCA	1108	Retinal organoids_scRCAT-seq2
GCACTAAGTACTTAGG	1626	Retinal organoids_scRCAT-seq2
TGATCGAGTTGGTTGA	843	Retinal organoids_scRCAT-seq2
GGTGTTGTCTCGACCT	1919	Retinal organoids_scRCAT-seq2
GGTTGGTGTGTTAAAC	992	Retinal organoids_scRCAT-seq2
CACCTCAGTATTGTGG	2208	Retinal organoids_scRCAT-seq2
GATGGCTGTACAATGT	2136	Retinal organoids_scRCAT-seq2
TTAACCAAGCCGCTTT	2436	Retinal organoids_scRCAT-seq2
GCATTGCCAGGTATTT	2155	Retinal organoids_scRCAT-seq2
TTGGAGGCACTTCATC	1812	Retinal organoids_scRCAT-seq2
ATTTGCGCAGGAACCA	286	Retinal organoids_scRCAT-seq2
GGACGGATCTAACCTT	1957	Retinal organoids_scRCAT-seq2
CTATTCAGTTGCGCGA	2032	Retinal organoids_scRCAT-seq2
TGGCCATCACAGGATG	2236	Retinal organoids_scRCAT-seq2
CTGACATAGCACAGGG	1724	Retinal organoids_scRCAT-seq2
TGACTTCGTACGCGCA	2159	Retinal organoids_scRCAT-seq2
CACGCAATCATAAGCC	760	Retinal organoids_scRCAT-seq2
AGTCTTGCACCCTCAC	1633	Retinal organoids_scRCAT-seq2
GCGGGTTTCATGTGGT	4219	Retinal organoids_scRCAT-seq2
AACCTCCTCATGCAAC	2458	Retinal organoids_scRCAT-seq2
CTGGCTAAGTAGAGGC	1393	Retinal organoids_scRCAT-seq2
CGCATGATCCCTGGAA	1896	Retinal organoids_scRCAT-seq2
CTTAACAAGGACTTAC	1350	Retinal organoids_scRCAT-seq2
TCGCGAGGTATTTGCC	1579	Retinal organoids_scRCAT-seq2
GCTCCTTAGTGGACAA	2278	Retinal organoids_scRCAT-seq2
GTCGCAATCGATTTGA	2887	Retinal organoids_scRCAT-seq2
ACCTTGTGTTAGGCGT	1367	Retinal organoids_scRCAT-seq2
CTATGTTTCTCACACC	2495	Retinal organoids_scRCAT-seq2
GTCTAATCATAGCTGC	1208	Retinal organoids_scRCAT-seq2
TTGACTAAGTGAACCT	1614	Retinal organoids_scRCAT-seq2
TCTAACCGTTAGCATG	1618	Retinal organoids_scRCAT-seq2
GTTCTTAGTGACATAT	1246	Retinal organoids_scRCAT-seq2
TCCGGTAAGTTTCCTG	1506	Retinal organoids_scRCAT-seq2
GGATAACCATTTGCTC	1207	Retinal organoids_scRCAT-seq2
TCGTTTCCAATCCTGA	3024	Retinal organoids_scRCAT-seq2
CTGGTCAAGTTACTTC	1493	Retinal organoids_scRCAT-seq2
GGTTCCCGTGGTTCTT	1331	Retinal organoids_scRCAT-seq2
TGTGGAGCAATTGAGA	2676	Retinal organoids_scRCAT-seq2
GTACTGGTCGCTCACT	1523	Retinal organoids_scRCAT-seq2
CTATTACTCTGTTGCC	1485	Retinal organoids_scRCAT-seq2
AATTAGGCAGTGAACG	1015	Retinal organoids_scRCAT-seq2
TGTCCTGGTTAGTGAT	1579	Retinal organoids_scRCAT-seq2
ATCACAATCTTGTCCA	1351	Retinal organoids_scRCAT-seq2
AGGATGTCACAAAGCG	2017	Retinal organoids_scRCAT-seq2
ACCACATAGATAACCC	1121	Retinal organoids_scRCAT-seq2
GGGAGTAGTGGAAGGC	1208	Retinal organoids_scRCAT-seq2
GCAAGTCGTTCCTGTG	3318	Retinal organoids_scRCAT-seq2
TTTCCGGGTGTGTCCC	762	Retinal organoids_scRCAT-seq2
ATAGGTACATTAAGTC	1596	Retinal organoids_scRCAT-seq2
AACATTGTCTAACCTT	2150	Retinal organoids_scRCAT-seq2
TTTCTTGCAAGTGAAC	3572	Retinal organoids_scRCAT-seq2
CTTACCGGTCCGGTTC	1977	Retinal organoids_scRCAT-seq2
ATAGGTACAATATGGA	2401	Retinal organoids_scRCAT-seq2
CTTTAGGCACCTACGG	2477	Retinal organoids_scRCAT-seq2
TACTGAGGTTGAATCG	1681	Retinal organoids_scRCAT-seq2
CCTATTTAGGTGCGGA	1489	Retinal organoids_scRCAT-seq2
AAGACAAGTAACGTGC	1238	Retinal organoids_scRCAT-seq2
CAATGAACAGCATGTC	2523	Retinal organoids_scRCAT-seq2
ATTGGCTAGTAGCCAT	2853	Retinal organoids_scRCAT-seq2
AAAGCCGCAGGATTAA	843	Retinal organoids_scRCAT-seq2
TCGGTAAGTTCATCTA	4124	Retinal organoids_scRCAT-seq2
GTTTAGCAGTAAGGGC	1242	Retinal organoids_scRCAT-seq2
GGTCAGGAGTTTGCGG	2273	Retinal organoids_scRCAT-seq2
AGGAACCAGCCGCAAC	1561	Retinal organoids_scRCAT-seq2
GGTAAGGGTATTTGGG	2066	Retinal organoids_scRCAT-seq2
CATAATGTCGGTTTGG	2402	Retinal organoids_scRCAT-seq2
AAGACATAGTAACTCA	1090	Retinal organoids_scRCAT-seq2
GGATTATGTTGGTTGA	1687	Retinal organoids_scRCAT-seq2
TCAATCGCACTGACCG	6082	Retinal organoids_scRCAT-seq2
CCTCAATGTGATCAGC	1101	Retinal organoids_scRCAT-seq2
CCCTGGACATCAATCG	1592	Retinal organoids_scRCAT-seq2
TTAGCCTGTAATCGGC	1836	Retinal organoids_scRCAT-seq2
TGACTCCTCACCTGCT	1541	Retinal organoids_scRCAT-seq2
TTGCGTCTCATCCACC	9943	Retinal organoids_scRCAT-seq2
AATAGAGGTAAGTCGC	618	Retinal organoids_scRCAT-seq2
TGGCCTTTCCTCAGCT	1647	Retinal organoids_scRCAT-seq2
TGACCTTGTGTTTCAC	3675	Retinal organoids_scRCAT-seq2
TATTCGTTCCGCAACA	2135	Retinal organoids_scRCAT-seq2
ATCGCTTGTTACGCAA	1496	Retinal organoids_scRCAT-seq2
CATAACGGTTGTTGGA	1329	Retinal organoids_scRCAT-seq2
AAGGTGCAGACACCGC	2193	Retinal organoids_scRCAT-seq2
TGGCCATCAAGCTAAA	1600	Retinal organoids_scRCAT-seq2
TCAAGAACATCACTTC	1645	Retinal organoids_scRCAT-seq2
TGTGGAGCAAAGCCTC	1368	Retinal organoids_scRCAT-seq2
GCATTGCCACTAAGTT	1880	Retinal organoids_scRCAT-seq2
GTTAGGCGTGAGAAAC	1993	Retinal organoids_scRCAT-seq2
AGTGTGGCATAATGTC	1707	Retinal organoids_scRCAT-seq2
TGCCGGTAGGTGTCCA	2628	Retinal organoids_scRCAT-seq2
TGGTCATAGTCAGTAC	2120	Retinal organoids_scRCAT-seq2
GGTCCATCAAATATCC	2776	Retinal organoids_scRCAT-seq2
ACATAGCTCAATGTGC	1821	Retinal organoids_scRCAT-seq2
TCATGAGGTTTCCTCC	2554	Retinal organoids_scRCAT-seq2
TGTGTTAAGTTTGCGG	1599	Retinal organoids_scRCAT-seq2
GACCTAAGTTTAGTCC	2289	Retinal organoids_scRCAT-seq2
TGACCAAGTTATCCTA	1471	Retinal organoids_scRCAT-seq2
GCAGGACCACAATTAC	3723	Retinal organoids_scRCAT-seq2
GCCAATAGTCCTTAGT	4269	Retinal organoids_scRCAT-seq2
ATTACTGAGCAGGTGG	1708	Retinal organoids_scRCAT-seq2
TGAGGCACAATCCTAG	1818	Retinal organoids_scRCAT-seq2
TCGATTAAGGAGTCTT	3966	Retinal organoids_scRCAT-seq2
AGGTCCGGTAGTTAAC	1437	Retinal organoids_scRCAT-seq2
CCAAGGCTCTTGTCTG	1415	Retinal organoids_scRCAT-seq2
CTAGCTTGTTGCATCT	1749	Retinal organoids_scRCAT-seq2
ACAACAGAGATAAAGC	2203	Retinal organoids_scRCAT-seq2
AGTAGCTTCGCTCCAT	509	Retinal organoids_scRCAT-seq2
TCATTACTCGAGGTGG	1395	Retinal organoids_scRCAT-seq2
CTCGCTAGTTGAATCG	1990	Retinal organoids_scRCAT-seq2
TCTACCTCATTGTCAG	2018	Retinal organoids_scRCAT-seq2
TCGGTAAGTTGGTTCT	2230	Retinal organoids_scRCAT-seq2
TTTAGGATCATTATGG	3108	Retinal organoids_scRCAT-seq2
CGTACGGGTTGTGATG	296	Retinal organoids_scRCAT-seq2
AACTTAGTCATTACAG	1283	Retinal organoids_scRCAT-seq2
TATGAAGCAGAAATTG	1736	Retinal organoids_scRCAT-seq2
GGATTTATCCCTGGAA	1962	Retinal organoids_scRCAT-seq2
GCTCACAAGAGAGCCG	1109	Retinal organoids_scRCAT-seq2
TGAACAACAGGGAGGA	3337	Retinal organoids_scRCAT-seq2
GTGAATCTCATGCAAC	1168	Retinal organoids_scRCAT-seq2
GGGTTTCCAGGCTACT	1723	Retinal organoids_scRCAT-seq2
ACGCCACAGGCGTAAA	2060	Retinal organoids_scRCAT-seq2
CATGGCGGTTAAGCGC	415	Retinal organoids_scRCAT-seq2
GTCCAGGGTCATCCTG	1613	Retinal organoids_scRCAT-seq2
AGTCCTGAGGCAATAG	2336	Retinal organoids_scRCAT-seq2
CCGATGCAGCATGGTT	1413	Retinal organoids_scRCAT-seq2
CGTAGTTAGTTTCCGC	4789	Retinal organoids_scRCAT-seq2
CAACAGGCAAGTGAAC	1712	Retinal organoids_scRCAT-seq2
GTTGCCCGTTTAACGG	1463	Retinal organoids_scRCAT-seq2
TCCATTGTCCCGCATT	4643	Retinal organoids_scRCAT-seq2
CTAATTGAGTTTCCGC	1246	Retinal organoids_scRCAT-seq2
TGTGCTGAGTTCCTGC	2200	Retinal organoids_scRCAT-seq2
AACTAGTGTTTACGTC	394	Retinal organoids_scRCAT-seq2
GGAACAATCAGTTCCC	2165	Retinal organoids_scRCAT-seq2
AGGCGGATCCGGCTAA	1470	Retinal organoids_scRCAT-seq2
GGCATGGAGCTTCTCA	6141	Retinal organoids_scRCAT-seq2
CGGGCTTAGCCTGATG	1086	Retinal organoids_scRCAT-seq2
CATCACACACAACCTA	2897	Retinal organoids_scRCAT-seq2
GTCATCCTCGCAAACT	1778	Retinal organoids_scRCAT-seq2
TGTTCATTCCGGTTGA	1294	Retinal organoids_scRCAT-seq2
ACGGTTAGTAAATTGC	4205	Retinal organoids_scRCAT-seq2
AGTGCCGGTTCGCTCA	3477	Retinal organoids_scRCAT-seq2
TTATGCGCAGCTAACC	445	Retinal organoids_scRCAT-seq2
TCTCGCCCAGCAATAA	1381	Retinal organoids_scRCAT-seq2
TGAGTGAAGCCATCAG	2035	Retinal organoids_scRCAT-seq2
GACGCAACATTCAGCA	1637	Retinal organoids_scRCAT-seq2
GTATTCAAGGAAGTAT	2512	Retinal organoids_scRCAT-seq2
TTGGAGGCATTAAGTC	1497	Retinal organoids_scRCAT-seq2
GCGATATTCGATTTAG	1718	Retinal organoids_scRCAT-seq2
GCTGTAAGTCATAGAT	1474	Retinal organoids_scRCAT-seq2
TGGGCCTAGACTAAGG	2277	Retinal organoids_scRCAT-seq2
TGATTCAAGGCCGGAA	2124	Retinal organoids_scRCAT-seq2
GAGGCTTGTAATCGGC	563	Retinal organoids_scRCAT-seq2
AATTTCCTCCGCAAGC	1667	Retinal organoids_scRCAT-seq2
ACGGGAAGTAATAGCT	1229	Retinal organoids_scRCAT-seq2
GTGGTTAGTAGGTTGC	343	Retinal organoids_scRCAT-seq2
TTTGACTTCAGGCTAT	1593	Retinal organoids_scRCAT-seq2
AGTCAATGTAGCTAAT	814	Retinal organoids_scRCAT-seq2
GTGAACAAGGTGTCCA	915	Retinal organoids_scRCAT-seq2
CGGAATCGTGGTTAGC	1770	Retinal organoids_scRCAT-seq2
GGAGTGAGTTAGCAGC	1690	Retinal organoids_scRCAT-seq2
GAGGACTAGCAAGGGT	1456	Retinal organoids_scRCAT-seq2
ATGAAGCCATGGTTAT	1755	Retinal organoids_scRCAT-seq2
TGCAAGCGTTGTAAAC	1325	Retinal organoids_scRCAT-seq2
AACGCCCAGCCTGTGA	4544	Retinal organoids_scRCAT-seq2
AGGTGAGGTAATGGAA	959	Retinal organoids_scRCAT-seq2
CGATATTCAATAGCCC	1463	Retinal organoids_scRCAT-seq2
GACTTAGGTCAACAAT	1648	Retinal organoids_scRCAT-seq2
CAAATCATCGCTAAGT	3929	Retinal organoids_scRCAT-seq2
TAATGGTGTTATCCTA	3528	Retinal organoids_scRCAT-seq2
TAACAAGCACTAGCGT	1462	Retinal organoids_scRCAT-seq2
TGTCATAAGAGGATAT	1873	Retinal organoids_scRCAT-seq2
TACTCGCTCTTGGACG	4250	Retinal organoids_scRCAT-seq2
AAGCGCTGTTCATCTA	1134	Retinal organoids_scRCAT-seq2
AACCCGCAGTAGCCAT	2042	Retinal organoids_scRCAT-seq2
AGTGGACAGCATTTCT	1780	Retinal organoids_scRCAT-seq2
TTGAGGCGTTCATCTA	1565	Retinal organoids_scRCAT-seq2
CAAGAACCAATTGACT	1540	Retinal organoids_scRCAT-seq2
CCCTCACCAAGCTTTG	1981	Retinal organoids_scRCAT-seq2
GTTCACCTCCTGGTGA	3146	Retinal organoids_scRCAT-seq2
CCATTATTCGAAGTAG	1369	Retinal organoids_scRCAT-seq2
ACGTCCAAGCATGAAG	1590	Retinal organoids_scRCAT-seq2
CAGGACACACCCACCT	1526	Retinal organoids_scRCAT-seq2
AAAGCACCACCCTCAC	2362	Retinal organoids_scRCAT-seq2
TCTCAATTCAATTGGC	4623	Retinal organoids_scRCAT-seq2
TGCAATATCGGCCATA	4868	Retinal organoids_scRCAT-seq2
TTGGTGAGTTGGATAT	1851	Retinal organoids_scRCAT-seq2
CAGCCAATCCGCTAGA	2289	Retinal organoids_scRCAT-seq2
CCGACAGGTCATGAGC	4713	Retinal organoids_scRCAT-seq2
GGTAACTTCCGCCTCA	1551	Retinal organoids_scRCAT-seq2
GATTGATGTCCCGAAG	956	Retinal organoids_scRCAT-seq2
CAGGTCCAGGAACACA	2949	Retinal organoids_scRCAT-seq2
AGACACGCATCGCTCC	1963	Retinal organoids_scRCAT-seq2
GAGGCCTTCAGCACGC	1677	Retinal organoids_scRCAT-seq2
ATGTCAATCAGGAACA	1909	Retinal organoids_scRCAT-seq2
GCGTAACGTAAGCACC	3458	Retinal organoids_scRCAT-seq2
GTAGGATCAAGGTAAC	1126	Retinal organoids_scRCAT-seq2
GTGAACAAGTAAGTGG	1737	Retinal organoids_scRCAT-seq2
CACTTAAAGGTGAAAT	4118	Retinal organoids_scRCAT-seq2
GCAAACAAGCGAGTAA	1598	Retinal organoids_scRCAT-seq2
GTGCGGTTCGTTAAGC	2520	Retinal organoids_scRCAT-seq2
GCTTAACAGGCGGATG	1056	Retinal organoids_scRCAT-seq2
TTGGCGGGTTAGCAGC	1424	Retinal organoids_scRCAT-seq2
CAGCCTTTCATTTGCT	2222	Retinal organoids_scRCAT-seq2
GCCAATAGTTGGATAT	1665	Retinal organoids_scRCAT-seq2
GGAAGTATCTGGCAAT	2626	Retinal organoids_scRCAT-seq2
TTTGCATTCATAACCA	1120	Retinal organoids_scRCAT-seq2
GAGGCTACACCCTCAC	1849	Retinal organoids_scRCAT-seq2
TCTGTGACAGGCCATT	1740	Retinal organoids_scRCAT-seq2
ATGTCAATCTCCATAT	2696	Retinal organoids_scRCAT-seq2
ACAGGTAAGTGTTGTA	1202	Retinal organoids_scRCAT-seq2
GCTGGTTCAGTTATGT	1203	Retinal organoids_scRCAT-seq2
GGACCTCAGCCAGGTC	1502	Retinal organoids_scRCAT-seq2
AAGACATAGGAGCATA	1177	Retinal organoids_scRCAT-seq2
AGGAACGGTCGAAGTC	1104	Retinal organoids_scRCAT-seq2
GAACTTATCTAAGTGC	1514	Retinal organoids_scRCAT-seq2
CTGAAACTCATTTAGG	2538	Retinal organoids_scRCAT-seq2
TCTTGACGTTCCAGGG	713	Retinal organoids_scRCAT-seq2
ACTGAATGTCCTTCAG	1216	Retinal organoids_scRCAT-seq2
GTGCATTAGGACAATG	1970	Retinal organoids_scRCAT-seq2
CTATGACAGCAGGTTT	2048	Retinal organoids_scRCAT-seq2
GTGCAAGCATTATGCG	3186	Retinal organoids_scRCAT-seq2
ACTTGAATCTTGTCCA	1814	Retinal organoids_scRCAT-seq2
TTCGTGCTCTACCTAT	1669	Retinal organoids_scRCAT-seq2
AGACTATGTTAAGTGT	1450	Retinal organoids_scRCAT-seq2
CGTTGCAAGCTCAATA	2160	Retinal organoids_scRCAT-seq2
AGAACAAGTTACCGGG	1407	Retinal organoids_scRCAT-seq2
ACTGAAACAGATAGAC	1346	Retinal organoids_scRCAT-seq2
AAGCTAGAGCACTTGG	1705	Retinal organoids_scRCAT-seq2
GCGTGCTAGCCTGAGC	1736	Retinal organoids_scRCAT-seq2
TGCATCCTCCAATTAG	2514	Retinal organoids_scRCAT-seq2
GTCTTTAGTGTTTGAG	1520	Retinal organoids_scRCAT-seq2
ATCACCCTCGTTAGTA	2391	Retinal organoids_scRCAT-seq2
GGCTTCAAGAAAGCAT	1456	Retinal organoids_scRCAT-seq2
ACAAACTGTATGTGGC	1612	Retinal organoids_scRCAT-seq2
CGAGTCGGTCACAAAT	773	Retinal organoids_scRCAT-seq2
CCTTGTTCAACAGCCT	1615	Retinal organoids_scRCAT-seq2
ATGTTTGAGGAACCGG	331	Retinal organoids_scRCAT-seq2
GGCGATACATGTTGGC	4156	Retinal organoids_scRCAT-seq2
AGTACGCGTCTTGCAT	419	Retinal organoids_scRCAT-seq2
AAGGTGCAGCGAGTAA	1714	Retinal organoids_scRCAT-seq2
TAACCGGTCAAGGACA	1710	Retinal organoids_scRCAT-seq2
ATCCTCATCAACCAAC	1886	Retinal organoids_scRCAT-seq2
ATGTAAGCAACCTGGT	2078	Retinal organoids_scRCAT-seq2
ATTACCCGTGATGGCT	2179	Retinal organoids_scRCAT-seq2
[truncated: 41,127 more rows]

## Sheet: Figure 4b
	p_val	avg_log2FC	pct.1	pct.2	p_val_adj	gene	compare
EGFLAM	0	10.6264	0.946	0.003	0	EGFLAM	cone-RPC
AC023136.1	4.16029e-215	9.99182	0.109	0	1.11042e-210	AC023136.1	cone-RPC
FSTL5	0	9.84587	0.995	0.026	0	FSTL5	cone-RPC
AC006974.2	0	9.74714	0.371	0.001	0	AC006974.2	cone-RPC
HS3ST5	0	9.53693	0.837	0.009	0	HS3ST5	cone-RPC
EYS	0	9.44683	0.995	0.032	0	EYS	cone-RPC
MPP4	0	9.38783	0.792	0.003	0	MPP4	cone-RPC
LINC00599	0	9.37945	0.914	0.005	0	LINC00599	cone-RPC
FMN1	0	9.32719	0.946	0.01	0	FMN1	cone-RPC
DMBX1	6.41203e-261	8.96268	0.145	0	1.71143e-256	DMBX1	cone-RPC
SLC6A5	7.83256e-268	8.93293	0.163	0.001	2.09059e-263	SLC6A5	cone-RPC
SYK	0	8.88687	0.905	0.005	0	SYK	cone-RPC
SLC1A7	0	8.84338	0.548	0.002	0	SLC1A7	cone-RPC
LINC00934	0	8.8074	0.217	0.001	0	LINC00934	cone-RPC
ITGA8	0	8.7894	0.534	0.003	0	ITGA8	cone-RPC
AC004835.1	0	8.75236	0.425	0.002	0	AC004835.1	cone-RPC
AC004852.2	0	8.73044	0.385	0.003	0	AC004852.2	cone-RPC
CACNG5	0	8.7172	0.606	0.002	0	CACNG5	cone-RPC
AC084880.2	0	8.68584	0.217	0.001	0	AC084880.2	cone-RPC
AC087683.3	6.91071e-73	8.6699	0.036	0	1.84454e-68	AC087683.3	cone-RPC
GREM2	0	8.65955	0.511	0.002	0	GREM2	cone-RPC
MMD2	0	8.57679	0.43	0.001	0	MMD2	cone-RPC
KCNG4	0	8.57036	0.52	0.002	0	KCNG4	cone-RPC
TRPC5	0	8.40266	0.529	0.005	0	TRPC5	cone-RPC
LINC01440	3.93826e-162	8.39859	0.104	0.001	1.05116e-157	LINC01440	cone-RPC
LINC00457	1.08599e-265	8.3735	0.158	0.001	2.89862e-261	LINC00457	cone-RPC
CCDC141	0	8.22629	0.715	0.005	0	CCDC141	cone-RPC
ALK	0	8.14942	0.462	0.005	0	ALK	cone-RPC
RPGRIP1	0	8.1135	0.928	0.01	0	RPGRIP1	cone-RPC
SVOP	0	8.08493	0.457	0.003	0	SVOP	cone-RPC
IMPG2	0	8.07908	0.968	0.024	0	IMPG2	cone-RPC
USH2A	0	8.05463	0.683	0.008	0	USH2A	cone-RPC
GABBR2	0	8.033	0.955	0.022	0	GABBR2	cone-RPC
RD3	0	7.99182	0.588	0.004	0	RD3	cone-RPC
AL161716.1	3.47505e-129	7.93293	0.077	0	9.27525e-125	AL161716.1	cone-RPC
AL117372.1	3.21866e-46	7.93293	0.023	0	8.59094e-42	AL117372.1	cone-RPC
AC111198.1	2.55505e-37	7.93293	0.018	0	6.81968e-33	AC111198.1	cone-RPC
AC006974.1	3.11097e-157	7.88402	0.095	0	8.30348e-153	AC006974.1	cone-RPC
SLC24A4	3.74271e-244	7.87848	0.154	0.001	9.98967e-240	SLC24A4	cone-RPC
KCNH6	0	7.85698	0.615	0.004	0	KCNH6	cone-RPC
SAMSN1	0	7.81696	0.38	0.004	0	SAMSN1	cone-RPC
SGCD	0	7.81015	0.566	0.009	0	SGCD	cone-RPC
AC092640.1	0	7.8074	0.267	0.002	0	AC092640.1	cone-RPC
AC087457.1	0	7.79275	0.326	0.002	0	AC087457.1	cone-RPC
GRIA2	0	7.7826	0.425	0.003	0	GRIA2	cone-RPC
AC046195.2	1.71465e-92	7.763	0.054	0	4.57658e-88	AC046195.2	cone-RPC
LINC00458	0	7.7172	0.267	0.002	0	LINC00458	cone-RPC
GJD2	0	7.6699	0.308	0.002	0	GJD2	cone-RPC
AC010551.3	7.41e-56	7.6699	0.032	0	1.9778e-51	AC010551.3	cone-RPC
PTCSC3	3.97401e-47	7.6699	0.027	0	1.0607e-42	PTCSC3	cone-RPC
GOLT1A	2.55504e-37	7.6699	0.018	0	6.81966e-33	GOLT1A	cone-RPC
AC079031.2	2.55504e-37	7.6699	0.018	0	6.81966e-33	AC079031.2	cone-RPC
AL109829.1	2.55504e-37	7.6699	0.018	0	6.81966e-33	AL109829.1	cone-RPC
AC108879.1	2.18042e-21	7.6699	0.014	0	5.81976e-17	AC108879.1	cone-RPC
TMEM244	1.09254e-300	7.64342	0.19	0.001	2.91609e-296	TMEM244	cone-RPC
PCARE	1.68324e-120	7.59589	0.072	0	4.49274e-116	PCARE	cone-RPC
CNGA3	5.71917e-194	7.57036	0.118	0.001	1.5265e-189	CNGA3	cone-RPC
MYO3B	0	7.53189	0.62	0.013	0	MYO3B	cone-RPC
LINC00994	7.43938e-56	7.51789	0.032	0	1.98565e-51	LINC00994	cone-RPC
IGSF21	0	7.47286	0.498	0.005	0	IGSF21	cone-RPC
CADPS	0	7.46805	0.995	0.054	0	CADPS	cone-RPC
TMEM132C	0	7.42536	0.656	0.013	0	TMEM132C	cone-RPC
CACNA1F	0	7.42197	0.299	0.002	0	CACNA1F	cone-RPC
GABRR2	0	7.36373	0.498	0.009	0	GABRR2	cone-RPC
GRIK1	0	7.35865	0.801	0.034	0	GRIK1	cone-RPC
SSTR5-AS1	7.82866e-216	7.34797	0.136	0.001	2.08955e-211	SSTR5-AS1	cone-RPC
AP004147.1	7.46885e-56	7.34797	0.032	0	1.99351e-51	AP004147.1	cone-RPC
AC074096.1	3.97401e-47	7.34797	0.027	0	1.0607e-42	AC074096.1	cone-RPC
AC105275.1	2.0839e-28	7.34797	0.014	0	5.56213e-24	AC105275.1	cone-RPC
HR	2.0839e-28	7.34797	0.014	0	5.56213e-24	HR	cone-RPC
AC020612.4	2.0839e-28	7.34797	0.014	0	5.56213e-24	AC020612.4	cone-RPC
OR9K2	2.0839e-28	7.34797	0.014	0	5.56213e-24	OR9K2	cone-RPC
AC027243.2	2.0839e-28	7.34797	0.014	0	5.56213e-24	AC027243.2	cone-RPC
AC126696.2	2.0839e-28	7.34797	0.014	0	5.56213e-24	AC126696.2	cone-RPC
LINC00029	2.0839e-28	7.34797	0.014	0	5.56213e-24	LINC00029	cone-RPC
SV2B	0	7.34074	0.516	0.004	0	SV2B	cone-RPC
GRM6	0	7.33993	0.443	0.004	0	GRM6	cone-RPC
AC116903.2	0	7.33732	0.475	0.006	0	AC116903.2	cone-RPC
PDE1C	0	7.30396	1	0.101	0	PDE1C	cone-RPC
CSMD3	2.43251e-236	7.18447	0.276	0.008	6.49262e-232	CSMD3	cone-RPC
TRPC7	1.89432e-38	7.15532	0.023	0	5.05614e-34	TRPC7	cone-RPC
SLA	3.20451e-230	7.13938	0.158	0.001	8.55317e-226	SLA	cone-RPC
LMO3	0	7.1243	0.344	0.005	0	LMO3	cone-RPC
CHRNB4	0	7.11934	0.882	0.028	0	CHRNB4	cone-RPC
HPN	5.56188e-250	7.08493	0.172	0.001	1.48452e-245	HPN	cone-RPC
PCAT4	0	7.07421	0.697	0.015	0	PCAT4	cone-RPC
CD19	4.1404e-86	7.04841	0.054	0	1.10511e-81	CD19	cone-RPC
AC027228.2	3.96605e-278	6.96464	0.19	0.002	1.05858e-273	AC027228.2	cone-RPC
RBP4	0	6.93293	0.543	0.01	0	RBP4	cone-RPC
LINC02058	1.83582e-187	6.93293	0.127	0.001	4.89998e-183	LINC02058	cone-RPC
GPX5	6.78461e-33	6.93293	0.023	0	1.81088e-28	GPX5	cone-RPC
AC004014.1	2.18042e-21	6.93293	0.014	0	5.81976e-17	AC004014.1	cone-RPC
AL606807.1	2.29867e-154	6.93293	0.109	0.001	6.13539e-150	AL606807.1	cone-RPC
AF279873.4	5.64567e-62	6.93293	0.059	0.001	1.50689e-57	AF279873.4	cone-RPC
CNTNAP5	0	6.89288	0.661	0.022	0	CNTNAP5	cone-RPC
PEX5L-AS2	2.29867e-154	6.88402	0.109	0.001	6.13538e-150	PEX5L-AS2	cone-RPC
SNTG1	8.00855e-232	6.85797	0.222	0.005	2.13756e-227	SNTG1	cone-RPC
CABP5	0	6.85432	0.326	0.005	0	CABP5	cone-RPC
LINC01992	1.44951e-108	6.85047	0.072	0.001	3.86889e-104	LINC01992	cone-RPC
AC005865.2	1.55141e-80	6.83339	0.054	0	4.14088e-76	AC005865.2	cone-RPC
ST18	0	6.81363	0.706	0.012	0	ST18	cone-RPC
RBP3	0	6.79068	0.502	0.007	0	RBP3	cone-RPC
XKR7	0	6.79049	0.602	0.008	0	XKR7	cone-RPC
CASP8	2.89497e-95	6.78854	0.068	0.001	7.72698e-91	CASP8	cone-RPC
GPRIN3	0	6.78366	0.466	0.008	0	GPRIN3	cone-RPC
LINC00907	0	6.777	0.769	0.061	0	LINC00907	cone-RPC
PEX5L	0	6.76803	0.955	0.066	0	PEX5L	cone-RPC
RBFOX3	0	6.74352	0.738	0.022	0	RBFOX3	cone-RPC
SRRM4	0	6.74216	1	0.052	0	SRRM4	cone-RPC
AC125421.1	1.57248e-80	6.72648	0.054	0	4.19712e-76	AC125421.1	cone-RPC
RAX2	1.57248e-80	6.72648	0.054	0	4.19712e-76	RAX2	cone-RPC
DCT	0	6.704	0.805	0.031	0	DCT	cone-RPC
FLACC1	0	6.68839	0.416	0.006	0	FLACC1	cone-RPC
AC092675.1	2.30047e-235	6.685	0.172	0.002	6.14019e-231	AC092675.1	cone-RPC
ADAMTSL2	4.00536e-145	6.6699	0.109	0.001	1.06907e-140	ADAMTSL2	cone-RPC
AC009234.1	7.55847e-30	6.6699	0.018	0	2.01743e-25	AC009234.1	cone-RPC
PEX5L-AS1	7.55847e-30	6.6699	0.018	0	2.01743e-25	PEX5L-AS1	cone-RPC
AC079467.1	7.55847e-30	6.6699	0.018	0	2.01743e-25	AC079467.1	cone-RPC
SAMSN1-AS1	7.55847e-30	6.6699	0.018	0	2.01743e-25	SAMSN1-AS1	cone-RPC
LINC02092	2.18042e-21	6.6699	0.014	0	5.81976e-17	LINC02092	cone-RPC
AC092939.1	3.19927e-254	6.65609	0.19	0.002	8.53917e-250	AC092939.1	cone-RPC
AC084361.1	0	6.57474	0.353	0.004	0	AC084361.1	cone-RPC
AC009117.2	3.92234e-41	6.57036	0.027	0	1.04691e-36	AC009117.2	cone-RPC
MYO3B-AS1	4.43307e-145	6.57036	0.109	0.001	1.18323e-140	MYO3B-AS1	cone-RPC
TNC	1.90547e-177	6.55742	0.127	0.001	5.08588e-173	TNC	cone-RPC
GUCY1A2	0	6.55398	0.923	0.062	0	GUCY1A2	cone-RPC
AP005262.2	5.8996e-124	6.5496	0.113	0.002	1.57466e-119	AP005262.2	cone-RPC
ISL2	3.54661e-304	6.54352	0.24	0.003	9.46625e-300	ISL2	cone-RPC
ZNF385B	2.54402e-242	6.54322	0.249	0.006	6.79024e-238	ZNF385B	cone-RPC
AL161910.1	6.79996e-215	6.53239	0.163	0.002	1.81498e-210	AL161910.1	cone-RPC
AC116099.1	1.41197e-52	6.51789	0.036	0	3.76868e-48	AC116099.1	cone-RPC
CBLIF	1.65935e-49	6.51789	0.032	0	4.42897e-45	CBLIF	cone-RPC
RRAD	1.62545e-286	6.49748	0.321	0.009	4.33849e-282	RRAD	cone-RPC
LINC01933	0	6.49519	0.629	0.022	0	LINC01933	cone-RPC
AC015574.1	1.4213e-52	6.48547	0.036	0	3.79359e-48	AC015574.1	cone-RPC
LLGL2	0	6.48403	0.76	0.018	0	LLGL2	cone-RPC
CIB4	0	6.48182	0.253	0.003	0	CIB4	cone-RPC
WFDC1	0	6.45861	0.394	0.006	0	WFDC1	cone-RPC
EPHA8	7.7747e-141	6.45488	0.109	0.001	2.07514e-136	EPHA8	cone-RPC
ANKRD33B	0	6.41032	0.837	0.024	0	ANKRD33B	cone-RPC
INHBB	2.10075e-121	6.40686	0.095	0.001	5.60712e-117	INHBB	cone-RPC
AIPL1	0	6.40686	0.475	0.009	0	AIPL1	cone-RPC
AC024610.2	3.68125e-89	6.38359	0.09	0.002	9.82562e-85	AC024610.2	cone-RPC
CACNA2D4	0	6.37105	0.692	0.015	0	CACNA2D4	cone-RPC
LINC01725	2.93777e-243	6.34797	0.24	0.005	7.84119e-239	LINC01725	cone-RPC
LINC01813	1.92847e-44	6.34797	0.032	0	5.14728e-40	LINC01813	cone-RPC
RAB41	1.92847e-44	6.34797	0.032	0	5.14728e-40	RAB41	cone-RPC
AC007682.1	2.18785e-21	6.34797	0.014	0	5.83959e-17	AC007682.1	cone-RPC
AC073968.2	2.18785e-21	6.34797	0.014	0	5.83959e-17	AC073968.2	cone-RPC
AP001978.1	2.18785e-21	6.34797	0.014	0	5.83959e-17	AP001978.1	cone-RPC
KCNE1B	2.18785e-21	6.34797	0.014	0	5.83959e-17	KCNE1B	cone-RPC
LINC02275	3.61274e-17	6.34797	0.014	0	9.64276e-13	LINC02275	cone-RPC
ITPRID1	2.74253e-48	6.24105	0.041	0.001	7.32009e-44	ITPRID1	cone-RPC
SSTR2	0	6.24073	0.783	0.032	0	SSTR2	cone-RPC
CNTN1	0	6.23715	0.864	0.044	0	CNTN1	cone-RPC
UNC13A	0	6.22458	0.357	0.006	0	UNC13A	cone-RPC
TMEM233	8.15826e-83	6.21046	0.068	0.001	2.17752e-78	TMEM233	cone-RPC
AC091576.1	3.09669e-162	6.20212	0.145	0.003	8.26538e-158	AC091576.1	cone-RPC
NCMAP	6.62528e-68	6.19596	0.059	0.001	1.76835e-63	NCMAP	cone-RPC
CACNA1S	2.70469e-40	6.19596	0.032	0	7.2191e-36	CACNA1S	cone-RPC
GSG1L	0	6.19202	0.466	0.011	0	GSG1L	cone-RPC
LINC02078	3.53707e-125	6.18447	0.1	0.001	9.44079e-121	LINC02078	cone-RPC
LINC00592	1.80596e-36	6.15532	0.027	0	4.82029e-32	LINC00592	cone-RPC
OTX2-AS1	0	6.14906	0.796	0.048	0	OTX2-AS1	cone-RPC
PLPPR4	0	6.1457	0.584	0.017	0	PLPPR4	cone-RPC
TUBA4A	0	6.14064	0.507	0.013	0	TUBA4A	cone-RPC
TRPC5OS	2.78708e-48	6.12557	0.041	0.001	7.43898e-44	TRPC5OS	cone-RPC
FAM107A	0	6.11903	0.475	0.009	0	FAM107A	cone-RPC
TTN	0	6.11424	0.846	0.059	0	TTN	cone-RPC
KCNV2	0	6.1135	0.629	0.02	0	KCNV2	cone-RPC
AC100805.1	1.94315e-90	6.1135	0.072	0.001	5.18646e-86	AC100805.1	cone-RPC
LINC00463	2.55716e-184	6.09643	0.158	0.003	6.82532e-180	LINC00463	cone-RPC
PDC	0	6.08938	0.792	0.026	0	PDC	cone-RPC
AC006065.4	7.66894e-30	6.08493	0.018	0	2.04692e-25	AC006065.4	cone-RPC
AC091938.1	7.33427e-25	6.08493	0.018	0	1.95759e-20	AC091938.1	cone-RPC
LRIT1	7.33427e-25	6.08493	0.018	0	1.95759e-20	LRIT1	cone-RPC
AP000640.1	7.33427e-25	6.08493	0.018	0	1.95759e-20	AP000640.1	cone-RPC
AC079031.1	7.33427e-25	6.08493	0.018	0	1.95759e-20	AC079031.1	cone-RPC
UNC13C	2.12344e-214	6.07878	0.195	0.004	5.66767e-210	UNC13C	cone-RPC
ABCA4	0	6.07761	0.615	0.015	0	ABCA4	cone-RPC
AC021683.5	5.04339e-273	6.07145	0.244	0.004	1.34613e-268	AC021683.5	cone-RPC
GLRA1	1.64951e-153	6.06786	0.176	0.005	4.4027e-149	GLRA1	cone-RPC
GNGT2	0	6.06256	0.348	0.008	0	GNGT2	cone-RPC
OTX2	0	6.0475	0.919	0.049	0	OTX2	cone-RPC
ACSL6	7.79362e-249	6.0454	0.222	0.004	2.0802e-244	ACSL6	cone-RPC
RHBDL3	0	6.03261	0.71	0.018	0	RHBDL3	cone-RPC
NEUROG1	7.8768e-124	6.02604	0.113	0.002	2.1024e-119	NEUROG1	cone-RPC
SUSD2	2.94889e-253	6.01093	0.281	0.008	7.87088e-249	SUSD2	cone-RPC
CRX	0	6.00808	0.833	0.029	0	CRX	cone-RPC
AC008571.2	0	5.99146	0.525	0.023	0	AC008571.2	cone-RPC
KCNK3	0	5.97246	0.543	0.012	0	KCNK3	cone-RPC
ASIC4	0	5.95856	0.471	0.01	0	ASIC4	cone-RPC
AC046195.1	1.16333e-161	5.94079	0.181	0.005	3.10503e-157	AC046195.1	cone-RPC
KCND3	1.35366e-80	5.93293	0.081	0.002	3.61305e-76	KCND3	cone-RPC
AC020892.1	2.75937e-40	5.93293	0.032	0	7.36504e-36	AC020892.1	cone-RPC
LINC00891	1.00875e-28	5.93293	0.023	0	2.69247e-24	LINC00891	cone-RPC
HOXA1	2.68159e-21	5.93293	0.018	0	7.15743e-17	HOXA1	cone-RPC
KCNK15	2.68159e-21	5.93293	0.018	0	7.15743e-17	KCNK15	cone-RPC
MIR7-3HG	0	5.93131	0.801	0.028	0	MIR7-3HG	cone-RPC
NEUROD4	0	5.92191	0.674	0.023	0	NEUROD4	cone-RPC
SLC38A5	0	5.90126	0.774	0.027	0	SLC38A5	cone-RPC
TULP1	0	5.89705	0.633	0.019	0	TULP1	cone-RPC
AC068931.1	1.40886e-118	5.87848	0.104	0.002	3.7604e-114	AC068931.1	cone-RPC
SCN1B	4.26013e-246	5.87848	0.208	0.003	1.13707e-241	SCN1B	cone-RPC
RS1	1.68309e-110	5.87404	0.113	0.003	4.49233e-106	RS1	cone-RPC
KCNB1	0	5.85114	0.448	0.013	0	KCNB1	cone-RPC
AC092040.1	1.41427e-133	5.85047	0.127	0.003	3.77482e-129	AC092040.1	cone-RPC
ARR3	2.90716e-222	5.84547	0.231	0.006	7.75951e-218	ARR3	cone-RPC
AC063980.1	9.74854e-33	5.83339	0.027	0	2.60198e-28	AC063980.1	cone-RPC
TMEM132B	0	5.83036	0.76	0.039	0	TMEM132B	cone-RPC
PDE6C	1.70508e-253	5.8295	0.253	0.006	4.55103e-249	PDE6C	cone-RPC
NXPH1	2.59406e-91	5.8295	0.118	0.004	6.92381e-87	NXPH1	cone-RPC
OOSP3	7.88634e-37	5.8074	0.032	0.001	2.10494e-32	OOSP3	cone-RPC
GDPD5	0	5.78355	0.443	0.013	0	GDPD5	cone-RPC
HCN1	3.46783e-265	5.77795	0.421	0.02	9.25599e-261	HCN1	cone-RPC
TRAC	2.59159e-49	5.763	0.045	0.001	6.91721e-45	TRAC	cone-RPC
AC068725.1	3.65208e-17	5.763	0.014	0	9.74777e-13	AC068725.1	cone-RPC
NIPAL4	3.65208e-17	5.763	0.014	0	9.74777e-13	NIPAL4	cone-RPC
LINC02347	3.65208e-17	5.763	0.014	0	9.74777e-13	LINC02347	cone-RPC
AC025810.1	3.65208e-17	5.763	0.014	0	9.74777e-13	AC025810.1	cone-RPC
PDE6H	0	5.763	0.466	0.02	0	PDE6H	cone-RPC
PRDM1	1.71849e-284	5.74417	0.443	0.021	4.58681e-280	PRDM1	cone-RPC
LINC01203	6.23277e-62	5.73499	0.059	0.001	1.66359e-57	LINC01203	cone-RPC
CPLX4	2.103e-286	5.73231	0.326	0.009	5.6131e-282	CPLX4	cone-RPC
NRG1	7.08426e-306	5.728	0.851	0.098	1.89086e-301	NRG1	cone-RPC
CACNA1G	3.64718e-285	5.72348	0.299	0.007	9.73469e-281	CACNA1G	cone-RPC
CHGA	2.18225e-234	5.7172	0.231	0.005	5.82464e-230	CHGA	cone-RPC
SH3GL2	0	5.71209	0.543	0.026	0	SH3GL2	cone-RPC
AC233701.1	6.62255e-34	5.71054	0.032	0.001	1.76762e-29	AC233701.1	cone-RPC
SYT14	0	5.69865	0.502	0.013	0	SYT14	cone-RPC
GRIK4	1.32698e-219	5.69663	0.317	0.013	3.54185e-215	GRIK4	cone-RPC
AC079352.1	5.45955e-87	5.69499	0.145	0.007	1.45721e-82	AC079352.1	cone-RPC
EYA2	0	5.68522	0.973	0.125	0	EYA2	cone-RPC
DGKB	1.10054e-177	5.67981	0.235	0.009	2.93746e-173	DGKB	cone-RPC
GABRA1	7.42309e-25	5.6699	0.018	0	1.9813e-20	GABRA1	cone-RPC
GPX6	7.42309e-25	5.6699	0.018	0	1.9813e-20	GPX6	cone-RPC
AL354702.2	2.70232e-21	5.6699	0.018	0	7.21275e-17	AL354702.2	cone-RPC
AC008459.1	2.70232e-21	5.6699	0.018	0	7.21275e-17	AC008459.1	cone-RPC
AC004233.1	2.70232e-21	5.6699	0.018	0	7.21275e-17	AC004233.1	cone-RPC
C7	3.662e-17	5.6699	0.014	0	9.77423e-13	C7	cone-RPC
LHFPL4	5.19891e-158	5.6699	0.158	0.004	1.38764e-153	LHFPL4	cone-RPC
LOXL4	1.90072e-82	5.6699	0.086	0.002	5.07323e-78	LOXL4	cone-RPC
AC061975.8	8.8081e-174	5.65175	0.208	0.006	2.35097e-169	AC061975.8	cone-RPC
GRID2	0	5.65119	0.701	0.046	0	GRID2	cone-RPC
DPP10-AS1	3.44541e-265	5.64663	0.321	0.01	9.19614e-261	DPP10-AS1	cone-RPC
BMPER	7.09928e-128	5.62214	0.217	0.011	1.89487e-123	BMPER	cone-RPC
AC087516.2	6.93948e-33	5.611	0.023	0	1.85222e-28	AC087516.2	cone-RPC
AC026620.2	1.77406e-25	5.611	0.023	0	4.73514e-21	AC026620.2	cone-RPC
CDH22	2.77106e-66	5.60172	0.081	0.003	7.39623e-62	CDH22	cone-RPC
GNAT1	6.95039e-23	5.57036	0.023	0.001	1.85513e-18	GNAT1	cone-RPC
AC020892.2	6.95039e-23	5.57036	0.023	0.001	1.85513e-18	AC020892.2	cone-RPC
TJP3	0	5.56336	0.38	0.012	0	TJP3	cone-RPC
EBF1	0	5.55849	0.629	0.027	0	EBF1	cone-RPC
SYP	0	5.54522	0.833	0.042	0	SYP	cone-RPC
SEZ6L2	0	5.5425	0.783	0.037	0	SEZ6L2	cone-RPC
TPH1	3.15051e-189	5.53327	0.339	0.019	8.40902e-185	TPH1	cone-RPC
AL355838.1	1.85855e-33	5.52854	0.036	0.001	4.96066e-29	AL355838.1	cone-RPC
CDHR1	0	5.52795	0.48	0.015	0	CDHR1	cone-RPC
AC021594.2	5.66271e-90	5.52484	0.086	0.002	1.51143e-85	AC021594.2	cone-RPC
AP000459.1	5.92311e-41	5.51789	0.036	0.001	1.58094e-36	AP000459.1	cone-RPC
AC005224.2	4.01578e-38	5.51789	0.036	0.001	1.07185e-33	AC005224.2	cone-RPC
AC007529.2	4.65389e-163	5.51462	0.158	0.003	1.24217e-158	AC007529.2	cone-RPC
STXBP5L	0	5.5129	0.982	0.126	0	STXBP5L	cone-RPC
FRMPD1	0	5.50816	0.661	0.027	0	FRMPD1	cone-RPC
NRXN1	0	5.50395	0.959	0.12	0	NRXN1	cone-RPC
AC011306.1	2.54591e-288	5.50181	0.864	0.111	6.79529e-284	AC011306.1	cone-RPC
LRIT3	2.37495e-42	5.49997	0.041	0.001	6.33899e-38	LRIT3	cone-RPC
TAFA3	2.95009e-168	5.48883	0.172	0.004	7.87409e-164	TAFA3	cone-RPC
CHRNA3	0	5.47552	0.805	0.037	0	CHRNA3	cone-RPC
SRRM3	0	5.45747	0.692	0.028	0	SRRM3	cone-RPC
CHGB	0	5.45488	0.475	0.013	0	CHGB	cone-RPC
SYT4	0	5.43184	0.882	0.056	0	SYT4	cone-RPC
ATP1A3	0	5.4189	0.805	0.039	0	ATP1A3	cone-RPC
GADD45G	0	5.41809	0.81	0.05	0	GADD45G	cone-RPC
LHX1-DT	2.66801e-63	5.41508	0.072	0.002	7.12118e-59	LHX1-DT	cone-RPC
RTBDN	7.43427e-70	5.40937	0.081	0.002	1.98428e-65	RTBDN	cone-RPC
COBLL1	0	5.39008	0.851	0.06	0	COBLL1	cone-RPC
AL451062.1	0	5.34797	0.575	0.021	0	AL451062.1	cone-RPC
ASMT	6.38753e-40	5.34797	0.045	0.001	1.7049e-35	ASMT	cone-RPC
DBH	2.18158e-31	5.34797	0.032	0.001	5.82285e-27	DBH	cone-RPC
GNAT2	7.02833e-23	5.34797	0.023	0.001	1.87593e-18	GNAT2	cone-RPC
AC005224.3	7.02833e-23	5.34797	0.023	0.001	1.87593e-18	AC005224.3	cone-RPC
LINC01886	1.28714e-18	5.34797	0.018	0	3.4355e-14	LINC01886	cone-RPC
TUBA4B	1.28714e-18	5.34797	0.018	0	3.4355e-14	TUBA4B	cone-RPC
AC092625.1	2.42047e-14	5.34797	0.014	0	6.46048e-10	AC092625.1	cone-RPC
AC133040.1	2.42047e-14	5.34797	0.014	0	6.46048e-10	AC133040.1	cone-RPC
AP002336.1	2.42047e-14	5.34797	0.014	0	6.46048e-10	AP002336.1	cone-RPC
SDS	2.42047e-14	5.34797	0.014	0	6.46048e-10	SDS	cone-RPC
AL161757.3	2.42047e-14	5.34797	0.014	0	6.46048e-10	AL161757.3	cone-RPC
LINC00469	2.42047e-14	5.34797	0.014	0	6.46048e-10	LINC00469	cone-RPC
AC136489.1	2.42047e-14	5.34797	0.014	0	6.46048e-10	AC136489.1	cone-RPC
PI15	1.65077e-13	5.34797	0.018	0.001	4.40607e-09	PI15	cone-RPC
LHX4	8.77938e-276	5.34797	0.376	0.014	2.3433e-271	LHX4	cone-RPC
AL589765.1	1.28713e-18	5.34797	0.018	0	3.43548e-14	AL589765.1	cone-RPC
AC100803.2	1.28713e-18	5.34797	0.018	0	3.43548e-14	AC100803.2	cone-RPC
VTN	6.0073e-295	5.33629	0.376	0.013	1.60341e-290	VTN	cone-RPC
NYAP2	6.60996e-91	5.29906	0.104	0.003	1.76427e-86	NYAP2	cone-RPC
NRP2	5.24992e-229	5.29734	0.267	0.008	1.40126e-224	NRP2	cone-RPC
GRM4	8.27103e-140	5.27758	0.149	0.004	2.20762e-135	GRM4	cone-RPC
RAPGEF5	0	5.27641	0.833	0.066	0	RAPGEF5	cone-RPC
COL16A1	8.44505e-200	5.27641	0.222	0.006	2.25407e-195	COL16A1	cone-RPC
SEZ6	5.92865e-198	5.27268	0.226	0.006	1.58242e-193	SEZ6	cone-RPC
SEPTIN4	0	5.26735	0.86	0.047	0	SEPTIN4	cone-RPC
AL353576.1	6.12354e-83	5.25486	0.1	0.003	1.63443e-78	AL353576.1	cone-RPC
CABP2	1.00567e-64	5.25486	0.059	0.001	2.68423e-60	CABP2	cone-RPC
AC005696.4	2.27975e-48	5.23249	0.05	0.001	6.08487e-44	AC005696.4	cone-RPC
SLC1A2	2.70879e-224	5.22511	0.271	0.009	7.23002e-220	SLC1A2	cone-RPC
LINC00943	1.56614e-21	5.21046	0.027	0.001	4.18018e-17	LINC00943	cone-RPC
ROBO2	1.85192e-173	5.20887	1	0.428	4.94296e-169	ROBO2	cone-RPC
NPHS1	0	5.20254	0.529	0.021	0	NPHS1	cone-RPC
ST8SIA3	5.17297e-61	5.17804	0.068	0.002	1.38072e-56	ST8SIA3	cone-RPC
THSD7B	3.77121e-141	5.15784	0.452	0.052	1.00657e-136	THSD7B	cone-RPC
SLC39A5	1.9476e-46	5.15532	0.054	0.002	5.19835e-42	SLC39A5	cone-RPC
DEFB119	1.9476e-46	5.15532	0.054	0.002	5.19835e-42	DEFB119	cone-RPC
NEUROD1	0	5.14832	0.941	0.102	0	NEUROD1	cone-RPC
DBH-AS1	4.71601e-172	5.14443	0.226	0.008	1.25875e-167	DBH-AS1	cone-RPC
AC034111.2	5.13297e-205	5.1372	0.267	0.009	1.37004e-200	AC034111.2	cone-RPC
PDE1A	3.11791e-190	5.13466	0.33	0.018	8.322e-186	PDE1A	cone-RPC
ATP8A2	0	5.13436	0.923	0.109	0	ATP8A2	cone-RPC
CPLX3	3.35255e-111	5.12557	0.136	0.004	8.94829e-107	CPLX3	cone-RPC
FFAR4	4.09932e-44	5.12557	0.05	0.001	1.09415e-39	FFAR4	cone-RPC
ARHGAP9	7.24469e-15	5.12557	0.018	0.001	1.93368e-10	ARHGAP9	cone-RPC
RCVRN	1.23987e-222	5.12421	0.575	0.054	3.30934e-218	RCVRN	cone-RPC
AL590550.1	4.89204e-140	5.11547	0.276	0.018	1.30574e-135	AL590550.1	cone-RPC
COL5A1	0	5.10984	0.887	0.096	0	COL5A1	cone-RPC
CNGB1	1.1373e-37	5.08493	0.041	0.001	3.03556e-33	CNGB1	cone-RPC
ATP13A5-AS1	1.2987e-18	5.08493	0.018	0	3.46636e-14	ATP13A5-AS1	cone-RPC
AC004147.2	1.56584e-16	5.08493	0.018	0.001	4.1794e-12	AC004147.2	cone-RPC
GGT5	1.56584e-16	5.08493	0.018	0.001	4.1794e-12	GGT5	cone-RPC
AC007368.1	1.90975e-144	5.08347	0.276	0.017	5.09731e-140	AC007368.1	cone-RPC
ATP6V0D2	1.64397e-100	5.07948	0.131	0.005	4.38793e-96	ATP6V0D2	cone-RPC
DPYSL3	0	5.07473	0.855	0.076	0	DPYSL3	cone-RPC
COL4A4	1.60972e-40	5.06786	0.05	0.002	4.29652e-36	COL4A4	cone-RPC
AC116565.1	3.85799e-20	5.05846	0.027	0.001	1.02974e-15	AC116565.1	cone-RPC
SOX6	2.30891e-258	5.04227	0.742	0.085	6.16271e-254	SOX6	cone-RPC
MAOA	0	5.03942	0.466	0.016	0	MAOA	cone-RPC
TAFA4	8.69715e-203	5.03276	0.326	0.016	2.32136e-198	TAFA4	cone-RPC
GNB3	0	5.02856	0.864	0.074	0	GNB3	cone-RPC
CKMT1B	4.19195e-44	5.02604	0.05	0.001	1.11887e-39	CKMT1B	cone-RPC
AL138830.2	1.55237e-21	5.02604	0.027	0.001	4.14343e-17	AL138830.2	cone-RPC
WFIKKN2	2.43683e-14	5.02604	0.014	0	6.50414e-10	WFIKKN2	cone-RPC
AC013733.2	2.53247e-12	5.02604	0.014	0	6.75942e-08	AC013733.2	cone-RPC
AL357375.1	2.53247e-12	5.02604	0.014	0	6.75942e-08	AL357375.1	cone-RPC
DAO	2.53247e-12	5.02604	0.014	0	6.75942e-08	DAO	cone-RPC
PRSS41	2.53247e-12	5.02604	0.014	0	6.75942e-08	PRSS41	cone-RPC
AC023905.1	1.6155e-39	5.01355	0.063	0.003	4.31194e-35	AC023905.1	cone-RPC
PDZD2	0	4.99606	0.896	0.085	0	PDZD2	cone-RPC
AL359915.1	5.78008e-95	4.99567	0.14	0.006	1.54276e-90	AL359915.1	cone-RPC
AC002070.1	5.70259e-204	4.99495	0.303	0.013	1.52208e-199	AC002070.1	cone-RPC
TTLL6	5.67372e-53	4.99433	0.063	0.002	1.51437e-48	TTLL6	cone-RPC
LINC02217	3.93757e-23	4.9854	0.027	0.001	1.05098e-18	LINC02217	cone-RPC
C1QL3	3.93757e-23	4.9854	0.027	0.001	1.05098e-18	C1QL3	cone-RPC
AP003066.1	2.30678e-12	4.9854	0.018	0.001	6.15704e-08	AP003066.1	cone-RPC
AC004828.1	1.7295e-31	4.96946	0.036	0.001	4.6162e-27	AC004828.1	cone-RPC
DPP10	7.93938e-116	4.96268	0.846	0.309	2.1191e-111	DPP10	cone-RPC
GABRB3	0	4.95646	0.661	0.036	0	GABRB3	cone-RPC
LINC02343	1.30093e-50	4.95565	0.059	0.002	3.47231e-46	LINC02343	cone-RPC
AL357172.1	1.70218e-85	4.95369	0.113	0.004	4.54329e-81	AL357172.1	cone-RPC
C7orf33	4.8166e-84	4.93293	0.113	0.004	1.2856e-79	C7orf33	cone-RPC
AC092916.1	3.22717e-44	4.93293	0.036	0.001	8.61363e-40	AC092916.1	cone-RPC
MPL	5.58798e-19	4.93293	0.023	0.001	1.49149e-14	MPL	cone-RPC
NTM-AS1	5.58798e-19	4.93293	0.023	0.001	1.49149e-14	NTM-AS1	cone-RPC
AL160272.1	2.54219e-12	4.93293	0.014	0	6.78537e-08	AL160272.1	cone-RPC
AC012485.1	1.49134e-150	4.92573	0.195	0.007	3.98054e-146	AC012485.1	cone-RPC
AC104117.3	3.37445e-52	4.91187	0.068	0.002	9.00675e-48	AC104117.3	cone-RPC
ATP2B3	4.75187e-36	4.90739	0.05	0.002	1.26832e-31	ATP2B3	cone-RPC
C11orf96	1.67952e-237	4.90378	0.398	0.021	4.48281e-233	C11orf96	cone-RPC
INSYN1-AS1	4.60885e-112	4.88854	0.154	0.006	1.23015e-107	INSYN1-AS1	cone-RPC
NANOS1	9.18974e-273	4.88386	0.516	0.032	2.45283e-268	NANOS1	cone-RPC
PLCH2	0	4.87794	0.493	0.021	0	PLCH2	cone-RPC
PTGS2	7.14172e-58	4.87404	0.072	0.002	1.9062e-53	PTGS2	cone-RPC
AL391056.1	1.20868e-66	4.87153	0.09	0.003	3.2261e-62	AL391056.1	cone-RPC
IQCJ-SCHIP1	1.19054e-208	4.86401	0.656	0.08	3.17768e-204	IQCJ-SCHIP1	cone-RPC
LRRC52-AS1	7.32215e-15	4.86254	0.018	0.001	1.95435e-10	LRRC52-AS1	cone-RPC
AC107896.1	7.32215e-15	4.86254	0.018	0.001	1.95435e-10	AC107896.1	cone-RPC
CCDC60	4.58252e-188	4.84566	0.529	0.054	1.22312e-183	CCDC60	cone-RPC
MEIKIN	6.71354e-08	4.83339	0.014	0.001	0.00179191	MEIKIN	cone-RPC
AC093151.8	1.12434e-46	4.82441	0.063	0.002	3.00098e-42	AC093151.8	cone-RPC
HS3ST3B1	6.26202e-82	4.81745	0.145	0.008	1.6714e-77	HS3ST3B1	cone-RPC
AL133492.1	8.46622e-23	4.81745	0.032	0.001	2.25972e-18	AL133492.1	cone-RPC
PRL	7.64634e-10	4.81745	0.018	0.001	2.04089e-05	PRL	cone-RPC
LINC01053	7.4491e-31	4.80048	0.045	0.002	1.98824e-26	LINC01053	cone-RPC
HOTAIRM1	1.09649e-93	4.80048	0.122	0.004	2.92665e-89	HOTAIRM1	cone-RPC
AC019197.1	7.28755e-84	4.79403	0.14	0.007	1.94512e-79	AC019197.1	cone-RPC
DPP4	2.50181e-77	4.79157	0.113	0.005	6.67757e-73	DPP4	cone-RPC
SEPTIN12	6.61292e-63	4.78854	0.081	0.003	1.76506e-58	SEPTIN12	cone-RPC
PRR16	4.0744e-175	4.77978	0.407	0.032	1.0875e-170	PRR16	cone-RPC
AL031291.1	3.36475e-97	4.77681	0.136	0.005	8.98086e-93	AL031291.1	cone-RPC
KIF12	4.85784e-120	4.763	0.163	0.006	1.29661e-115	KIF12	cone-RPC
AC007743.1	8.17596e-59	4.763	0.077	0.003	2.18224e-54	AC007743.1	cone-RPC
AC117509.1	8.17596e-59	4.763	0.077	0.003	2.18224e-54	AC117509.1	cone-RPC
HECW1	2.68938e-40	4.763	0.086	0.006	7.17823e-36	HECW1	cone-RPC
MSTN	4.09994e-35	4.763	0.054	0.003	1.09432e-30	MSTN	cone-RPC
AL096803.4	1.7733e-17	4.763	0.023	0.001	4.73312e-13	AL096803.4	cone-RPC
SPINK6	2.54706e-12	4.763	0.014	0	6.79835e-08	SPINK6	cone-RPC
AL138830.1	8.34576e-11	4.763	0.014	0.001	2.22757e-06	AL138830.1	cone-RPC
LINC02015	6.69755e-08	4.763	0.014	0.001	0.00178764	LINC02015	cone-RPC
RXRG	0	4.74983	0.57	0.035	0	RXRG	cone-RPC
ACTL6B	1.39594e-90	4.73653	0.131	0.005	3.72591e-86	ACTL6B	cone-RPC
AL161757.4	3.47299e-157	4.73499	0.186	0.006	9.26975e-153	AL161757.4	cone-RPC
DLL3	1.82165e-277	4.73223	0.914	0.135	4.86216e-273	DLL3	cone-RPC
EDIL3	8.01547e-282	4.72993	0.846	0.104	2.13941e-277	EDIL3	cone-RPC
RAMP1	2.23709e-162	4.72984	0.267	0.013	5.97101e-158	RAMP1	cone-RPC
AL033504.1	2.91362e-27	4.72648	0.059	0.004	7.77676e-23	AL033504.1	cone-RPC
AC022001.3	2.73242e-24	4.71994	0.036	0.002	7.2931e-20	AC022001.3	cone-RPC
SEMA3C	1.50763e-204	4.71362	0.376	0.022	4.02402e-200	SEMA3C	cone-RPC
AC013562.1	1.21759e-41	4.71054	0.063	0.003	3.24987e-37	AC013562.1	cone-RPC
ASIC2	1.35569e-53	4.70612	0.258	0.042	3.61847e-49	ASIC2	cone-RPC
RASGRF2	1.06914e-265	4.69944	0.941	0.157	2.85365e-261	RASGRF2	cone-RPC
PACSIN1	2.81673e-104	4.69192	0.19	0.011	7.51814e-100	PACSIN1	cone-RPC
STX3	0	4.69052	0.679	0.05	0	STX3	cone-RPC
TLCD3B	0	4.68996	0.923	0.109	0	TLCD3B	cone-RPC
AC005229.5	3.00763e-32	4.6699	0.041	0.001	8.02767e-28	AC005229.5	cone-RPC
AC008676.1	2.70347e-24	4.6699	0.036	0.002	7.21585e-20	AC008676.1	cone-RPC
AC005920.1	7.37428e-15	4.6699	0.018	0.001	1.96827e-10	AC005920.1	cone-RPC
AC087588.2	1.70734e-13	4.6699	0.018	0.001	4.55706e-09	AC087588.2	cone-RPC
TPRX1	1.70734e-13	4.6699	0.018	0.001	4.55706e-09	TPRX1	cone-RPC
CASC16	1.26635e-09	4.6699	0.014	0.001	3.38002e-05	CASC16	cone-RPC
DEPP1	7.254e-100	4.6699	0.145	0.006	1.93616e-95	DEPP1	cone-RPC
SLC17A7	5.79788e-247	4.65991	0.389	0.018	1.54751e-242	SLC17A7	cone-RPC
HDAC2-AS2	1.55746e-258	4.65634	0.706	0.073	4.15701e-254	HDAC2-AS2	cone-RPC
LINC02516	4.99498e-36	4.65609	0.05	0.002	1.33321e-31	LINC02516	cone-RPC
TRAF3IP3	1.56566e-33	4.65609	0.05	0.002	4.17891e-29	TRAF3IP3	cone-RPC
NHLH1	4.05682e-156	4.65282	0.24	0.011	1.08281e-151	NHLH1	cone-RPC
RP1L1	1.53551e-62	4.63747	0.086	0.003	4.09842e-58	RP1L1	cone-RPC
FAM135B	1.97791e-157	4.62671	0.719	0.14	5.27923e-153	FAM135B	cone-RPC
VIPR1	7.7819e-31	4.611	0.045	0.002	2.07707e-26	VIPR1	cone-RPC
GADL1	3.43967e-16	4.611	0.023	0.001	9.18083e-12	GADL1	cone-RPC
AC008728.1	3.43967e-16	4.611	0.023	0.001	9.18083e-12	AC008728.1	cone-RPC
AC100839.1	3.43967e-16	4.611	0.023	0.001	9.18083e-12	AC100839.1	cone-RPC
TRPV2	3.43967e-16	4.611	0.023	0.001	9.18083e-12	TRPV2	cone-RPC
SLC8A2	1.29319e-126	4.59699	0.172	0.006	3.45164e-122	SLC8A2	cone-RPC
KCNQ5	4.97123e-60	4.59455	0.262	0.038	1.32687e-55	KCNQ5	cone-RPC
LINC01260	2.10466e-37	4.58898	0.054	0.002	5.61755e-33	LINC01260	cone-RPC
SMIM22	2.13634e-32	4.58898	0.05	0.002	5.70209e-28	SMIM22	cone-RPC
CDH12	3.42418e-276	4.5852	0.597	0.044	9.13948e-272	CDH12	cone-RPC
FA2H	6.89947e-19	4.57036	0.027	0.001	1.84154e-14	FA2H	cone-RPC
MYBPHL	4.46658e-15	4.57036	0.023	0.001	1.19217e-10	MYBPHL	cone-RPC
INSYN1	2.64229e-128	4.55655	0.204	0.01	7.05252e-124	INSYN1	cone-RPC
LHX1	1.15315e-38	4.55442	0.054	0.002	3.07788e-34	LHX1	cone-RPC
TRIM62	1.44989e-251	4.55255	0.52	0.036	3.86989e-247	TRIM62	cone-RPC
MVP	7.7042e-283	4.55206	0.579	0.04	2.05633e-278	MVP	cone-RPC
AL157388.1	1.22541e-146	4.55001	0.262	0.015	3.27075e-142	AL157388.1	cone-RPC
SOX7	1.90596e-50	4.54728	0.095	0.006	5.0872e-46	SOX7	cone-RPC
TP53INP2	1.03627e-253	4.54061	0.457	0.026	2.76592e-249	TP53INP2	cone-RPC
SMIM5	1.01143e-34	4.54061	0.05	0.002	2.69961e-30	SMIM5	cone-RPC
HPN-AS1	6.91028e-19	4.54061	0.027	0.001	1.84442e-14	HPN-AS1	cone-RPC
SEC14L5	1.76771e-12	4.54061	0.023	0.001	4.7182e-08	SEC14L5	cone-RPC
SLC6A19	1.27195e-09	4.54061	0.014	0.001	3.39497e-05	SLC6A19	cone-RPC
KCNS2	1.27195e-09	4.54061	0.014	0.001	3.39497e-05	KCNS2	cone-RPC
RDH12	1.27195e-09	4.54061	0.014	0.001	3.39497e-05	RDH12	cone-RPC
CACNA1B	5.47729e-225	4.52337	0.525	0.042	1.46194e-220	CACNA1B	cone-RPC
AP003025.2	1.63007e-19	4.51789	0.032	0.002	4.35082e-15	AP003025.2	cone-RPC
ATCAY	1.68472e-295	4.51672	0.584	0.038	4.49669e-291	ATCAY	cone-RPC
AC084116.3	1.59084e-16	4.49997	0.018	0.001	4.2461e-12	AC084116.3	cone-RPC
AQP3	2.59506e-106	4.49607	0.167	0.008	6.92648e-102	AQP3	cone-RPC
ZDHHC22	6.4942e-26	4.48547	0.041	0.002	1.73337e-21	ZDHHC22	cone-RPC
AL160163.1	3.46679e-16	4.4735	0.023	0.001	9.2532e-12	AL160163.1	cone-RPC
NRG1-IT1	3.46679e-16	4.4735	0.023	0.001	9.2532e-12	NRG1-IT1	cone-RPC
SCG3	0	4.47303	0.855	0.095	0	SCG3	cone-RPC
PRICKLE2-AS3	2.10635e-38	4.46661	0.068	0.004	5.62206e-34	PRICKLE2-AS3	cone-RPC
MYO7A	2.81699e-82	4.46532	0.131	0.006	7.51883e-78	MYO7A	cone-RPC
CHST8	1.54787e-74	4.46344	0.131	0.007	4.13143e-70	CHST8	cone-RPC
PPEF1	5.12837e-75	4.46344	0.149	0.009	1.36881e-70	PPEF1	cone-RPC
SCN2A	4.05593e-28	4.459	0.063	0.005	1.08257e-23	SCN2A	cone-RPC
AC005828.3	6.96384e-19	4.45488	0.027	0.001	1.85872e-14	AC005828.3	cone-RPC
AL121981.1	8.33263e-17	4.44108	0.027	0.001	2.22406e-12	AL121981.1	cone-RPC
NXNL1	6.36788e-16	4.44108	0.027	0.002	1.69965e-11	NXNL1	cone-RPC
PRICKLE2	6.12514e-254	4.43651	1	0.196	1.63486e-249	PRICKLE2	cone-RPC
RP1	2.18852e-56	4.43043	0.131	0.01	5.84138e-52	RP1	cone-RPC
SLC6A1	8.76897e-12	4.43043	0.023	0.002	2.34053e-07	SLC6A1	cone-RPC
CNTNAP2	3.70601e-176	4.43023	0.534	0.058	9.89171e-172	CNTNAP2	cone-RPC
PODN	5.60682e-27	4.42197	0.041	0.002	1.49652e-22	PODN	cone-RPC
CNTNAP4	3.56337e-34	4.42197	0.095	0.009	9.51099e-30	CNTNAP4	cone-RPC
MIR137HG	7.61516e-27	4.42197	0.05	0.003	2.03256e-22	MIR137HG	cone-RPC
KIAA1755	1.93362e-80	4.42048	0.154	0.009	5.16102e-76	KIAA1755	cone-RPC
AL132875.2	1.2994e-28	4.41508	0.045	0.002	3.46822e-24	AL132875.2	cone-RPC
TDRD9	5.42998e-24	4.41508	0.041	0.002	1.44932e-19	TDRD9	cone-RPC
NTM	6.42445e-181	4.41439	0.724	0.119	1.71475e-176	NTM	cone-RPC
GABRB1	2.20223e-18	4.39377	0.041	0.003	5.87797e-14	GABRB1	cone-RPC
CNTN6	1.24975e-13	4.38961	0.09	0.019	3.33571e-09	CNTN6	cone-RPC
ANKRD53	4.64117e-141	4.3875	0.258	0.015	1.23877e-136	ANKRD53	cone-RPC
SPON2	8.68721e-133	4.3875	0.249	0.015	2.3187e-128	SPON2	cone-RPC
CELF3	1.25998e-222	4.38049	0.466	0.032	3.36301e-218	CELF3	cone-RPC
AC061958.1	2.19517e-56	4.37598	0.1	0.005	5.85912e-52	AC061958.1	cone-RPC
AC055733.2	3.45807e-121	4.37069	0.308	0.026	9.22993e-117	AC055733.2	cone-RPC
AANAT	1.63537e-155	4.36484	0.29	0.017	4.36496e-151	AANAT	cone-RPC
LINC02381	1.71035e-93	4.36307	0.158	0.008	4.5651e-89	LINC02381	cone-RPC
WDR72	4.0426e-42	4.36276	0.104	0.009	1.07901e-37	WDR72	cone-RPC
CCDC85A	2.8373e-198	4.36145	0.593	0.065	7.57303e-194	CCDC85A	cone-RPC
OSTN	2.55216e-22	4.34797	0.041	0.002	6.81198e-18	OSTN	cone-RPC
AL359918.2	1.71689e-20	4.34797	0.032	0.002	4.58255e-16	AL359918.2	cone-RPC
SPINK4	1.71689e-20	4.34797	0.032	0.002	4.58255e-16	SPINK4	cone-RPC
AC100801.1	2.54706e-12	4.34797	0.014	0	6.79835e-08	AC100801.1	cone-RPC
LINC02444	8.38758e-11	4.34797	0.014	0.001	2.23873e-06	LINC02444	cone-RPC
AP001330.1	1.12911e-08	4.34797	0.014	0.001	0.00030137	AP001330.1	cone-RPC
GDPD4	1.12911e-08	4.34797	0.014	0.001	0.00030137	GDPD4	cone-RPC
NCMAP-DT	8.41308e-17	4.34797	0.027	0.001	2.24554e-12	NCMAP-DT	cone-RPC
AC090572.2	1.71834e-13	4.34797	0.018	0.001	4.58641e-09	AC090572.2	cone-RPC
SLC6A17	2.37533e-12	4.34797	0.018	0.001	6.34e-08	SLC6A17	cone-RPC
RNF183	2.18492e-11	4.34797	0.018	0.001	5.83178e-07	RNF183	cone-RPC
AC013553.4	2.18492e-11	4.34797	0.018	0.001	5.83178e-07	AC013553.4	cone-RPC
GNG13	2.18492e-11	4.34797	0.018	0.001	5.83178e-07	GNG13	cone-RPC
EBF2	3.90134e-08	4.34797	0.023	0.002	0.00104131	EBF2	cone-RPC
NFASC	3.3188e-127	4.32649	0.276	0.019	8.85822e-123	NFASC	cone-RPC
LINC01563	5.74764e-52	4.3194	0.095	0.005	1.5341e-47	LINC01563	cone-RPC
CSMD1	4.81601e-46	4.30844	0.1	0.007	1.28544e-41	CSMD1	cone-RPC
MCC	4.02011e-171	4.28856	0.995	0.399	1.07301e-166	MCC	cone-RPC
ESPNL	6.75366e-26	4.27758	0.041	0.002	1.80262e-21	ESPNL	cone-RPC
PRMT8	1.22122e-26	4.2655	0.054	0.004	3.25956e-22	PRMT8	cone-RPC
PLD4	4.07138e-15	4.2605	0.027	0.002	1.08669e-10	PLD4	cone-RPC
LINC02698	6.48494e-16	4.24843	0.027	0.002	1.73089e-11	LINC02698	cone-RPC
KCNE1	4.43311e-37	4.24363	0.072	0.005	1.18324e-32	KCNE1	cone-RPC
2024-03-11	2.856e-68	4.24217	0.14	0.009	7.62295e-64	2024-03-11	cone-RPC
EPHA10	6.22708e-70	4.23944	0.127	0.007	1.66207e-65	EPHA10	cone-RPC
AL445123.2	3.11599e-13	4.23249	0.023	0.001	8.3169e-09	AL445123.2	cone-RPC
ELSPBP1	3.11599e-13	4.23249	0.023	0.001	8.3169e-09	ELSPBP1	cone-RPC
VXN	2.55993e-123	4.22244	0.376	0.04	6.8327e-119	VXN	cone-RPC
BHMT	8.52092e-19	4.21868	0.045	0.004	2.27432e-14	BHMT	cone-RPC
AC019068.1	1.83129e-30	4.21046	0.063	0.004	4.88789e-26	AC019068.1	cone-RPC
AC108053.1	2.19672e-11	4.21046	0.018	0.001	5.86326e-07	AC108053.1	cone-RPC
KCNIP4-IT1	1.47369e-10	4.21046	0.018	0.001	3.93342e-06	KCNIP4-IT1	cone-RPC
AL513164.1	2.99349e-07	4.21046	0.014	0.001	0.00798992	AL513164.1	cone-RPC
SMPD3	1.01591e-63	4.19822	0.118	0.007	2.71156e-59	SMPD3	cone-RPC
CKMT1A	1.94095e-20	4.19596	0.036	0.002	5.18059e-16	CKMT1A	cone-RPC
AC018563.1	2.59322e-16	4.19596	0.032	0.002	6.92156e-12	AC018563.1	cone-RPC
PTCHD1	3.60959e-11	4.19596	0.023	0.002	9.63436e-07	PTCHD1	cone-RPC
KCNG2	3.7508e-31	4.19043	0.054	0.003	1.00113e-26	KCNG2	cone-RPC
KCNB2	5.32224e-183	4.18788	0.991	0.326	1.42056e-178	KCNB2	cone-RPC
DCC	5.45034e-23	4.17886	0.231	0.066	1.45475e-18	DCC	cone-RPC
OIT3	1.32051e-10	4.17804	0.023	0.002	3.52458e-06	OIT3	cone-RPC
LINC00866	1.27759e-09	4.17804	0.014	0.001	3.41001e-05	LINC00866	cone-RPC
AC121247.1	6.7617e-08	4.17804	0.014	0.001	0.00180477	AC121247.1	cone-RPC
LINC002481	6.7617e-08	4.17804	0.014	0.001	0.00180477	LINC002481	cone-RPC
AC104316.2	6.7617e-08	4.17804	0.014	0.001	0.00180477	AC104316.2	cone-RPC
AC104024.4	6.7617e-08	4.17804	0.014	0.001	0.00180477	AC104024.4	cone-RPC
2024-12-01	6.53582e-16	4.15532	0.027	0.002	1.74447e-11	2024-12-01	cone-RPC
AP003464.1	6.53582e-16	4.15532	0.027	0.002	1.74447e-11	AP003464.1	cone-RPC
AL031658.2	4.11684e-15	4.15532	0.027	0.002	1.09883e-10	AL031658.2	cone-RPC
AC018742.1	4.50587e-15	4.15532	0.023	0.001	1.20266e-10	AC018742.1	cone-RPC
LMOD1	6.93896e-289	4.15532	0.756	0.072	1.85208e-284	LMOD1	cone-RPC
AC006145.1	4.82041e-50	4.15532	0.09	0.005	1.28662e-45	AC006145.1	cone-RPC
KLHL1	5.38438e-12	4.15532	0.054	0.009	1.43715e-07	KLHL1	cone-RPC
ROBO4	3.13597e-13	4.12557	0.023	0.001	8.37022e-09	ROBO4	cone-RPC
SLC24A2	3.52892e-15	4.11531	0.041	0.004	9.41904e-11	SLC24A2	cone-RPC
AC005487.1	2.53676e-92	4.10918	0.226	0.018	6.77087e-88	AC005487.1	cone-RPC
MAPT-AS1	1.34139e-17	4.10696	0.036	0.003	3.58029e-13	MAPT-AS1	cone-RPC
SYNDIG1	6.49164e-104	4.10572	0.29	0.027	1.73268e-99	SYNDIG1	cone-RPC
HPX	4.10763e-13	4.10004	0.027	0.002	1.09637e-08	HPX	cone-RPC
KLHL35	1.67542e-130	4.09799	0.326	0.027	4.47187e-126	KLHL35	cone-RPC
MEGF11	8.05333e-61	4.09315	0.14	0.011	2.14951e-56	MEGF11	cone-RPC
SCN3B	7.28696e-129	4.09297	0.267	0.018	1.94496e-124	SCN3B	cone-RPC
AC126121.3	7.02692e-16	4.09163	0.045	0.005	1.87555e-11	AC126121.3	cone-RPC
LINC01586	1.20251e-19	4.08493	0.036	0.002	3.20963e-15	LINC01586	cone-RPC
AC022517.1	1.48104e-10	4.08493	0.018	0.001	3.95304e-06	AC022517.1	cone-RPC
AL451069.2	7.7173e-10	4.08493	0.018	0.001	2.05982e-05	AL451069.2	cone-RPC
AC025165.1	7.7173e-10	4.08493	0.018	0.001	2.05982e-05	AC025165.1	cone-RPC
MIR2052HG	8.09973e-37	4.08493	0.1	0.009	2.1619e-32	MIR2052HG	cone-RPC
LINC01098	3.58091e-18	4.08493	0.054	0.006	9.55781e-14	LINC01098	cone-RPC
LINC00499	6.09742e-12	4.08493	0.059	0.01	1.62746e-07	LINC00499	cone-RPC
PCBP4	1.88371e-234	4.0739	0.991	0.225	5.02781e-230	PCBP4	cone-RPC
AL355512.1	1.03554e-66	4.06557	0.14	0.009	2.76396e-62	AL355512.1	cone-RPC
EXTL1	2.58479e-58	4.06503	0.118	0.008	6.89907e-54	EXTL1	cone-RPC
AC007277.1	1.98117e-20	4.05846	0.036	0.002	5.28794e-16	AC007277.1	cone-RPC
SLC7A14	1.48208e-12	4.05846	0.027	0.002	3.95582e-08	SLC7A14	cone-RPC
LINC01915	1.51429e-12	4.05846	0.027	0.002	4.04179e-08	LINC01915	cone-RPC
STRADB	1.24613e-211	4.05687	0.932	0.202	3.32605e-207	STRADB	cone-RPC
AC022893.2	1.03185e-72	4.05251	0.158	0.011	2.75412e-68	AC022893.2	cone-RPC
SLC26A10	1.12297e-68	4.05099	0.14	0.009	2.99732e-64	SLC26A10	cone-RPC
AP005230.1	3.56733e-20	4.04841	0.041	0.003	9.52157e-16	AP005230.1	cone-RPC
NXPH4	4.88658e-62	4.04457	0.149	0.012	1.30428e-57	NXPH4	cone-RPC
AC069228.1	2.60436e-174	4.03744	0.403	0.031	6.95129e-170	AC069228.1	cone-RPC
RUNX1T1	3.0228e-156	4.03718	0.466	0.049	8.06817e-152	RUNX1T1	cone-RPC
CPLX2	1.02565e-149	4.03709	0.38	0.032	2.73757e-145	CPLX2	cone-RPC
PDIA5	3.93613e-266	4.03677	0.71	0.07	1.05059e-261	PDIA5	cone-RPC
FGD3	1.36375e-17	4.02604	0.036	0.003	3.63998e-13	FGD3	cone-RPC
NOXO1	1.49885e-12	4.02604	0.027	0.002	4.00058e-08	NOXO1	cone-RPC
AL445647.1	8.8689e-12	4.02604	0.023	0.002	2.3672e-07	AL445647.1	cone-RPC
U52112.1	8.8689e-12	4.02604	0.023	0.002	2.3672e-07	U52112.1	cone-RPC
LINC02408	2.19673e-11	4.02604	0.018	0.001	5.8633e-07	LINC02408	cone-RPC
AL160408.1	6.78593e-08	4.02604	0.014	0.001	0.00181123	AL160408.1	cone-RPC
GPR176-DT	6.78593e-08	4.02604	0.014	0.001	0.00181123	GPR176-DT	cone-RPC
AL359555.4	6.78593e-08	4.02604	0.014	0.001	0.00181123	AL359555.4	cone-RPC
AC010132.4	3.01306e-07	4.02604	0.014	0.001	0.00804216	AC010132.4	cone-RPC
AC005899.1	3.01306e-07	4.02604	0.014	0.001	0.00804216	AC005899.1	cone-RPC
ACE	3.01306e-07	4.02604	0.014	0.001	0.00804216	ACE	cone-RPC
MRLN	1.4059e-30	4.01093	0.068	0.005	3.75249e-26	MRLN	cone-RPC
SNAP25	9.03436e-273	4.0058	0.688	0.061	2.41136e-268	SNAP25	cone-RPC
PLXDC1	7.92823e-100	4.00283	0.244	0.02	2.11612e-95	PLXDC1	cone-RPC
AC105001.1	2.3821e-30	4.00219	0.077	0.007	6.35807e-26	AC105001.1	cone-RPC
MFAP4	3.73876e-90	3.9883	0.244	0.022	9.97912e-86	MFAP4	cone-RPC
COBL	9.18285e-83	3.98807	0.231	0.021	2.45099e-78	COBL	cone-RPC
AC079942.1	1.02541e-13	3.9854	0.027	0.002	2.73693e-09	AC079942.1	cone-RPC
HCK	4.24539e-10	3.9854	0.023	0.002	1.13314e-05	HCK	cone-RPC
AL133163.3	6.02743e-26	3.9854	0.054	0.004	1.60878e-21	AL133163.3	cone-RPC
KCNJ6	1.57365e-21	3.97873	0.041	0.003	4.20022e-17	KCNJ6	cone-RPC
AC012574.1	7.75306e-10	3.96946	0.018	0.001	2.06937e-05	AC012574.1	cone-RPC
AL022329.1	3.28973e-09	3.96946	0.018	0.001	8.78062e-05	AL022329.1	cone-RPC
AL161757.5	2.89383e-42	3.95204	0.081	0.005	7.72393e-38	AL161757.5	cone-RPC
GPC5-AS2	4.44369e-22	3.94942	0.045	0.003	1.18607e-17	GPC5-AS2	cone-RPC
RUNDC3A	7.23936e-72	3.94804	0.149	0.01	1.93226e-67	RUNDC3A	cone-RPC
RGS7	1.44459e-102	3.94179	0.566	0.114	3.85576e-98	RGS7	cone-RPC
AP003393.1	2.50826e-25	3.93293	0.054	0.004	6.69481e-21	AP003393.1	cone-RPC
CD52	5.25921e-17	3.93293	0.032	0.002	1.40374e-12	CD52	cone-RPC
AC091074.2	1.83481e-12	3.93293	0.023	0.001	4.8973e-08	AC091074.2	cone-RPC
HS3ST2	7.69955e-10	3.93293	0.018	0.001	2.05509e-05	HS3ST2	cone-RPC
EBF3	3.0429e-40	3.92528	0.122	0.012	8.12181e-36	EBF3	cone-RPC
AC096570.1	5.97295e-15	3.91751	0.09	0.018	1.59424e-10	AC096570.1	cone-RPC
CABP7	1.31705e-124	3.91501	0.303	0.024	3.51534e-120	CABP7	cone-RPC
RAP1GAP2	5.07751e-159	3.91469	0.425	0.039	1.35524e-154	RAP1GAP2	cone-RPC
MYH15	2.44335e-90	3.91133	0.208	0.016	6.52156e-86	MYH15	cone-RPC
LINC02147	5.75708e-07	3.90739	0.018	0.002	0.0153662	LINC02147	cone-RPC
RIMS2	7.89321e-209	3.90152	0.955	0.215	2.10678e-204	RIMS2	cone-RPC
PPP4R4	6.11835e-110	3.89409	0.466	0.069	1.63305e-105	PPP4R4	cone-RPC
AC005609.4	1.06927e-06	3.88854	0.014	0.001	0.0285399	AC005609.4	cone-RPC
P2RX1	1.06927e-06	3.88854	0.014	0.001	0.0285399	P2RX1	cone-RPC
GIP	1.06927e-06	3.88854	0.014	0.001	0.0285399	GIP	cone-RPC
AC005828.1	1.06927e-06	3.88854	0.014	0.001	0.0285399	AC005828.1	cone-RPC
RAB3C	2.23767e-146	3.88084	0.407	0.038	5.97257e-142	RAB3C	cone-RPC
CORO2A	2.33822e-66	3.87765	0.158	0.012	6.24094e-62	CORO2A	cone-RPC
ABCA7	5.17498e-204	3.87644	0.593	0.062	1.38125e-199	ABCA7	cone-RPC
ADAM19	2.04174e-173	3.87538	0.561	0.066	5.44962e-169	ADAM19	cone-RPC
AL139275.1	5.5635e-30	3.87404	0.068	0.005	1.48495e-25	AL139275.1	cone-RPC
FAM3D-AS1	3.39142e-20	3.86992	0.05	0.004	9.05203e-16	FAM3D-AS1	cone-RPC
CNTN2	2.55303e-79	3.86721	0.33	0.047	6.81428e-75	CNTN2	cone-RPC
AC004828.2	1.63312e-19	3.86254	0.041	0.003	4.35895e-15	AC004828.2	cone-RPC
AC004882.1	6.42249e-19	3.86254	0.041	0.003	1.71423e-14	AC004882.1	cone-RPC
AC022784.1	6.16157e-10	3.86254	0.027	0.003	1.64458e-05	AC022784.1	cone-RPC
NLK	4.43133e-171	3.85745	0.991	0.375	1.18277e-166	NLK	cone-RPC
SEPTIN4-AS1	3.84001e-20	3.8532	0.041	0.003	1.02494e-15	SEPTIN4-AS1	cone-RPC
KIF21B	3.68617e-185	3.85192	0.471	0.041	9.83875e-181	KIF21B	cone-RPC
INA	1.43809e-202	3.84208	0.543	0.05	3.83842e-198	INA	cone-RPC
AC015961.1	1.52827e-12	3.83339	0.027	0.002	4.07912e-08	AC015961.1	cone-RPC
AC008147.1	1.24381e-09	3.83339	0.023	0.002	3.31986e-05	AC008147.1	cone-RPC
AC040173.1	4.06146e-08	3.82441	0.023	0.002	0.00108404	AC040173.1	cone-RPC
PLK5	2.92886e-53	3.81191	0.122	0.009	7.81742e-49	PLK5	cone-RPC
GJC2	2.36737e-18	3.81191	0.041	0.003	6.31875e-14	GJC2	cone-RPC
RUNDC3A-AS1	6.39268e-15	3.81191	0.036	0.003	1.70627e-10	RUNDC3A-AS1	cone-RPC
PTPRN	1.11045e-48	3.80881	0.118	0.009	2.9639e-44	PTPRN	cone-RPC
SEMA6D	2.28982e-131	3.807	0.905	0.316	6.11175e-127	SEMA6D	cone-RPC
KCNH8	7.24252e-217	3.80468	0.688	0.08	1.9331e-212	KCNH8	cone-RPC
SPNS2	3.17261e-35	3.78725	0.081	0.006	8.46801e-31	SPNS2	cone-RPC
POU2F2	3.28411e-187	3.78254	0.665	0.089	8.76563e-183	POU2F2	cone-RPC
ADCY5	8.3578e-125	3.77177	0.348	0.033	2.23078e-120	ADCY5	cone-RPC
ICAM5	1.03251e-24	3.763	0.054	0.004	2.75588e-20	ICAM5	cone-RPC
ANXA8	1.34356e-10	3.763	0.023	0.002	3.58609e-06	ANXA8	cone-RPC
LINC02133	2.68364e-10	3.763	0.027	0.003	7.16289e-06	LINC02133	cone-RPC
IMPG1	5.81746e-07	3.763	0.018	0.002	0.0155274	IMPG1	cone-RPC
C10orf105	9.55551e-20	3.763	0.045	0.004	2.55046e-15	C10orf105	cone-RPC
PCDH20	3.08961e-19	3.763	0.045	0.004	8.24648e-15	PCDH20	cone-RPC
TSKS	1.1884e-08	3.763	0.018	0.001	0.000317197	TSKS	cone-RPC
AC093382.1	3.69692e-08	3.763	0.018	0.002	0.000986745	AC093382.1	cone-RPC
LINC02128	3.69692e-08	3.763	0.018	0.002	0.000986745	LINC02128	cone-RPC
BRINP3	1.00319e-07	3.763	0.018	0.002	0.00267762	BRINP3	cone-RPC
OLFM1	8.71733e-122	3.75195	0.376	0.04	2.32674e-117	OLFM1	cone-RPC
PCSK2	3.18566e-16	3.74351	0.081	0.014	8.50284e-12	PCSK2	cone-RPC
MCTP1	6.81751e-50	3.73791	0.344	0.077	1.81966e-45	MCTP1	cone-RPC
EEF2K	3.25228e-155	3.73175	0.688	0.119	8.68067e-151	EEF2K	cone-RPC
LINC00200	1.81345e-27	3.7313	0.063	0.005	4.84029e-23	LINC00200	cone-RPC
FGF12	9.78501e-126	3.73101	0.484	0.065	2.61172e-121	FGF12	cone-RPC
A3GALT2	3.82352e-24	3.72648	0.054	0.004	1.02054e-19	A3GALT2	cone-RPC
SAMD5	6.50816e-32	3.72453	0.086	0.008	1.73709e-27	SAMD5	cone-RPC
TRAK2	1.94594e-185	3.72421	0.891	0.196	5.19392e-181	TRAK2	cone-RPC
AL355916.1	3.09265e-19	3.72348	0.045	0.004	8.2546e-15	AL355916.1	cone-RPC
EOGT	3.96566e-99	3.72036	0.308	0.032	1.05847e-94	EOGT	cone-RPC
EDNRB-AS1	2.38967e-18	3.71994	0.041	0.003	6.37826e-14	EDNRB-AS1	cone-RPC
AC003666.1	1.76089e-14	3.71054	0.032	0.002	4.69999e-10	AC003666.1	cone-RPC
RBFOX1	9.37282e-126	3.70929	0.339	0.031	2.5017e-121	RBFOX1	cone-RPC
NPTX1	2.02746e-50	3.70411	0.136	0.012	5.41149e-46	NPTX1	cone-RPC
FMN2	1.00544e-150	3.69939	0.946	0.318	2.68361e-146	FMN2	cone-RPC
CLMN	7.37887e-145	3.69403	0.498	0.06	1.9695e-140	CLMN	cone-RPC
RYR2	5.19769e-51	3.69262	0.127	0.01	1.38732e-46	RYR2	cone-RPC
LINC01470	7.71651e-58	3.689	0.145	0.012	2.05961e-53	LINC01470	cone-RPC
LINC01353	1.2588e-09	3.685	0.023	0.002	3.35987e-05	LINC01353	cone-RPC
CD6	1.02224e-07	3.685	0.018	0.002	0.00272847	CD6	cone-RPC
ACKR1	3.3214e-71	3.685	0.195	0.018	8.86514e-67	ACKR1	cone-RPC
THRSP	2.82384e-18	3.685	0.045	0.004	7.5371e-14	THRSP	cone-RPC
AC113137.1	4.32001e-84	3.68026	0.367	0.054	1.15305e-79	AC113137.1	cone-RPC
HHIPL1	5.77182e-39	3.67659	0.1	0.008	1.54056e-34	HHIPL1	cone-RPC
AC116362.1	3.01773e-39	3.67602	0.14	0.017	8.05462e-35	AC116362.1	cone-RPC
GALP	8.85829e-31	3.67554	0.095	0.01	2.36437e-26	GALP	cone-RPC
KLHL4	1.32448e-157	3.6733	0.661	0.106	3.53516e-153	KLHL4	cone-RPC
NEGR1	4.45677e-133	3.67012	0.792	0.196	1.18956e-128	NEGR1	cone-RPC
PHYHIP	3.711e-08	3.6699	0.018	0.002	0.000990502	PHYHIP	cone-RPC
MNX1	1.02498e-07	3.6699	0.018	0.002	0.00273578	MNX1	cone-RPC
RTN4RL1	3.06342e-95	3.6699	0.258	0.023	8.17658e-91	RTN4RL1	cone-RPC
NRN1L	1.4279e-40	3.66679	0.109	0.01	3.81119e-36	NRN1L	cone-RPC
NSG2	1.98673e-45	3.6665	0.154	0.017	5.30278e-41	NSG2	cone-RPC
AC120193.1	9.44096e-11	3.65609	0.032	0.003	2.51989e-06	AC120193.1	cone-RPC
AJ011931.2	1.43971e-19	3.64753	0.054	0.005	3.84273e-15	AJ011931.2	cone-RPC
AC091074.3	1.79928e-14	3.64753	0.032	0.002	4.80246e-10	AC091074.3	cone-RPC
AL356737.2	6.00096e-14	3.64753	0.032	0.003	1.60172e-09	AL356737.2	cone-RPC
AC022433.1	1.13358e-08	3.64753	0.014	0.001	0.000302564	AC022433.1	cone-RPC
RIC3-DT	1.07569e-06	3.64753	0.014	0.001	0.0287113	RIC3-DT	cone-RPC
GRIA3	1.37001e-158	3.64462	0.624	0.091	3.6567e-154	GRIA3	cone-RPC
PHLDB2	7.09326e-170	3.6442	0.833	0.175	1.89326e-165	PHLDB2	cone-RPC
AC012213.4	1.46128e-12	3.63747	0.036	0.004	3.9003e-08	AC012213.4	cone-RPC
NCAN	1.434e-22	3.62214	0.054	0.004	3.82748e-18	NCAN	cone-RPC
SLC4A10	1.46135e-12	3.62214	0.036	0.004	3.90049e-08	SLC4A10	cone-RPC
AC012213.1	6.78324e-28	3.61861	0.072	0.006	1.81051e-23	AC012213.1	cone-RPC
SNAP25-AS1	5.04025e-115	3.61448	0.308	0.027	1.34529e-110	SNAP25-AS1	cone-RPC
MATK	2.14438e-51	3.61436	0.154	0.015	5.72357e-47	MATK	cone-RPC
ANO2	5.16691e-161	3.61152	0.611	0.084	1.3791e-156	ANO2	cone-RPC
BFSP2	5.85498e-07	3.611	0.018	0.002	0.0156275	BFSP2	cone-RPC
AC020909.2	1.24303e-06	3.611	0.018	0.002	0.0331776	AC020909.2	cone-RPC
AP003108.1	5.40044e-17	3.60073	0.05	0.005	1.44143e-12	AP003108.1	cone-RPC
CCDC88B	4.21808e-76	3.60015	0.208	0.019	1.12585e-71	CCDC88B	cone-RPC
NEB	5.06681e-36	3.59977	0.154	0.022	1.35238e-31	NEB	cone-RPC
MYT1L	1.47057e-12	3.59795	0.036	0.004	3.9251e-08	MYT1L	cone-RPC
2024-03-01	5.20778e-87	3.59596	0.584	0.141	1.39001e-82	2024-03-01	cone-RPC
PRDM8	4.84069e-35	3.59054	0.086	0.007	1.29203e-30	PRDM8	cone-RPC
AC021683.2	2.30272e-87	3.58978	0.271	0.028	6.14619e-83	AC021683.2	cone-RPC
AC112254.1	3.53779e-21	3.58898	0.054	0.005	9.44271e-17	AC112254.1	cone-RPC
RAB26	1.30087e-100	3.58566	0.29	0.028	3.47215e-96	RAB26	cone-RPC
KIAA1614	1.45641e-56	3.58441	0.158	0.015	3.8873e-52	KIAA1614	cone-RPC
PRSS33	1.22161e-13	3.58243	0.036	0.003	3.2606e-09	PRSS33	cone-RPC
AL050343.2	2.56784e-07	3.58243	0.018	0.002	0.00685382	AL050343.2	cone-RPC
AL353586.1	2.56784e-07	3.58243	0.018	0.002	0.00685382	AL353586.1	cone-RPC
AC004217.1	2.56784e-07	3.58243	0.018	0.002	0.00685382	AC004217.1	cone-RPC
AC124312.2	2.56784e-07	3.58243	0.018	0.002	0.00685382	AC124312.2	cone-RPC
AL357500.1	4.29191e-11	3.57036	0.027	0.002	1.14555e-06	AL357500.1	cone-RPC
LINC01685	4.29191e-11	3.57036	0.027	0.002	1.14555e-06	LINC01685	cone-RPC
PPFIA2-AS1	4.00802e-55	3.56874	0.149	0.013	1.06978e-50	PPFIA2-AS1	cone-RPC
AL139147.1	1.2435e-26	3.5637	0.072	0.007	3.31902e-22	AL139147.1	cone-RPC
PLCD4	1.05698e-23	3.5637	0.063	0.006	2.82119e-19	PLCD4	cone-RPC
SPTBN5	3.57698e-21	3.55655	0.054	0.005	9.54731e-17	SPTBN5	cone-RPC
KCNIP4	3.68168e-50	3.54413	0.294	0.057	9.82676e-46	KCNIP4	cone-RPC
LAYN	1.4639e-17	3.54061	0.063	0.008	3.90729e-13	LAYN	cone-RPC
AL358473.1	7.46336e-16	3.54061	0.045	0.005	1.99204e-11	AL358473.1	cone-RPC
CADM3-AS1	6.37437e-12	3.54061	0.036	0.004	1.70138e-07	CADM3-AS1	cone-RPC
PIK3AP1	1.97651e-08	3.54061	0.027	0.003	0.000527551	PIK3AP1	cone-RPC
AC087392.1	8.28881e-09	3.54061	0.023	0.002	0.000221237	AC087392.1	cone-RPC
USP2	1.15083e-68	3.53712	0.213	0.022	3.07168e-64	USP2	cone-RPC
TMEM132E	3.07811e-12	3.52484	0.041	0.005	8.21578e-08	TMEM132E	cone-RPC
PCBP3	2.75759e-135	3.52188	0.846	0.242	7.36029e-131	PCBP3	cone-RPC
CDH18	2.41327e-54	3.51789	0.186	0.021	6.44125e-50	CDH18	cone-RPC
ANKRD33	4.93015e-14	3.51789	0.036	0.003	1.31591e-09	ANKRD33	cone-RPC
AP000779.1	1.40349e-35	3.51443	0.127	0.015	3.74605e-31	AP000779.1	cone-RPC
AL589740.1	1.38412e-66	3.50172	0.43	0.093	3.69434e-62	AL589740.1	cone-RPC
AC126182.3	3.7393e-08	3.49997	0.018	0.002	0.000998058	AC126182.3	cone-RPC
AC092681.3	2.57656e-07	3.49997	0.018	0.002	0.00687709	AC092681.3	cone-RPC
SHOX2	1.07462e-06	3.49997	0.014	0.001	0.0286828	SHOX2	cone-RPC
AC126407.1	8.97734e-12	3.48999	0.032	0.003	2.39614e-07	AC126407.1	cone-RPC
ECHDC2	1.42166e-95	3.48654	0.321	0.036	3.79456e-91	ECHDC2	cone-RPC
ADARB2-AS1	5.65221e-17	3.48547	0.045	0.004	1.50863e-12	ADARB2-AS1	cone-RPC
IQSEC3	3.67594e-27	3.48403	0.086	0.009	9.81145e-23	IQSEC3	cone-RPC
ACER2	2.33165e-104	3.47985	0.502	0.084	6.22341e-100	ACER2	cone-RPC
AC009522.1	3.71653e-41	3.47725	0.113	0.01	9.91978e-37	AC009522.1	cone-RPC
PRSS51	1.91133e-18	3.4735	0.05	0.005	5.10153e-14	PRSS51	cone-RPC
THRB	3.59403e-144	3.47017	0.991	0.46	9.59283e-140	THRB	cone-RPC
LRFN1	5.56803e-75	3.46696	0.231	0.024	1.48616e-70	LRFN1	cone-RPC
GRM2	2.57323e-20	3.46344	0.054	0.005	6.8682e-16	GRM2	cone-RPC
SEMA6B	1.03665e-95	3.46073	0.376	0.05	2.76693e-91	SEMA6B	cone-RPC
CHRNB2	3.21059e-12	3.46044	0.036	0.004	8.56938e-08	CHRNB2	cone-RPC
CACNB2	2.09476e-144	3.46039	0.783	0.174	5.59113e-140	CACNB2	cone-RPC
DLC1	2.26418e-15	3.45815	0.05	0.006	6.04332e-11	DLC1	cone-RPC
MICAL2	2.22816e-17	3.44985	0.045	0.004	5.94717e-13	MICAL2	cone-RPC
AL031663.3	5.06309e-14	3.44985	0.041	0.004	1.35139e-09	AL031663.3	cone-RPC
NPL	2.21148e-42	3.4489	0.131	0.014	5.90266e-38	NPL	cone-RPC
AP000462.3	9.03012e-12	3.44108	0.032	0.003	2.41023e-07	AP000462.3	cone-RPC
TRPV4	8.58625e-11	3.44108	0.036	0.004	2.29176e-06	TRPV4	cone-RPC
FRMD6-AS2	6.83464e-08	3.44108	0.014	0.001	0.00182423	FRMD6-AS2	cone-RPC
DPF3	1.12338e-171	3.43774	0.81	0.157	2.99841e-167	DPF3	cone-RPC
DCX	7.06843e-159	3.4372	0.923	0.274	1.88664e-154	DCX	cone-RPC
SAMD12-AS1	1.12233e-08	3.4337	0.032	0.004	0.000299562	SAMD12-AS1	cone-RPC
CDH23	2.36132e-135	3.43181	0.891	0.292	6.30259e-131	CDH23	cone-RPC
B3GALT2	5.00041e-14	3.43043	0.036	0.003	1.33466e-09	B3GALT2	cone-RPC
INHBE	1.46021e-12	3.43043	0.032	0.003	3.89744e-08	INHBE	cone-RPC
DCAF4L1	5.91635e-07	3.42197	0.018	0.002	0.0157913	DCAF4L1	cone-RPC
CERCAM	3.12464e-64	3.42048	0.199	0.02	8.33999e-60	CERCAM	cone-RPC
CPNE4	4.02243e-17	3.41508	0.063	0.008	1.07363e-12	CPNE4	cone-RPC
SLC44A3	8.69531e-54	3.40937	0.195	0.023	2.32086e-49	SLC44A3	cone-RPC
AL512622.1	4.13112e-08	3.40937	0.023	0.002	0.00110264	AL512622.1	cone-RPC
KCNH7	7.0145e-21	3.40271	0.081	0.011	1.87224e-16	KCNH7	cone-RPC
PXT1	6.29242e-10	3.40043	0.027	0.003	1.67951e-05	PXT1	cone-RPC
SYNGR4	3.03672e-07	3.40043	0.023	0.003	0.00810531	SYNGR4	cone-RPC
SRL	5.42243e-07	3.40043	0.023	0.003	0.014473	SRL	cone-RPC
GSG1	5.77397e-13	3.38113	0.059	0.009	1.54113e-08	GSG1	cone-RPC
GUCY2D	2.60912e-17	3.37834	0.05	0.005	6.96402e-13	GUCY2D	cone-RPC
AC010247.2	5.35713e-66	3.37792	0.24	0.029	1.42987e-61	AC010247.2	cone-RPC
THSD7A	1.43031e-146	3.3777	0.941	0.329	3.81764e-142	THSD7A	cone-RPC
ABCG4	4.80751e-21	3.37069	0.063	0.007	1.28317e-16	ABCG4	cone-RPC
ABCG1	5.28857e-27	3.36814	0.072	0.007	1.41157e-22	ABCG1	cone-RPC
LINC02208	9.50152e-07	3.36611	0.032	0.006	0.0253605	LINC02208	cone-RPC
CADM2-AS1	9.34409e-30	3.36307	0.095	0.01	2.49403e-25	CADM2-AS1	cone-RPC
GNAO1	6.44719e-38	3.35861	0.122	0.013	1.72082e-33	GNAO1	cone-RPC
NRSN1	1.0194e-14	3.34797	0.041	0.004	2.72087e-10	NRSN1	cone-RPC
CHRNA1	2.09655e-11	3.34797	0.032	0.003	5.5959e-07	CHRNA1	cone-RPC
LGALS9	8.46383e-08	3.34797	0.023	0.003	0.00225908	LGALS9	cone-RPC
AC110296.1	1.07248e-06	3.34797	0.014	0.001	0.0286255	AC110296.1	cone-RPC
ATP2A3	9.07757e-13	3.34797	0.041	0.005	2.42289e-08	ATP2A3	cone-RPC
KLRD1	1.56631e-12	3.34797	0.027	0.002	4.18064e-08	KLRD1	cone-RPC
AC005355.1	5.91635e-07	3.34797	0.018	0.002	0.0157913	AC005355.1	cone-RPC
LINC00640	5.91635e-07	3.34797	0.018	0.002	0.0157913	LINC00640	cone-RPC
ARHGAP42	3.5567e-123	3.34358	0.855	0.274	9.49318e-119	ARHGAP42	cone-RPC
RYR3	3.75835e-46	3.34176	0.181	0.024	1.00314e-41	RYR3	cone-RPC
SCN3A	7.2795e-68	3.32869	0.376	0.07	1.94297e-63	SCN3A	cone-RPC
SYT3	4.13421e-25	3.3256	0.068	0.006	1.10346e-20	SYT3	cone-RPC
CPEB2	1.05591e-85	3.3115	0.394	0.062	2.81832e-81	CPEB2	cone-RPC
EPHA7	5.90167e-92	3.3111	0.593	0.136	1.57521e-87	EPHA7	cone-RPC
AC113383.1	7.54368e-55	3.3049	0.186	0.021	2.01348e-50	AC113383.1	cone-RPC
TFAP2D	4.9997e-11	3.29211	0.05	0.008	1.33447e-06	TFAP2D	cone-RPC
RPS6KL1	5.44376e-82	3.28792	0.321	0.042	1.45299e-77	RPS6KL1	cone-RPC
ONECUT3	6.57129e-17	3.28188	0.059	0.007	1.75394e-12	ONECUT3	cone-RPC
SPINT1-AS1	5.93539e-07	3.27758	0.018	0.002	0.0158421	SPINT1-AS1	cone-RPC
CELF4	1.84348e-107	3.27719	0.462	0.068	4.92044e-103	CELF4	cone-RPC
MYO10	1.85615e-137	3.27564	0.86	0.242	4.95426e-133	MYO10	cone-RPC
SFXN3	3.41942e-31	3.27472	0.1	0.011	9.12678e-27	SFXN3	cone-RPC
AC106820.2	9.01367e-19	3.26705	0.054	0.005	2.40584e-14	AC106820.2	cone-RPC
DACH2	7.56407e-66	3.26351	0.48	0.117	2.01893e-61	DACH2	cone-RPC
AC005736.1	3.60163e-08	3.2605	0.027	0.003	0.000961311	AC005736.1	cone-RPC
CDK5R2	1.67818e-33	3.25399	0.109	0.012	4.47923e-29	CDK5R2	cone-RPC
PHLDA1	2.35649e-129	3.25314	0.701	0.147	6.28972e-125	PHLDA1	cone-RPC
GRAMD1B	1.13124e-116	3.24814	0.729	0.179	3.01941e-112	GRAMD1B	cone-RPC
CELF6	1.23872e-70	3.23754	0.249	0.029	3.30628e-66	CELF6	cone-RPC
KALRN	2.76009e-134	3.23499	0.991	0.566	7.36695e-130	KALRN	cone-RPC
TG	4.16321e-08	3.23249	0.023	0.002	0.0011112	TG	cone-RPC
ATP2B1	4.8281e-138	3.2201	0.982	0.535	1.28867e-133	ATP2B1	cone-RPC
TMEM63C	6.42666e-36	3.21626	0.127	0.015	1.71534e-31	TMEM63C	cone-RPC
CDKL4	2.78842e-16	3.21552	0.05	0.005	7.44256e-12	CDKL4	cone-RPC
AL161443.1	1.25315e-12	3.21552	0.045	0.006	3.34479e-08	AL161443.1	cone-RPC
RERE-AS1	8.93947e-20	3.21411	0.068	0.008	2.38603e-15	RERE-AS1	cone-RPC
SLC29A3	2.39949e-99	3.20501	0.403	0.055	6.40448e-95	SLC29A3	cone-RPC
BACH1-AS1	2.03548e-08	3.20113	0.027	0.003	0.000543289	BACH1-AS1	cone-RPC
EML5	4.8079e-116	3.20038	0.611	0.116	1.28328e-111	EML5	cone-RPC
HSPA12A	2.30486e-95	3.1975	0.412	0.061	6.1519e-91	HSPA12A	cone-RPC
IQSEC1	3.93515e-152	3.19306	0.932	0.283	1.05033e-147	IQSEC1	cone-RPC
HIST1H2AC	1.57071e-36	3.19229	0.249	0.053	4.19238e-32	HIST1H2AC	cone-RPC
CCDC155	2.74197e-14	3.19043	0.05	0.006	7.31858e-10	CCDC155	cone-RPC
ATP2C2	4.47992e-22	3.1865	0.072	0.008	1.19574e-17	ATP2C2	cone-RPC
TNFRSF19	4.55382e-46	3.18622	0.186	0.025	1.21546e-41	TNFRSF19	cone-RPC
CAMKV	4.78686e-10	3.17804	0.036	0.005	1.27766e-05	CAMKV	cone-RPC
CDKL5	5.61822e-137	3.16782	0.814	0.201	1.49956e-132	CDKL5	cone-RPC
AMER2	1.12079e-169	3.16673	0.887	0.198	2.99149e-165	AMER2	cone-RPC
AP000462.1	3.75183e-70	3.16249	0.285	0.038	1.0014e-65	AP000462.1	cone-RPC
NPSR1-AS1	1.88559e-13	3.16034	0.054	0.008	5.03283e-09	NPSR1-AS1	cone-RPC
AC009053.3	1.59154e-12	3.16034	0.036	0.004	4.24799e-08	AC009053.3	cone-RPC
PHYHD1	4.0307e-37	3.15952	0.149	0.02	1.07584e-32	PHYHD1	cone-RPC
AFAP1	2.98159e-127	3.15852	0.742	0.172	7.95818e-123	AFAP1	cone-RPC
AL096803.2	2.68422e-77	3.15449	0.394	0.067	7.16446e-73	AL096803.2	cone-RPC
TFPI2	2.50342e-18	3.14633	0.041	0.003	6.68188e-14	TFPI2	cone-RPC
PTH2R	5.95448e-07	3.14633	0.018	0.002	0.0158931	PTH2R	cone-RPC
RIMS1	4.21269e-78	3.1425	0.507	0.111	1.12441e-73	RIMS1	cone-RPC
ONECUT1	9.8379e-53	3.13851	0.235	0.034	2.62583e-48	ONECUT1	cone-RPC
EYA1	2.32054e-120	3.13839	0.611	0.11	6.19374e-116	EYA1	cone-RPC
PKP2	1.50575e-71	3.13646	0.398	0.074	4.019e-67	PKP2	cone-RPC
AC016642.1	3.12331e-27	3.13646	0.081	0.008	8.33642e-23	AC016642.1	cone-RPC
FBLL1	5.46785e-11	3.13497	0.041	0.005	1.45942e-06	FBLL1	cone-RPC
PNCK	1.43179e-62	3.13224	0.235	0.029	3.82159e-58	PNCK	cone-RPC
DIAPH2-AS1	2.06084e-18	3.13074	0.19	0.055	5.50059e-14	DIAPH2-AS1	cone-RPC
AP001468.1	9.53146e-07	3.12557	0.023	0.003	0.0254404	AP001468.1	cone-RPC
AC087286.2	6.19011e-75	3.12105	0.312	0.043	1.6522e-70	AC087286.2	cone-RPC
AC024588.1	6.1815e-36	3.11767	0.14	0.018	1.6499e-31	AC024588.1	cone-RPC
AC010531.5	6.17905e-12	3.11531	0.041	0.005	1.64925e-07	AC010531.5	cone-RPC
C19orf38	1.10798e-07	3.11531	0.032	0.005	0.00295732	C19orf38	cone-RPC
LINC02320	5.81974e-09	3.11093	0.027	0.003	0.000155335	LINC02320	cone-RPC
TRHR	3.66181e-08	3.11093	0.027	0.003	0.000977372	TRHR	cone-RPC
DOCK8	6.51599e-40	3.1083	0.204	0.034	1.73918e-35	DOCK8	cone-RPC
PPARG	3.56599e-23	3.10792	0.09	0.012	9.51798e-19	PPARG	cone-RPC
CDK5R1	3.40363e-72	3.10181	0.303	0.042	9.08464e-68	CDK5R1	cone-RPC
MYT1	3.17734e-56	3.10004	0.204	0.024	8.48064e-52	MYT1	cone-RPC
MCF2	2.22315e-12	3.10004	0.045	0.006	5.93381e-08	MCF2	cone-RPC
LINC02588	2.78877e-07	3.10004	0.027	0.004	0.00744352	LINC02588	cone-RPC
PPP1R14A	4.57683e-50	3.09809	0.24	0.038	1.2216e-45	PPP1R14A	cone-RPC
ACSL1	9.37757e-61	3.09271	0.29	0.046	2.50297e-56	ACSL1	cone-RPC
COL4A3	4.22045e-13	3.08923	0.05	0.007	1.12648e-08	COL4A3	cone-RPC
SOX5	3.23161e-133	3.08693	1	0.614	8.6255e-129	SOX5	cone-RPC
GPC5	7.55836e-44	3.08597	0.416	0.123	2.0174e-39	GPC5	cone-RPC
GABRG2	3.76782e-08	3.08493	0.018	0.002	0.00100567	GABRG2	cone-RPC
TP53TG5	1.98412e-15	3.08493	0.059	0.008	5.29583e-11	TP53TG5	cone-RPC
TMEM108	6.97015e-120	3.0798	0.923	0.344	1.8604e-115	TMEM108	cone-RPC
C2CD6	6.25627e-12	3.07495	0.045	0.006	1.66986e-07	C2CD6	cone-RPC
RCAN3AS	1.66237e-07	3.07495	0.023	0.003	0.00443703	RCAN3AS	cone-RPC
ASPHD1	1.73524e-53	3.06039	0.204	0.026	4.63154e-49	ASPHD1	cone-RPC
ADCY2	2.07685e-41	3.05908	0.235	0.043	5.54331e-37	ADCY2	cone-RPC
SYN1	1.36973e-28	3.04931	0.104	0.013	3.65595e-24	SYN1	cone-RPC
UNC79	2.54228e-113	3.0471	0.493	0.073	6.78561e-109	UNC79	cone-RPC
JPH1	1.64713e-35	3.03952	0.149	0.021	4.39636e-31	JPH1	cone-RPC
MFAP3L	6.18156e-39	3.03786	0.172	0.025	1.64992e-34	MFAP3L	cone-RPC
PTGFR	1.77723e-23	3.03718	0.095	0.013	4.74362e-19	PTGFR	cone-RPC
ADAM11	1.64917e-60	3.03602	0.29	0.046	4.4018e-56	ADAM11	cone-RPC
SLC38A3	6.34396e-44	3.03247	0.176	0.023	1.69327e-39	SLC38A3	cone-RPC
INSM1	6.69042e-84	3.02604	0.353	0.049	1.78574e-79	INSM1	cone-RPC
C6orf132	4.39137e-07	3.02604	0.027	0.004	0.011721	C6orf132	cone-RPC
DNASE1L2	1.00985e-06	3.02604	0.027	0.004	0.0269539	DNASE1L2	cone-RPC
AC007614.1	1.01383e-29	3.02604	0.095	0.01	2.706e-25	AC007614.1	cone-RPC
TMEM130	1.65984e-16	3.02604	0.072	0.011	4.43028e-12	TMEM130	cone-RPC
AC078923.1	4.91222e-11	3.02604	0.054	0.009	1.31112e-06	AC078923.1	cone-RPC
AC073912.1	1.59809e-06	3.02604	0.023	0.003	0.0426545	AC073912.1	cone-RPC
TSPAN9	7.96713e-120	3.01108	0.679	0.14	2.12651e-115	TSPAN9	cone-RPC
AL158206.1	5.26763e-47	3.01039	0.204	0.029	1.40598e-42	AL158206.1	cone-RPC
PPFIA2	1.38035e-134	3.00694	0.977	0.402	3.68429e-130	PPFIA2	cone-RPC
MREG	2.48491e-91	3.00183	0.421	0.065	6.63248e-87	MREG	cone-RPC
ONECUT2	1.37009e-71	3.00054	0.398	0.073	3.65691e-67	ONECUT2	cone-RPC
LZTS1-AS1	3.8533e-12	3.00004	0.045	0.006	1.02848e-07	LZTS1-AS1	cone-RPC
RIIAD1	5.62439e-11	3.00004	0.041	0.005	1.50121e-06	RIIAD1	cone-RPC
NEDD4L	5.41055e-118	2.99874	0.896	0.342	1.44413e-113	NEDD4L	cone-RPC
ATP8A1	1.1601e-117	2.99601	0.81	0.234	3.09643e-113	ATP8A1	cone-RPC
CADM1	9.32036e-138	2.99427	1	0.651	2.4877e-133	CADM1	cone-RPC
AC116407.1	4.51826e-13	2.99249	0.059	0.009	1.20597e-08	AC116407.1	cone-RPC
AC005899.5	1.76717e-07	2.9854	0.027	0.004	0.00471675	AC005899.5	cone-RPC
DISP2	7.24707e-16	2.9854	0.059	0.008	1.93432e-11	DISP2	cone-RPC
INSM2	6.28626e-25	2.98339	0.086	0.01	1.67787e-20	INSM2	cone-RPC
RASD1	7.31779e-59	2.97873	0.267	0.04	1.95319e-54	RASD1	cone-RPC
KIRREL2	7.55989e-55	2.97486	0.253	0.038	2.01781e-50	KIRREL2	cone-RPC
ADCY1	6.88009e-82	2.97373	0.588	0.149	1.83637e-77	ADCY1	cone-RPC
SLC25A48	1.6867e-11	2.97293	0.05	0.008	4.50197e-07	SLC25A48	cone-RPC
AC007220.1	1.61583e-32	2.96946	0.14	0.02	4.3128e-28	AC007220.1	cone-RPC
AL133259.1	4.83537e-08	2.9633	0.032	0.005	0.00129061	AL133259.1	cone-RPC
PCDHA13	1.09311e-11	2.96094	0.05	0.007	2.91762e-07	PCDHA13	cone-RPC
PPFIBP2	2.73542e-13	2.9597	0.086	0.018	7.30111e-09	PPFIBP2	cone-RPC
GDAP1	5.89912e-116	2.94641	0.729	0.18	1.57453e-111	GDAP1	cone-RPC
LINC01977	4.43687e-07	2.94587	0.027	0.004	0.0118425	LINC01977	cone-RPC
CACNA2D1	3.30446e-128	2.93603	0.995	0.678	8.81994e-124	CACNA2D1	cone-RPC
NPR2	1.69247e-54	2.93434	0.244	0.036	4.51738e-50	NPR2	cone-RPC
AC012636.1	3.46602e-07	2.93293	0.032	0.005	0.00925117	AC012636.1	cone-RPC
ITGB1BP2	3.46602e-07	2.93293	0.032	0.005	0.00925117	ITGB1BP2	cone-RPC
MLXIP	1.48294e-70	2.93189	0.525	0.133	3.95813e-66	MLXIP	cone-RPC
MEGF9	5.04608e-99	2.9217	0.792	0.243	1.34685e-94	MEGF9	cone-RPC
ACP5	1.21721e-08	2.9217	0.032	0.004	0.000324886	ACP5	cone-RPC
CAMKK1	5.73357e-71	2.91798	0.353	0.058	1.53035e-66	CAMKK1	cone-RPC
AC010333.2	8.42246e-18	2.91501	0.077	0.011	2.24804e-13	AC010333.2	cone-RPC
PLAAT1	1.85512e-69	2.91122	0.43	0.088	4.95149e-65	PLAAT1	cone-RPC
PLCL1	2.86548e-44	2.91056	0.222	0.036	7.64825e-40	PLCL1	cone-RPC
UPB1	1.14326e-11	2.90739	0.05	0.007	3.05149e-07	UPB1	cone-RPC
SLC8A1	7.07157e-89	2.9064	0.769	0.258	1.88747e-84	SLC8A1	cone-RPC
CPEB4	6.77377e-100	2.90182	0.575	0.116	1.80799e-95	CPEB4	cone-RPC
FAM78B	2.55314e-82	2.90096	0.353	0.05	6.81458e-78	FAM78B	cone-RPC
ARL4D	2.30553e-94	2.89847	0.652	0.163	6.15369e-90	ARL4D	cone-RPC
AKAP13	8.48014e-130	2.89644	0.995	0.709	2.26343e-125	AKAP13	cone-RPC
KSR1	1.81395e-97	2.89196	0.575	0.118	4.8416e-93	KSR1	cone-RPC
AC079465.1	2.34341e-15	2.89076	0.131	0.033	6.25479e-11	AC079465.1	cone-RPC
AC025287.4	2.69324e-08	2.88854	0.036	0.006	0.000718851	AC025287.4	cone-RPC
LRRN3	2.08556e-51	2.87639	0.267	0.045	5.56656e-47	LRRN3	cone-RPC
GIPR	5.5694e-46	2.87622	0.204	0.029	1.48653e-41	GIPR	cone-RPC
ANK1	5.661e-27	2.87622	0.154	0.028	1.51098e-22	ANK1	cone-RPC
TACC2	2.61795e-84	2.87194	0.529	0.113	6.98758e-80	TACC2	cone-RPC
ZNF804A	4.5687e-27	2.86274	0.271	0.077	1.21943e-22	ZNF804A	cone-RPC
CITED1	6.00534e-10	2.86254	0.041	0.006	1.60288e-05	CITED1	cone-RPC
SLA2	4.92585e-07	2.86254	0.032	0.005	0.0131476	SLA2	cone-RPC
NCKAP5-AS1	1.37436e-13	2.85858	0.054	0.008	3.66831e-09	NCKAP5-AS1	cone-RPC
PDGFC	3.44264e-19	2.85585	0.195	0.055	9.18876e-15	PDGFC	cone-RPC
HES6	5.94903e-105	2.85351	0.937	0.443	1.58786e-100	HES6	cone-RPC
PAG1	2.44605e-51	2.85264	0.267	0.045	6.52874e-47	PAG1	cone-RPC
HEG1	3.80906e-49	2.85227	0.348	0.078	1.01668e-44	HEG1	cone-RPC
CLIP4	1.77632e-88	2.85078	0.566	0.124	4.74119e-84	CLIP4	cone-RPC
ATP2A1	2.92549e-56	2.85065	0.285	0.047	7.80842e-52	ATP2A1	cone-RPC
AL355499.1	1.33373e-15	2.84547	0.077	0.013	3.55987e-11	AL355499.1	cone-RPC
PITPNM2	4.42601e-49	2.84547	0.276	0.049	1.18135e-44	PITPNM2	cone-RPC
SCRT1	1.25082e-08	2.84547	0.036	0.006	0.000333857	SCRT1	cone-RPC
ATP13A5	1.61795e-06	2.84547	0.023	0.003	0.0431848	ATP13A5	cone-RPC
L1CAM	1.20458e-58	2.83942	0.294	0.048	3.21516e-54	L1CAM	cone-RPC
UNC80	1.96274e-77	2.8364	0.434	0.08	5.23874e-73	UNC80	cone-RPC
AC004540.1	7.66939e-90	2.83624	0.588	0.133	2.04704e-85	AC004540.1	cone-RPC
VWA3B	4.48302e-07	2.83339	0.027	0.004	0.0119656	VWA3B	cone-RPC
PAQR9	1.03094e-06	2.83339	0.027	0.004	0.0275168	PAQR9	cone-RPC
LINC00957	1.03094e-06	2.83339	0.027	0.004	0.0275168	LINC00957	cone-RPC
AC005532.1	3.21764e-10	2.83339	0.05	0.008	8.58819e-06	AC005532.1	cone-RPC
MAK	4.14278e-120	2.83339	0.796	0.21	1.10575e-115	MAK	cone-RPC
AL445623.2	1.04214e-33	2.83012	0.235	0.05	2.78156e-29	AL445623.2	cone-RPC
AC008555.2	8.10005e-09	2.82441	0.05	0.01	0.000216198	AC008555.2	cone-RPC
NECTIN1-AS1	3.15519e-08	2.82441	0.032	0.005	0.000842151	NECTIN1-AS1	cone-RPC
RASGRF2-AS1	7.54531e-08	2.82441	0.032	0.005	0.00201392	RASGRF2-AS1	cone-RPC
NPM2	8.59764e-14	2.81959	0.054	0.007	2.2948e-09	NPM2	cone-RPC
AC061708.1	1.76381e-14	2.81745	0.072	0.012	4.70777e-10	AC061708.1	cone-RPC
AL596087.2	4.36488e-10	2.81745	0.05	0.009	1.16503e-05	AL596087.2	cone-RPC
TNNC2	1.25632e-08	2.81745	0.036	0.006	0.000335325	TNNC2	cone-RPC
FREM3	1.13001e-07	2.81745	0.032	0.005	0.00301612	FREM3	cone-RPC
ASIC1	1.27223e-40	2.81644	0.204	0.033	3.39571e-36	ASIC1	cone-RPC
AC090709.1	6.92924e-61	2.81509	0.321	0.055	1.84948e-56	AC090709.1	cone-RPC
WSCD1	3.26077e-92	2.80795	0.498	0.091	8.70331e-88	WSCD1	cone-RPC
SERPINB9P1	1.68657e-07	2.79338	0.032	0.005	0.00450161	SERPINB9P1	cone-RPC
ABCA1	1.20803e-25	2.78948	0.158	0.031	3.22434e-21	ABCA1	cone-RPC
ZNF280D	2.25204e-21	2.78555	0.127	0.024	6.01091e-17	ZNF280D	cone-RPC
LINC01315	3.92102e-38	2.78544	0.199	0.033	1.04656e-33	LINC01315	cone-RPC
AL121929.2	1.94511e-12	2.78162	0.054	0.008	5.19168e-08	AL121929.2	cone-RPC
TM6SF1	6.06133e-18	2.77643	0.077	0.011	1.61783e-13	TM6SF1	cone-RPC
SEMA5B	3.21156e-62	2.77628	0.299	0.047	8.57198e-58	SEMA5B	cone-RPC
LUCAT1	4.32317e-50	2.77436	0.285	0.052	1.1539e-45	LUCAT1	cone-RPC
GNG4	5.16908e-55	2.763	0.294	0.05	1.37968e-50	GNG4	cone-RPC
GACAT3	7.99623e-08	2.763	0.036	0.006	0.00213427	GACAT3	cone-RPC
PDZD7	2.45479e-08	2.763	0.041	0.007	0.000655208	PDZD7	cone-RPC
GABRA5	1.03235e-07	2.763	0.018	0.002	0.00275546	GABRA5	cone-RPC
LZTS1	8.17843e-70	2.76072	0.353	0.058	2.1829e-65	LZTS1	cone-RPC
ADGRV1	3.35893e-140	2.75262	1	0.768	8.96533e-136	ADGRV1	cone-RPC
SPTBN4	2.05995e-51	2.75062	0.231	0.034	5.49821e-47	SPTBN4	cone-RPC
CACNG6	2.36114e-28	2.74933	0.14	0.022	6.30212e-24	CACNG6	cone-RPC
GPC6-AS1	1.13196e-24	2.74805	0.122	0.02	3.02132e-20	GPC6-AS1	cone-RPC
STK31	1.99078e-19	2.74652	0.1	0.017	5.31359e-15	STK31	cone-RPC
SARDH	3.26779e-22	2.74131	0.122	0.022	8.72206e-18	SARDH	cone-RPC
AC068722.1	3.589e-38	2.74046	0.276	0.062	9.57939e-34	AC068722.1	cone-RPC
AP001825.1	2.8564e-15	2.73916	0.077	0.013	7.62403e-11	AP001825.1	cone-RPC
AC107993.1	6.46982e-09	2.73916	0.041	0.007	0.000172686	AC107993.1	cone-RPC
PROM1	6.8709e-86	2.73539	0.805	0.305	1.83391e-81	PROM1	cone-RPC
FOXO6	4.71747e-39	2.73466	0.181	0.027	1.25914e-34	FOXO6	cone-RPC
AC010624.2	5.05525e-07	2.73326	0.032	0.005	0.013493	AC010624.2	cone-RPC
AL139294.1	1.89319e-11	2.7313	0.054	0.009	5.0531e-07	AL139294.1	cone-RPC
CALB1	1.68743e-11	2.72648	0.045	0.006	4.50391e-07	CALB1	cone-RPC
FAM222A-AS1	1.97392e-21	2.72648	0.1	0.015	5.26858e-17	FAM222A-AS1	cone-RPC
TUB	6.23308e-43	2.72631	0.312	0.07	1.66367e-38	TUB	cone-RPC
MAP1LC3A	1.07178e-59	2.72504	0.339	0.062	2.86069e-55	MAP1LC3A	cone-RPC
BASP1-AS1	4.42213e-56	2.72371	0.367	0.076	1.18031e-51	BASP1-AS1	cone-RPC
CCM2L	8.8758e-17	2.72118	0.072	0.011	2.36904e-12	CCM2L	cone-RPC
DDX25	9.23038e-26	2.71994	0.131	0.022	2.46368e-21	DDX25	cone-RPC
DISP3	5.83248e-51	2.71749	0.321	0.064	1.55675e-46	DISP3	cone-RPC
CCDC36	8.52649e-07	2.71238	0.041	0.009	0.0227581	CCDC36	cone-RPC
AC073592.1	1.89773e-08	2.71054	0.036	0.006	0.000506522	AC073592.1	cone-RPC
SDC2	8.29682e-87	2.70904	0.643	0.166	2.2145e-82	SDC2	cone-RPC
SCN9A	2.81576e-20	2.70586	0.109	0.019	7.51555e-16	SCN9A	cone-RPC
AL158071.1	3.57571e-07	2.70411	0.032	0.005	0.00954392	AL158071.1	cone-RPC
PLPP7	7.24175e-27	2.70246	0.136	0.022	1.9329e-22	PLPP7	cone-RPC
UNC5D	5.36762e-20	2.70192	0.204	0.058	1.43267e-15	UNC5D	cone-RPC
UNC119	2.83223e-109	2.70084	0.824	0.256	7.55951e-105	UNC119	cone-RPC
DCUN1D3	4.16591e-26	2.70072	0.136	0.023	1.11192e-21	DCUN1D3	cone-RPC
DLGAP3	4.2773e-07	2.70027	0.045	0.01	0.0114165	DLGAP3	cone-RPC
NDRG1	4.18402e-67	2.69782	0.367	0.065	1.11676e-62	NDRG1	cone-RPC
GDAP1L1	1.08346e-31	2.69673	0.158	0.025	2.89187e-27	GDAP1L1	cone-RPC
ALPK2	8.70549e-25	2.69483	0.118	0.018	2.32358e-20	ALPK2	cone-RPC
EPS8	2.86682e-96	2.69372	0.819	0.279	7.65183e-92	EPS8	cone-RPC
AL513327.1	1.73732e-52	2.69085	0.262	0.042	4.63709e-48	AL513327.1	cone-RPC
PANO1	2.19585e-25	2.69025	0.122	0.019	5.86095e-21	PANO1	cone-RPC
MFNG	1.19964e-13	2.685	0.063	0.01	3.20196e-09	MFNG	cone-RPC
AC007569.1	6.11185e-12	2.68121	0.068	0.013	1.63131e-07	AC007569.1	cone-RPC
ITGA9	2.97425e-31	2.67797	0.299	0.084	7.93857e-27	ITGA9	cone-RPC
TMEM163	9.43872e-13	2.67554	0.081	0.017	2.51929e-08	TMEM163	cone-RPC
ARHGAP15	1.32086e-06	2.67337	0.041	0.009	0.035255	ARHGAP15	cone-RPC
ADARB2	1.9132e-45	2.67208	0.611	0.26	5.10652e-41	ADARB2	cone-RPC
NRIP3	1.03247e-10	2.6699	0.054	0.009	2.75576e-06	NRIP3	cone-RPC
TRHDE	2.73083e-75	2.6671	0.656	0.2	7.28886e-71	TRHDE	cone-RPC
PDE11A	1.17191e-44	2.66564	0.222	0.035	3.12794e-40	PDE11A	cone-RPC
STMN2	8.01556e-103	2.66227	0.882	0.354	2.13943e-98	STMN2	cone-RPC
ROM1	1.73292e-07	2.66147	0.05	0.011	0.00462535	ROM1	cone-RPC
MAML2	8.0397e-111	2.64994	0.995	0.693	2.14588e-106	MAML2	cone-RPC
AC012291.3	3.2283e-45	2.64846	0.312	0.066	8.61666e-41	AC012291.3	cone-RPC
LRCH1	9.55294e-97	2.64776	0.792	0.254	2.54978e-92	LRCH1	cone-RPC
SLC18A2	4.67724e-09	2.64753	0.081	0.022	0.00012484	SLC18A2	cone-RPC
TENM2	6.42544e-49	2.64713	0.62	0.236	1.71501e-44	TENM2	cone-RPC
PIK3IP1-AS1	5.95964e-17	2.64417	0.104	0.02	1.59069e-12	PIK3IP1-AS1	cone-RPC
SLC22A1	6.34393e-15	2.64101	0.068	0.01	1.69326e-10	SLC22A1	cone-RPC
SHANK1	4.35184e-19	2.63281	0.109	0.02	1.16155e-14	SHANK1	cone-RPC
AC022150.4	1.9959e-22	2.63176	0.118	0.02	5.32725e-18	AC022150.4	cone-RPC
STXBP1	2.33547e-118	2.62938	0.769	0.184	6.23359e-114	STXBP1	cone-RPC
LTBP2	5.82241e-11	2.62915	0.05	0.008	1.55406e-06	LTBP2	cone-RPC
RERG	2.08552e-63	2.62848	0.412	0.085	5.56646e-59	RERG	cone-RPC
RGS8	7.50668e-09	2.62214	0.045	0.008	0.000200361	RGS8	cone-RPC
PAPPA2	5.71889e-31	2.61927	0.136	0.019	1.52643e-26	PAPPA2	cone-RPC
KLHDC8A	2.24872e-35	2.61838	0.19	0.032	6.00207e-31	KLHDC8A	cone-RPC
TECPR1	2.86583e-89	2.61359	0.615	0.147	7.64918e-85	TECPR1	cone-RPC
C21orf91-OT1	8.24622e-08	2.611	0.036	0.006	0.002201	C21orf91-OT1	cone-RPC
RTN1	1.91826e-75	2.60624	0.701	0.232	5.12002e-71	RTN1	cone-RPC
CD96	2.39063e-12	2.60546	0.045	0.006	6.38083e-08	CD96	cone-RPC
SCAMP1	1.17547e-80	2.59919	0.751	0.266	3.13743e-76	SCAMP1	cone-RPC
VSX1	3.25083e-11	2.59795	0.068	0.013	8.67679e-07	VSX1	cone-RPC
AC015923.1	1.86903e-28	2.59754	0.176	0.034	4.98863e-24	AC015923.1	cone-RPC
IL1RAPL1	1.96246e-27	2.5972	0.222	0.053	5.23801e-23	IL1RAPL1	cone-RPC
AC005400.1	4.34306e-23	2.59699	0.199	0.05	1.15921e-18	AC005400.1	cone-RPC
NOL4	3.33853e-68	2.59488	0.778	0.355	8.91086e-64	NOL4	cone-RPC
AC009275.1	2.51091e-07	2.59308	0.041	0.008	0.00670187	AC009275.1	cone-RPC
KRT222	4.12903e-08	2.58898	0.045	0.009	0.00110208	KRT222	cone-RPC
DLX1	1.46251e-09	2.58715	0.059	0.012	3.9036e-05	DLX1	cone-RPC
TP53INP1	9.41997e-66	2.58403	0.466	0.107	2.51428e-61	TP53INP1	cone-RPC
RCAN3	1.63588e-33	2.5789	0.208	0.04	4.36633e-29	RCAN3	cone-RPC
OSBP2	1.17646e-76	2.57583	0.548	0.129	3.1401e-72	OSBP2	cone-RPC
AC092828.1	2.47812e-13	2.57538	0.072	0.013	6.61436e-09	AC092828.1	cone-RPC
AC093879.1	1.95168e-45	2.57443	0.271	0.051	5.20923e-41	AC093879.1	cone-RPC
JADE2	2.40767e-10	2.56836	0.059	0.011	6.42631e-06	JADE2	cone-RPC
SH3BP5	5.06257e-63	2.56536	0.412	0.086	1.35125e-58	SH3BP5	cone-RPC
TMEM196	1.67637e-06	2.55655	0.041	0.009	0.044744	TMEM196	cone-RPC
PRRT1	2.53274e-13	2.55211	0.072	0.013	6.76014e-09	PRRT1	cone-RPC
MYCL	2.15092e-18	2.55001	0.095	0.016	5.74103e-14	MYCL	cone-RPC
HS3ST4	2.44425e-10	2.54774	0.072	0.016	6.52396e-06	HS3ST4	cone-RPC
AL117381.1	6.2182e-20	2.5475	0.118	0.022	1.6597e-15	AL117381.1	cone-RPC
TEAD3	1.13038e-51	2.54447	0.348	0.073	3.01711e-47	TEAD3	cone-RPC
TMEM176B	3.92922e-11	2.54061	0.063	0.012	1.04875e-06	TMEM176B	cone-RPC
NMNAT2	3.48497e-10	2.54061	0.05	0.008	9.30174e-06	NMNAT2	cone-RPC
CLCN4	2.55872e-47	2.54061	0.353	0.08	6.82947e-43	CLCN4	cone-RPC
TTLL7-IT1	1.40733e-08	2.54061	0.045	0.008	0.000375632	TTLL7-IT1	cone-RPC
SPINK8	2.58481e-08	2.54061	0.041	0.007	0.000689913	SPINK8	cone-RPC
LINC01389	4.01573e-07	2.54061	0.036	0.007	0.0107184	LINC01389	cone-RPC
AC009133.1	4.18132e-44	2.53597	0.367	0.094	1.11603e-39	AC009133.1	cone-RPC
RCBTB1	6.48144e-76	2.53513	0.584	0.151	1.72996e-71	RCBTB1	cone-RPC
SNAP91	1.15285e-98	2.53007	0.828	0.276	3.07708e-94	SNAP91	cone-RPC
MAP2	2.21543e-91	2.52971	0.973	0.695	5.91321e-87	MAP2	cone-RPC
AC010974.2	5.52431e-18	2.52888	0.122	0.026	1.47449e-13	AC010974.2	cone-RPC
LIN28B-AS1	1.70182e-09	2.52484	0.05	0.009	4.54232e-05	LIN28B-AS1	cone-RPC
SCAMP5	5.59862e-62	2.52414	0.389	0.078	1.49433e-57	SCAMP5	cone-RPC
ARL6	7.1253e-101	2.52176	0.733	0.191	1.90181e-96	ARL6	cone-RPC
LAMB1	2.49623e-21	2.51508	0.14	0.029	6.6627e-17	LAMB1	cone-RPC
BACE1	5.92249e-77	2.51088	0.62	0.169	1.58077e-72	BACE1	cone-RPC
GCH1	2.29364e-13	2.51002	0.077	0.014	6.12196e-09	GCH1	cone-RPC
TMEM176A	7.48185e-16	2.50362	0.09	0.017	1.99698e-11	TMEM176A	cone-RPC
ADAM28	5.79973e-11	2.50362	0.041	0.005	1.54801e-06	ADAM28	cone-RPC
CYTH1	2.76707e-77	2.5028	0.624	0.174	7.38558e-73	CYTH1	cone-RPC
LDB3	9.76388e-07	2.49552	0.054	0.014	0.0260608	LDB3	cone-RPC
PGBD5	3.47713e-25	2.49426	0.145	0.026	9.28081e-21	PGBD5	cone-RPC
NTRK1	6.43104e-22	2.48999	0.145	0.03	1.71651e-17	NTRK1	cone-RPC
ISL1	1.58179e-08	2.48547	0.068	0.017	0.000422196	ISL1	cone-RPC
LRFN2	3.62343e-85	2.47834	0.706	0.203	9.67129e-81	LRFN2	cone-RPC
ICK	3.36855e-82	2.47765	0.629	0.162	8.991e-78	ICK	cone-RPC
AC008667.1	2.8084e-28	2.47678	0.199	0.042	7.4959e-24	AC008667.1	cone-RPC
ATP2B2	6.15602e-11	2.4735	0.059	0.011	1.6431e-06	ATP2B2	cone-RPC
MAP3K19	1.92235e-08	2.4735	0.036	0.006	0.000513094	MAP3K19	cone-RPC
IGFBPL1	3.49838e-88	2.47299	0.747	0.234	9.33752e-84	IGFBPL1	cone-RPC
PLEKHB1	1.3611e-56	2.46965	0.371	0.076	3.63292e-52	PLEKHB1	cone-RPC
AC034111.1	2.65328e-13	2.46965	0.072	0.013	7.08186e-09	AC034111.1	cone-RPC
ALCAM	1.41703e-24	2.46933	0.231	0.061	3.7822e-20	ALCAM	cone-RPC
PHC2	5.70108e-111	2.46676	0.95	0.419	1.52167e-106	PHC2	cone-RPC
AL356804.1	3.17617e-07	2.46532	0.05	0.011	0.00847751	AL356804.1	cone-RPC
ZBTB18	4.23771e-83	2.46196	0.629	0.16	1.13109e-78	ZBTB18	cone-RPC
MYO5B	1.34338e-16	2.45759	0.131	0.031	3.5856e-12	MYO5B	cone-RPC
SLC6A6	4.4327e-48	2.45614	0.421	0.113	1.18313e-43	SLC6A6	cone-RPC
FAM71F2	4.20645e-12	2.4518	0.072	0.014	1.12274e-07	FAM71F2	cone-RPC
AC022306.2	1.36127e-06	2.44985	0.041	0.009	0.0363338	AC022306.2	cone-RPC
CD4	9.07771e-25	2.44589	0.158	0.031	2.42293e-20	CD4	cone-RPC
AC027682.6	8.96318e-10	2.4337	0.054	0.01	2.39236e-05	AC027682.6	cone-RPC
TNFSF4	1.6927e-06	2.43236	0.041	0.009	0.0451799	TNFSF4	cone-RPC
AC097382.3	4.264e-12	2.43043	0.072	0.014	1.1381e-07	AC097382.3	cone-RPC
AC009899.1	5.65475e-07	2.4274	0.045	0.01	0.0150931	AC009899.1	cone-RPC
AC112206.2	1.02554e-27	2.42445	0.348	0.119	2.73728e-23	AC112206.2	cone-RPC
MYL4	9.71023e-23	2.41952	0.113	0.018	2.59176e-18	MYL4	cone-RPC
CLDN5	7.02436e-22	2.41599	0.145	0.029	1.87487e-17	CLDN5	cone-RPC
AC020913.3	1.69846e-06	2.41508	0.041	0.009	0.0453337	AC020913.3	cone-RPC
AC004160.1	1.06506e-30	2.41439	0.176	0.032	2.84274e-26	AC004160.1	cone-RPC
RIT2	1.53613e-07	2.40937	0.041	0.008	0.00410008	RIT2	cone-RPC
KEL	1.88643e-07	2.40937	0.045	0.009	0.00503507	KEL	cone-RPC
FRMD6	6.43098e-19	2.40493	0.244	0.081	1.71649e-14	FRMD6	cone-RPC
MINK1	3.69055e-64	2.40324	0.471	0.108	9.85045e-60	MINK1	cone-RPC
FRMPD3	1.76572e-13	2.40241	0.09	0.019	4.71287e-09	FRMPD3	cone-RPC
AC104964.1	2.80225e-10	2.39895	0.068	0.014	7.4795e-06	AC104964.1	cone-RPC
RASA4B	6.09857e-24	2.39496	0.158	0.032	1.62777e-19	RASA4B	cone-RPC
AC148476.1	1.56037e-09	2.3902	0.054	0.01	4.16479e-05	AC148476.1	cone-RPC
SLC6A15	7.81071e-26	2.38339	0.213	0.051	2.08476e-21	SLC6A15	cone-RPC
PTP4A3	6.35964e-42	2.38199	0.362	0.093	1.69745e-37	PTP4A3	cone-RPC
SYN2	3.40772e-61	2.38154	0.511	0.132	9.09555e-57	SYN2	cone-RPC
PCSK5	9.56322e-56	2.38079	0.552	0.171	2.55252e-51	PCSK5	cone-RPC
CARMIL1	7.46033e-47	2.38075	0.457	0.131	1.99124e-42	CARMIL1	cone-RPC
POU6F2	4.48423e-15	2.38046	0.326	0.149	1.19689e-10	POU6F2	cone-RPC
PNPLA3	3.02397e-52	2.38022	0.425	0.107	8.07127e-48	PNPLA3	cone-RPC
PALMD	2.05834e-51	2.37781	0.507	0.15	5.49391e-47	PALMD	cone-RPC
GCNA	8.08289e-12	2.37527	0.077	0.016	2.1574e-07	GCNA	cone-RPC
SPSB1	1.5368e-45	2.37359	0.385	0.097	4.10187e-41	SPSB1	cone-RPC
TMCC2	7.72685e-28	2.3711	0.204	0.045	2.06237e-23	TMCC2	cone-RPC
HPCA	9.36588e-17	2.36497	0.122	0.027	2.49985e-12	HPCA	cone-RPC
NIPAL2	8.52295e-21	2.36329	0.186	0.047	2.27486e-16	NIPAL2	cone-RPC
SLC6A9	1.11538e-26	2.36218	0.19	0.041	2.97707e-22	SLC6A9	cone-RPC
AL139022.1	3.42076e-09	2.36191	0.054	0.011	9.13035e-05	AL139022.1	cone-RPC
LRRC24	4.02281e-23	2.35883	0.181	0.042	1.07373e-18	LRRC24	cone-RPC
TANC2	1.31818e-104	2.3566	0.937	0.402	3.51836e-100	TANC2	cone-RPC
KCNK15-AS1	3.84862e-11	2.35658	0.077	0.017	1.02724e-06	KCNK15-AS1	cone-RPC
BICDL1	8.35389e-34	2.35466	0.262	0.061	2.22974e-29	BICDL1	cone-RPC
TTLL7	1.39087e-98	2.35462	0.905	0.381	3.71236e-94	TTLL7	cone-RPC
AL604028.1	1.39325e-06	2.34797	0.041	0.009	0.0371873	AL604028.1	cone-RPC
MFSD6	5.17047e-09	2.34797	0.068	0.016	0.000138005	MFSD6	cone-RPC
INSYN2A	1.13732e-07	2.34797	0.1	0.034	0.00303562	INSYN2A	cone-RPC
TIGAR	1.48048e-47	2.34392	0.452	0.128	3.95156e-43	TIGAR	cone-RPC
CEP170B	4.39918e-24	2.33997	0.176	0.039	1.17418e-19	CEP170B	cone-RPC
MAPT	3.7271e-28	2.33731	0.294	0.086	9.948e-24	MAPT	cone-RPC
PSD2	1.93774e-09	2.33599	0.059	0.012	5.17203e-05	PSD2	cone-RPC
AC010320.3	9.01859e-09	2.33599	0.059	0.013	0.000240715	AC010320.3	cone-RPC
DHDDS	2.64569e-63	2.33544	0.575	0.166	7.06162e-59	DHDDS	cone-RPC
CERKL	1.15681e-71	2.33356	0.665	0.21	3.08764e-67	CERKL	cone-RPC
UBE2F	1.24308e-60	2.33344	0.624	0.206	3.31791e-56	UBE2F	cone-RPC
UCKL1-AS1	1.21119e-07	2.33167	0.045	0.009	0.00323279	UCKL1-AS1	cone-RPC
KCNH2	3.63527e-24	2.32614	0.167	0.035	9.70289e-20	KCNH2	cone-RPC
AC100832.2	1.97815e-09	2.3256	0.063	0.014	5.27988e-05	AC100832.2	cone-RPC
GRIK2	8.96754e-66	2.31723	0.814	0.351	2.39353e-61	GRIK2	cone-RPC
AP002961.1	1.30271e-09	2.3172	0.09	0.025	3.47706e-05	AP002961.1	cone-RPC
WDFY3-AS1	1.26193e-10	2.31234	0.077	0.017	3.36823e-06	WDFY3-AS1	cone-RPC
AC012184.1	8.99675e-07	2.31234	0.041	0.009	0.0240132	AC012184.1	cone-RPC
AC010168.2	3.75367e-13	2.31088	0.095	0.021	1.00189e-08	AC010168.2	cone-RPC
DLL4	2.68686e-17	2.30949	0.127	0.028	7.17151e-13	DLL4	cone-RPC
PGF	1.5675e-09	2.30615	0.063	0.014	4.18382e-05	PGF	cone-RPC
NCOR2	8.05832e-100	2.30588	0.923	0.44	2.15085e-95	NCOR2	cone-RPC
AC023590.1	1.37974e-13	2.30021	0.1	0.022	3.68266e-09	AC023590.1	cone-RPC
AL049830.3	2.14723e-09	2.29872	0.068	0.016	5.73117e-05	AL049830.3	cone-RPC
SLC38A1	1.3269e-93	2.29507	0.932	0.494	3.54163e-89	SLC38A1	cone-RPC
ATP2B1-AS1	1.23757e-28	2.29228	0.208	0.045	3.30321e-24	ATP2B1-AS1	cone-RPC
NTF3	4.29471e-18	2.29114	0.113	0.022	1.1463e-13	NTF3	cone-RPC
ADCY7	5.10861e-29	2.29018	0.204	0.043	1.36354e-24	ADCY7	cone-RPC
NRL	1.34319e-22	2.28301	0.158	0.033	3.5851e-18	NRL	cone-RPC
AHNAK2	1.00782e-13	2.2788	0.104	0.024	2.68997e-09	AHNAK2	cone-RPC
ZMIZ1-AS1	4.82824e-11	2.27758	0.077	0.017	1.28871e-06	ZMIZ1-AS1	cone-RPC
AC109454.2	5.45676e-10	2.27758	0.063	0.013	1.45646e-05	AC109454.2	cone-RPC
CCDC126	2.4438e-47	2.27551	0.484	0.147	6.52275e-43	CCDC126	cone-RPC
GPR155	1.36986e-37	2.27421	0.335	0.086	3.6563e-33	GPR155	cone-RPC
CCSER1	1.48265e-27	2.2742	0.281	0.08	3.95733e-23	CCSER1	cone-RPC
DSCAML1	3.53566e-31	2.27093	0.258	0.062	9.43704e-27	DSCAML1	cone-RPC
ANK2	5.61396e-91	2.26805	0.982	0.717	1.49842e-86	ANK2	cone-RPC
YPEL2	4.32723e-21	2.2668	0.181	0.045	1.15498e-16	YPEL2	cone-RPC
ITSN1	4.76724e-98	2.26612	0.955	0.581	1.27242e-93	ITSN1	cone-RPC
LINC01143	1.61945e-11	2.2655	0.072	0.015	4.32248e-07	LINC01143	cone-RPC
DUSP5	1.70065e-31	2.26539	0.285	0.074	4.53919e-27	DUSP5	cone-RPC
PTPRE	1.58694e-11	2.26404	0.118	0.033	4.23569e-07	PTPRE	cone-RPC
SEMA3F	3.79805e-67	2.26285	0.548	0.14	1.01374e-62	SEMA3F	cone-RPC
PARM1	7.61768e-14	2.2628	0.109	0.026	2.03324e-09	PARM1	cone-RPC
ANKRD24	2.22031e-10	2.2605	0.072	0.016	5.92624e-06	ANKRD24	cone-RPC
NTNG2	1.15206e-19	2.2558	0.14	0.03	3.07496e-15	NTNG2	cone-RPC
DLG4	3.06353e-59	2.25008	0.493	0.125	8.17688e-55	DLG4	cone-RPC
CSDC2	1.56003e-12	2.24843	0.086	0.018	4.16387e-08	CSDC2	cone-RPC
KCNN1	1.29322e-45	2.24823	0.371	0.09	3.45173e-41	KCNN1	cone-RPC
AGAP1	9.63637e-117	2.24241	1	0.847	2.57204e-112	AGAP1	cone-RPC
GPC2	3.29806e-55	2.23851	0.489	0.132	8.80285e-51	GPC2	cone-RPC
SLC12A5-AS1	1.7255e-08	2.23646	0.059	0.013	0.000460553	SLC12A5-AS1	cone-RPC
BCL2L1	1.34204e-65	2.23596	0.665	0.226	3.58205e-61	BCL2L1	cone-RPC
CALCOCO2	3.20117e-49	2.2341	0.489	0.145	8.54424e-45	CALCOCO2	cone-RPC
TIAM2	5.04984e-80	2.23363	0.86	0.4	1.34785e-75	TIAM2	cone-RPC
ZEB1-AS1	1.31495e-22	2.22754	0.271	0.086	3.50973e-18	ZEB1-AS1	cone-RPC
ARHGEF28	2.70547e-20	2.22535	0.19	0.05	7.22117e-16	ARHGEF28	cone-RPC
SLC44A1	6.06868e-38	2.22351	0.561	0.231	1.61979e-33	SLC44A1	cone-RPC
RASGEF1C	1.94983e-18	2.22086	0.136	0.03	5.2043e-14	RASGEF1C	cone-RPC
CCDC3	7.39001e-16	2.21777	0.14	0.036	1.97247e-11	CCDC3	cone-RPC
SLC4A5	2.95963e-59	2.21693	0.52	0.139	7.89955e-55	SLC4A5	cone-RPC
PPP2R2B	4.14441e-25	2.21166	0.317	0.107	1.10618e-20	PPP2R2B	cone-RPC
AC011405.1	2.59034e-13	2.20199	0.104	0.024	6.91388e-09	AC011405.1	cone-RPC
SH2D4B	4.98738e-09	2.20113	0.059	0.013	0.000133118	SH2D4B	cone-RPC
GLT1D1	2.45307e-22	2.19596	0.186	0.044	6.54748e-18	GLT1D1	cone-RPC
TMEM121B	8.13919e-09	2.19502	0.072	0.018	0.000217243	TMEM121B	cone-RPC
KDM4A-AS1	2.39601e-36	2.19319	0.357	0.1	6.3952e-32	KDM4A-AS1	cone-RPC
MAML3	1.1848e-86	2.19309	0.973	0.567	3.16235e-82	MAML3	cone-RPC
DDIT3	1.01741e-50	2.19298	0.452	0.12	2.71558e-46	DDIT3	cone-RPC
TAGLN3	9.89414e-69	2.18097	0.624	0.181	2.64084e-64	TAGLN3	cone-RPC
PSD	3.0212e-28	2.17804	0.235	0.057	8.06389e-24	PSD	cone-RPC
AC022382.1	1.75834e-08	2.17804	0.059	0.013	0.000469319	AC022382.1	cone-RPC
SLITRK6	9.44641e-08	2.17804	0.054	0.012	0.00252134	SLITRK6	cone-RPC
LEPR	2.35033e-20	2.17444	0.231	0.069	6.27326e-16	LEPR	cone-RPC
SULT4A1	4.01898e-16	2.1694	0.14	0.035	1.0727e-11	SULT4A1	cone-RPC
ZNF83	1.70967e-80	2.16623	0.887	0.437	4.56327e-76	ZNF83	cone-RPC
LINC01176	1.43926e-10	2.15635	0.086	0.021	3.84153e-06	LINC01176	cone-RPC
SLC46A3	6.49432e-12	2.15359	0.1	0.025	1.7334e-07	SLC46A3	cone-RPC
ACTC1	9.54036e-14	2.15262	0.086	0.017	2.54642e-09	ACTC1	cone-RPC
FYCO1	9.65796e-43	2.14803	0.389	0.102	2.57781e-38	FYCO1	cone-RPC
SORCS2	1.14878e-74	2.14488	0.833	0.358	3.0662e-70	SORCS2	cone-RPC
WASF3-AS1	5.21958e-07	2.13851	0.05	0.012	0.0139316	WASF3-AS1	cone-RPC
EPB41	1.404e-89	2.13542	0.968	0.629	3.74742e-85	EPB41	cone-RPC
LINC01621	3.13527e-17	2.13462	0.145	0.035	8.36836e-13	LINC01621	cone-RPC
NECTIN1	3.08745e-39	2.13013	0.362	0.096	8.24072e-35	NECTIN1	cone-RPC
SPATS2L	3.0299e-14	2.13006	0.208	0.074	8.0871e-10	SPATS2L	cone-RPC
GPR180	1.8954e-41	2.12985	0.498	0.166	5.05901e-37	GPR180	cone-RPC
B3GAT2	2.29802e-17	2.12933	0.181	0.052	6.13366e-13	B3GAT2	cone-RPC
IGSF11	1.62848e-51	2.12885	0.48	0.131	4.34658e-47	IGSF11	cone-RPC
SLC39A11	4.7401e-49	2.12663	0.552	0.182	1.26518e-44	SLC39A11	cone-RPC
PBX3	2.64465e-46	2.12583	0.683	0.312	7.05883e-42	PBX3	cone-RPC
TRIM9	5.79856e-43	2.12352	0.489	0.158	1.54769e-38	TRIM9	cone-RPC
MTUS1	1.55176e-17	2.1219	0.154	0.039	4.14181e-13	MTUS1	cone-RPC
NELL2	6.86338e-73	2.12079	0.878	0.461	1.83191e-68	NELL2	cone-RPC
EPS8L1	3.76677e-11	2.11391	0.086	0.02	1.00539e-06	EPS8L1	cone-RPC
AL139424.2	7.51378e-07	2.11275	0.05	0.012	0.020055	AL139424.2	cone-RPC
SLC17A5	1.62983e-33	2.11142	0.371	0.112	4.35017e-29	SLC17A5	cone-RPC
SYNJ1	8.2562e-50	2.11125	0.448	0.119	2.20366e-45	SYNJ1	cone-RPC
UPP1	1.12374e-09	2.1085	0.072	0.017	2.99937e-05	UPP1	cone-RPC
ROGDI	2.13676e-45	2.10796	0.425	0.115	5.70323e-41	ROGDI	cone-RPC
RCAN1	2.65829e-16	2.10718	0.195	0.061	7.09525e-12	RCAN1	cone-RPC
NEFL	1.53523e-06	2.10451	0.059	0.016	0.0409769	NEFL	cone-RPC
FJX1	1.26282e-32	2.10057	0.389	0.128	3.37059e-28	FJX1	cone-RPC
SLC25A34	6.97243e-09	2.09247	0.077	0.02	0.000186101	SLC25A34	cone-RPC
MCF2L2	5.82155e-27	2.09058	0.312	0.097	1.55383e-22	MCF2L2	cone-RPC
PRKCH	4.85138e-12	2.09017	0.086	0.019	1.29488e-07	PRKCH	cone-RPC
AP3B2	1.43008e-34	2.08853	0.321	0.084	3.81703e-30	AP3B2	cone-RPC
DNAJC6	2.12282e-46	2.08828	0.416	0.108	5.66602e-42	DNAJC6	cone-RPC
AL354740.1	3.30872e-10	2.08773	0.122	0.039	8.8313e-06	AL354740.1	cone-RPC
GALNT12	1.25705e-19	2.0816	0.172	0.043	3.3552e-15	GALNT12	cone-RPC
ST3GAL1	1.14834e-14	2.08019	0.136	0.036	3.06502e-10	ST3GAL1	cone-RPC
LYST	1.64889e-46	2.0784	0.516	0.166	4.40105e-42	LYST	cone-RPC
DYNC1I1	1.19804e-08	2.07184	0.059	0.013	0.000319768	DYNC1I1	cone-RPC
SIPA1L2	2.93472e-15	2.07172	0.204	0.068	7.83307e-11	SIPA1L2	cone-RPC
SUSD6	2.82e-29	2.07167	0.321	0.096	7.52687e-25	SUSD6	cone-RPC
GPC3	6.17473e-16	2.06766	0.362	0.169	1.6481e-11	GPC3	cone-RPC
CEP164	7.54177e-70	2.06668	0.814	0.368	2.01297e-65	CEP164	cone-RPC
LAMA5	2.22622e-24	2.06557	0.258	0.074	5.94201e-20	LAMA5	cone-RPC
AC027288.3	1.17895e-39	2.06527	0.389	0.109	3.14673e-35	AC027288.3	cone-RPC
KLF16	1.07517e-23	2.06394	0.213	0.054	2.86972e-19	KLF16	cone-RPC
AL513188.1	1.3661e-10	2.0601	0.109	0.031	3.64626e-06	AL513188.1	cone-RPC
ITPKC	1.85132e-13	2.05921	0.145	0.042	4.94135e-09	ITPKC	cone-RPC
STAC3	4.78713e-11	2.05519	0.086	0.02	1.27773e-06	STAC3	cone-RPC
AC009404.1	5.60155e-07	2.05378	0.072	0.022	0.0149511	AC009404.1	cone-RPC
AP000892.1	1.50708e-16	2.05359	0.145	0.036	4.02255e-12	AP000892.1	cone-RPC
STC1	3.38852e-34	2.0524	0.344	0.095	9.0443e-30	STC1	cone-RPC
BACH1	2.58898e-70	2.0511	0.891	0.477	6.91026e-66	BACH1	cone-RPC
SH3KBP1	6.36797e-28	2.0452	0.357	0.12	1.69967e-23	SH3KBP1	cone-RPC
NUMBL	2.44736e-29	2.04508	0.253	0.062	6.53226e-25	NUMBL	cone-RPC
FTCDNL1	1.57502e-08	2.04419	0.063	0.015	0.000420388	FTCDNL1	cone-RPC
NCKAP5	1.43901e-62	2.03457	0.864	0.446	3.84087e-58	NCKAP5	cone-RPC
TNRC6C	1.62755e-55	2.02921	0.842	0.476	4.34408e-51	TNRC6C	cone-RPC
CDKAL1	1.97103e-71	2.02758	0.973	0.724	5.26088e-67	CDKAL1	cone-RPC
AKAP6	2.03446e-15	2.0221	0.317	0.138	5.43018e-11	AKAP6	cone-RPC
ELAVL2	8.93989e-16	2.02142	0.344	0.158	2.38615e-11	ELAVL2	cone-RPC
AL133227.1	6.60207e-09	2.01758	0.072	0.018	0.000176216	AL133227.1	cone-RPC
SERPINF1	1.51147e-33	2.01669	0.38	0.117	4.03425e-29	SERPINF1	cone-RPC
AC020913.1	5.87641e-07	2.01498	0.054	0.014	0.0156847	AC020913.1	cone-RPC
SERPINI1	1.43766e-13	2.01407	0.154	0.046	3.83725e-09	SERPINI1	cone-RPC
OSBPL6	1.82111e-25	2.01284	0.394	0.15	4.86073e-21	OSBPL6	cone-RPC
SAMD12	4.05612e-52	2.00905	0.643	0.241	1.08262e-47	SAMD12	cone-RPC
POU4F2	3.7505e-07	2.00774	0.118	0.046	0.0100104	POU4F2	cone-RPC
FBXL16	4.20996e-07	2.00557	0.059	0.015	0.0112368	FBXL16	cone-RPC
FAM89A	4.31081e-27	2.00533	0.294	0.086	1.1506e-22	FAM89A	cone-RPC
AL160313.1	3.68099e-09	2.00004	0.086	0.023	9.82493e-05	AL160313.1	cone-RPC
PCLO	1.35894e-63	1.99973	0.824	0.387	3.62714e-59	PCLO	cone-RPC
WNT2B	4.20348e-14	1.99924	0.167	0.052	1.12195e-09	WNT2B	cone-RPC
JAG2	5.79169e-12	1.99856	0.109	0.028	1.54586e-07	JAG2	cone-RPC
DST	1.28089e-91	1.99631	0.995	0.736	3.41882e-87	DST	cone-RPC
AC120498.10	3.08926e-07	1.99545	0.059	0.015	0.00824554	AC120498.10	cone-RPC
RTN2	1.03488e-20	1.99312	0.226	0.066	2.7622e-16	RTN2	cone-RPC
RAB3B	4.25475e-25	1.99042	0.294	0.091	1.13564e-20	RAB3B	cone-RPC
RAB3A	8.91544e-23	1.98973	0.208	0.053	2.37962e-18	RAB3A	cone-RPC
SYT1	3.10843e-120	1.98654	1	0.968	8.2967e-116	SYT1	cone-RPC
FAM241A	1.63632e-08	1.9854	0.072	0.019	0.000436751	FAM241A	cone-RPC
JARID2	6.30945e-54	1.98454	0.787	0.389	1.68406e-49	JARID2	cone-RPC
CRMP1	9.09584e-69	1.98339	0.778	0.307	2.42777e-64	CRMP1	cone-RPC
LAMA2	4.6107e-16	1.9776	0.199	0.063	1.23064e-11	LAMA2	cone-RPC
SCART1	2.14243e-12	1.97694	0.104	0.026	5.71836e-08	SCART1	cone-RPC
NDRG3	1.97042e-36	1.97323	0.538	0.215	5.25924e-32	NDRG3	cone-RPC
AC087564.1	8.62383e-22	1.97019	0.217	0.059	2.30179e-17	AC087564.1	cone-RPC
ZNF362	2.21656e-37	1.96864	0.48	0.169	5.91622e-33	ZNF362	cone-RPC
AC012404.1	1.40819e-17	1.96586	0.195	0.057	3.75859e-13	AC012404.1	cone-RPC
AC067852.3	2.75583e-11	1.96484	0.118	0.034	7.35559e-07	AC067852.3	cone-RPC
RTN4RL2	8.10403e-09	1.96191	0.086	0.024	0.000216305	RTN4RL2	cone-RPC
AKAP9	2.77364e-103	1.95832	0.991	0.793	7.40313e-99	AKAP9	cone-RPC
NEURL1	3.15894e-10	1.9582	0.1	0.027	8.43152e-06	NEURL1	cone-RPC
FLNB	5.46683e-25	1.95587	0.525	0.26	1.45915e-20	FLNB	cone-RPC
KCTD8	4.61678e-08	1.95409	0.217	0.106	0.00123226	KCTD8	cone-RPC
KCNC1	2.71979e-08	1.95204	0.077	0.021	0.00072594	KCNC1	cone-RPC
AC106820.4	2.79944e-14	1.95191	0.186	0.061	7.47198e-10	AC106820.4	cone-RPC
EFR3A	1.52633e-60	1.95157	0.733	0.283	4.07393e-56	EFR3A	cone-RPC
ARRB1	1.19524e-17	1.94942	0.213	0.066	3.19022e-13	ARRB1	cone-RPC
TBC1D24	2.51315e-27	1.94523	0.321	0.1	6.70785e-23	TBC1D24	cone-RPC
IGDCC4	4.84158e-33	1.94502	0.448	0.161	1.29227e-28	IGDCC4	cone-RPC
AVIL	3.78619e-28	1.93988	0.321	0.097	1.01057e-23	AVIL	cone-RPC
RGS16	2.05461e-16	1.93957	0.258	0.097	5.48397e-12	RGS16	cone-RPC
GPC6	3.56943e-123	1.93908	1	0.987	9.52716e-119	GPC6	cone-RPC
TTC3-AS1	5.11969e-11	1.93858	0.1	0.026	1.3665e-06	TTC3-AS1	cone-RPC
AC021851.2	6.09384e-19	1.93651	0.303	0.116	1.62651e-14	AC021851.2	cone-RPC
FBXO10	6.91529e-30	1.9354	0.385	0.128	1.84576e-25	FBXO10	cone-RPC
USP49	1.63811e-52	1.93472	0.661	0.247	4.37228e-48	USP49	cone-RPC
CADM3	2.61022e-42	1.93431	0.452	0.135	6.96694e-38	CADM3	cone-RPC
LURAP1L	1.22282e-27	1.93333	0.321	0.099	3.26384e-23	LURAP1L	cone-RPC
CHRNA5	2.43876e-30	1.9294	0.421	0.15	6.50931e-26	CHRNA5	cone-RPC
TLN2	1.44179e-41	1.92839	0.683	0.324	3.84827e-37	TLN2	cone-RPC
PLEKHA5	4.4021e-72	1.9274	0.932	0.629	1.17496e-67	PLEKHA5	cone-RPC
TSPAN7	6.41853e-41	1.9254	0.511	0.173	1.71317e-36	TSPAN7	cone-RPC
MMP2	9.64333e-09	1.91973	0.072	0.018	0.00025739	MMP2	cone-RPC
EFCAB1	1.99719e-07	1.91501	0.077	0.023	0.00533071	EFCAB1	cone-RPC
LINC01801	6.49194e-13	1.91398	0.113	0.029	1.73276e-08	LINC01801	cone-RPC
CTSK	1.61633e-06	1.91334	0.063	0.018	0.0431414	CTSK	cone-RPC
OCA2	4.02772e-09	1.91187	0.1	0.03	0.000107504	OCA2	cone-RPC
LDLRAD3	4.50941e-49	1.90921	0.846	0.492	1.20361e-44	LDLRAD3	cone-RPC
TPD52	1.59928e-45	1.90383	0.588	0.217	4.26863e-41	TPD52	cone-RPC
TMOD2	4.30663e-20	1.90051	0.213	0.06	1.14948e-15	TMOD2	cone-RPC
HIST1H2BE	6.6296e-07	1.89907	0.086	0.029	0.0176951	HIST1H2BE	cone-RPC
ZNF30	2.4013e-20	1.89777	0.217	0.062	6.4093e-16	ZNF30	cone-RPC
MTMR6	4.54623e-35	1.89731	0.452	0.156	1.21343e-30	MTMR6	cone-RPC
CPLX1	4.91975e-39	1.89423	0.633	0.289	1.31313e-34	CPLX1	cone-RPC
MAP3K3	1.78243e-36	1.89044	0.529	0.205	4.75748e-32	MAP3K3	cone-RPC
CORO2B	3.11133e-37	1.88999	0.475	0.166	8.30444e-33	CORO2B	cone-RPC
ABHD6	3.81263e-09	1.88854	0.104	0.032	0.000101763	ABHD6	cone-RPC
TMEM269	5.41775e-09	1.88854	0.09	0.026	0.000144605	TMEM269	cone-RPC
ESRRB	6.17105e-07	1.88854	0.068	0.02	0.0164711	ESRRB	cone-RPC
IMPDH1	3.77833e-22	1.88854	0.262	0.081	1.00848e-17	IMPDH1	cone-RPC
C12orf60	1.26522e-11	1.88854	0.131	0.04	3.37701e-07	C12orf60	cone-RPC
SIL1	6.26635e-59	1.88688	0.765	0.315	1.67255e-54	SIL1	cone-RPC
SORL1	7.83584e-18	1.88674	0.235	0.078	2.09146e-13	SORL1	cone-RPC
SKAP2	2.18702e-08	1.88284	0.081	0.023	0.000583736	SKAP2	cone-RPC
WWC1	6.87981e-30	1.88123	0.452	0.173	1.83629e-25	WWC1	cone-RPC
OSTF1	1.61429e-19	1.88106	0.24	0.075	4.30871e-15	OSTF1	cone-RPC
KDM4C	1.16308e-70	1.87989	0.873	0.412	3.10437e-66	KDM4C	cone-RPC
SGIP1	5.0094e-61	1.87961	0.891	0.527	1.33706e-56	SGIP1	cone-RPC
PRCD	3.30323e-13	1.87666	0.136	0.038	8.81666e-09	PRCD	cone-RPC
STX1A	1.35587e-13	1.87503	0.127	0.033	3.61895e-09	STX1A	cone-RPC
RGS6	4.73375e-17	1.87486	0.186	0.053	1.26349e-12	RGS6	cone-RPC
MANEAL	4.29388e-12	1.87455	0.118	0.032	1.14608e-07	MANEAL	cone-RPC
AL139423.1	2.9259e-12	1.87404	0.118	0.032	7.80952e-08	AL139423.1	cone-RPC
GRHL1	5.03284e-10	1.87076	0.09	0.024	1.34331e-05	GRHL1	cone-RPC
ANKRD37	9.40986e-19	1.8677	0.195	0.054	2.51159e-14	ANKRD37	cone-RPC
AC026748.3	7.04476e-08	1.86254	0.081	0.024	0.00188032	AC026748.3	cone-RPC
SNX29	5.38595e-60	1.86156	0.774	0.314	1.43756e-55	SNX29	cone-RPC
NUDT14	1.23939e-23	1.86098	0.262	0.077	3.30805e-19	NUDT14	cone-RPC
FRY	4.6346e-28	1.8577	0.443	0.177	1.23702e-23	FRY	cone-RPC
SCN8A	4.39594e-35	1.85533	0.462	0.16	1.17332e-30	SCN8A	cone-RPC
NOD1	1.68271e-25	1.85512	0.317	0.101	4.49133e-21	NOD1	cone-RPC
TNK2	5.21981e-22	1.85034	0.244	0.072	1.39322e-17	TNK2	cone-RPC
LOXL1	6.13601e-61	1.84826	0.783	0.331	1.63776e-56	LOXL1	cone-RPC
PPM1E	1.01912e-57	1.84715	0.923	0.61	2.72013e-53	PPM1E	cone-RPC
TRAM2	1.8272e-30	1.84487	0.416	0.149	4.87698e-26	TRAM2	cone-RPC
RREB1	1.5017e-23	1.84416	0.475	0.218	4.00818e-19	RREB1	cone-RPC
CCNG2	2.59169e-44	1.84306	0.538	0.179	6.91747e-40	CCNG2	cone-RPC
RORA	1.41221e-74	1.84291	0.982	0.753	3.76933e-70	RORA	cone-RPC
ZNF540	3.0175e-11	1.84273	0.122	0.036	8.05401e-07	ZNF540	cone-RPC
DUOX1	4.02134e-20	1.83895	0.208	0.058	1.07334e-15	DUOX1	cone-RPC
AFF2	8.86356e-27	1.83392	0.398	0.146	2.36577e-22	AFF2	cone-RPC
AC103876.1	4.29592e-28	1.82854	0.416	0.154	1.14662e-23	AC103876.1	cone-RPC
AC092903.2	3.54946e-08	1.82771	0.081	0.023	0.000947386	AC092903.2	cone-RPC
BX664615.2	3.75423e-15	1.8274	0.167	0.049	1.00204e-10	BX664615.2	cone-RPC
AC009690.2	2.51786e-10	1.8262	0.127	0.04	6.72043e-06	AC009690.2	cone-RPC
AL035587.1	2.03744e-15	1.82295	0.172	0.051	5.43814e-11	AL035587.1	cone-RPC
PDE6B	5.96332e-23	1.82196	0.285	0.09	1.59167e-18	PDE6B	cone-RPC
ENOX2	1.57509e-19	1.81904	0.448	0.215	4.20407e-15	ENOX2	cone-RPC
DENND1B	8.15419e-65	1.8171	0.914	0.564	2.17643e-60	DENND1B	cone-RPC
HYAL1	1.69493e-06	1.81191	0.063	0.018	0.0452393	HYAL1	cone-RPC
TMEM38A	9.62824e-23	1.80915	0.299	0.098	2.56987e-18	TMEM38A	cone-RPC
SLC40A1	1.90489e-07	1.80799	0.077	0.023	0.00508435	SLC40A1	cone-RPC
AC092142.1	1.43366e-06	1.80365	0.068	0.02	0.0382657	AC092142.1	cone-RPC
LINC00970	8.0008e-11	1.79777	0.09	0.022	2.13549e-06	LINC00970	cone-RPC
LRRC39	4.75065e-10	1.78873	0.122	0.039	1.268e-05	LRRC39	cone-RPC
AC010210.1	1.23867e-21	1.787	0.308	0.107	3.30614e-17	AC010210.1	cone-RPC
BEX1	7.93194e-52	1.78544	0.688	0.269	2.11711e-47	BEX1	cone-RPC
FRMD6-AS1	4.84978e-10	1.78503	0.095	0.026	1.29446e-05	FRMD6-AS1	cone-RPC
AC051619.6	7.25935e-18	1.78281	0.213	0.065	1.93759e-13	AC051619.6	cone-RPC
EPB41L5	2.90853e-62	1.78192	0.837	0.393	7.76317e-58	EPB41L5	cone-RPC
PRDX1	2.0919e-75	1.78126	0.986	0.795	5.5835e-71	PRDX1	cone-RPC
PAK5	1.49008e-39	1.77848	0.48	0.156	3.97719e-35	PAK5	cone-RPC
SLC12A6	7.71866e-33	1.77835	0.498	0.187	2.06019e-28	SLC12A6	cone-RPC
GPR137B	1.65949e-29	1.77577	0.398	0.135	4.42934e-25	GPR137B	cone-RPC
JMY	1.15533e-34	1.77306	0.457	0.157	3.0837e-30	JMY	cone-RPC
DEUP1	8.10973e-07	1.77104	0.063	0.018	0.0216457	DEUP1	cone-RPC
ZNF763	6.02733e-07	1.77031	0.104	0.038	0.0160876	ZNF763	cone-RPC
ARHGEF9	6.17341e-43	1.76483	0.647	0.271	1.64774e-38	ARHGEF9	cone-RPC
ASGR1	3.11272e-17	1.763	0.24	0.082	8.30817e-13	ASGR1	cone-RPC
BTD	1.27058e-28	1.76165	0.452	0.177	3.39129e-24	BTD	cone-RPC
AC027018.1	2.90704e-17	1.76118	0.235	0.079	7.75917e-13	AC027018.1	cone-RPC
DOK5	4.82943e-12	1.75919	0.19	0.07	1.28902e-07	DOK5	cone-RPC
MALT1	6.42464e-40	1.75628	0.67	0.311	1.7148e-35	MALT1	cone-RPC
PCDHB13	5.16098e-07	1.75595	0.072	0.021	0.0137752	PCDHB13	cone-RPC
IQGAP2	1.55686e-30	1.75323	0.561	0.258	4.15541e-26	IQGAP2	cone-RPC
CC2D2A	1.64079e-44	1.75177	0.692	0.302	4.37943e-40	CC2D2A	cone-RPC
TBC1D2	4.67066e-10	1.74893	0.127	0.041	1.24665e-05	TBC1D2	cone-RPC
GALNT14	1.49738e-06	1.74805	0.077	0.025	0.0399666	GALNT14	cone-RPC
ST6GAL1	3.38222e-25	1.74553	0.421	0.165	9.02748e-21	ST6GAL1	cone-RPC
AC027031.2	6.57595e-19	1.74225	0.253	0.084	1.75519e-14	AC027031.2	cone-RPC
C3orf35	6.25778e-17	1.73584	0.213	0.067	1.67026e-12	C3orf35	cone-RPC
ZNRF2	2.01032e-30	1.73306	0.43	0.151	5.36573e-26	ZNRF2	cone-RPC
PIK3R1	8.72885e-57	1.73224	0.91	0.564	2.32982e-52	PIK3R1	cone-RPC
AL031658.1	3.871e-17	1.72873	0.186	0.053	1.03321e-12	AL031658.1	cone-RPC
FGGY	2.2295e-34	1.72619	0.457	0.155	5.95076e-30	FGGY	cone-RPC
KIAA0408	9.63712e-29	1.72096	0.403	0.141	2.57224e-24	KIAA0408	cone-RPC
AC016821.1	4.28498e-09	1.72096	0.113	0.037	0.00011437	AC016821.1	cone-RPC
SLC8A1-AS1	4.74619e-24	1.72059	0.267	0.078	1.26681e-19	SLC8A1-AS1	cone-RPC
ARHGEF25	2.56659e-12	1.71861	0.158	0.051	6.85049e-08	ARHGEF25	cone-RPC
GDPD1	2.68398e-24	1.71835	0.353	0.124	7.16381e-20	GDPD1	cone-RPC
TEX14	3.28146e-27	1.71442	0.271	0.073	8.75853e-23	TEX14	cone-RPC
FBXO31	3.38544e-20	1.71126	0.303	0.109	9.03607e-16	FBXO31	cone-RPC
RAP1GDS1	2.80829e-58	1.70799	0.882	0.481	7.49561e-54	RAP1GDS1	cone-RPC
GUK1	1.78556e-63	1.70503	0.896	0.486	4.76585e-59	GUK1	cone-RPC
SALL1	3.18513e-10	1.70495	0.204	0.087	8.50144e-06	SALL1	cone-RPC
APCDD1L-DT	8.99833e-07	1.70411	0.09	0.031	0.0240174	APCDD1L-DT	cone-RPC
HS6ST1	7.84952e-33	1.70351	0.615	0.295	2.09511e-28	HS6ST1	cone-RPC
SOGA3	3.72759e-36	1.7016	0.534	0.2	9.9493e-32	SOGA3	cone-RPC
LINC01619	3.50291e-39	1.70044	0.701	0.334	9.3496e-35	LINC01619	cone-RPC
MGLL	6.27954e-15	1.70027	0.222	0.078	1.67607e-10	MGLL	cone-RPC
TUBB3	2.00195e-77	1.69645	0.95	0.749	5.34339e-73	TUBB3	cone-RPC
TRIM3	1.9069e-08	1.69025	0.113	0.038	0.00050897	TRIM3	cone-RPC
CCDC183	1.40172e-08	1.68846	0.095	0.029	0.000374132	CCDC183	cone-RPC
ATXN1	2.91618e-27	1.68766	0.502	0.217	7.78359e-23	ATXN1	cone-RPC
BAIAP2	2.54754e-27	1.68433	0.389	0.138	6.79963e-23	BAIAP2	cone-RPC
RGS2	1.28308e-19	1.68342	0.271	0.091	3.42467e-15	RGS2	cone-RPC
ST3GAL5	1.06717e-17	1.68229	0.281	0.103	2.84838e-13	ST3GAL5	cone-RPC
SEMA4B	1.48021e-23	1.67821	0.502	0.244	3.95082e-19	SEMA4B	cone-RPC
GRK4	2.46339e-24	1.6741	0.367	0.133	6.57503e-20	GRK4	cone-RPC
MIB1	9.28645e-78	1.67344	0.982	0.692	2.47865e-73	MIB1	cone-RPC
AC025043.1	3.51796e-09	1.67337	0.109	0.034	9.38979e-05	AC025043.1	cone-RPC
CPPED1	2.19306e-18	1.67317	0.348	0.146	5.85351e-14	CPPED1	cone-RPC
GRK3	6.05882e-43	1.67197	0.692	0.313	1.61716e-38	GRK3	cone-RPC
SND1-IT1	3.26483e-12	1.67172	0.154	0.049	8.71416e-08	SND1-IT1	cone-RPC
AC024270.5	9.99309e-09	1.66917	0.118	0.04	0.000266726	AC024270.5	cone-RPC
PEG10	2.08021e-30	1.66837	0.624	0.318	5.55229e-26	PEG10	cone-RPC
KLHL24	1.41498e-54	1.66789	0.824	0.398	3.77671e-50	KLHL24	cone-RPC
AC104365.1	1.68186e-07	1.66614	0.122	0.047	0.00448906	AC104365.1	cone-RPC
AC245452.1	6.93399e-07	1.66614	0.077	0.024	0.0185075	AC245452.1	cone-RPC
PALM2-AKAP2	7.04607e-13	1.66507	0.317	0.151	1.88067e-08	PALM2-AKAP2	cone-RPC
TTC8	2.68289e-37	1.66487	0.661	0.315	7.16089e-33	TTC8	cone-RPC
KPTN	2.20082e-11	1.66438	0.186	0.069	5.8742e-07	KPTN	cone-RPC
TMEM120B	6.60075e-15	1.6624	0.271	0.11	1.76181e-10	TMEM120B	cone-RPC
FNDC5	2.36109e-27	1.66037	0.498	0.214	6.30198e-23	FNDC5	cone-RPC
SLAIN1	4.19363e-39	1.65817	0.647	0.279	1.11932e-34	SLAIN1	cone-RPC
B4GALT1	2.3335e-12	1.65765	0.271	0.119	6.22835e-08	B4GALT1	cone-RPC
AL928970.1	3.1219e-09	1.65609	0.113	0.036	8.33267e-05	AL928970.1	cone-RPC
MEIS2	8.85652e-55	1.65512	0.928	0.628	2.36389e-50	MEIS2	cone-RPC
ZFAT	7.89306e-24	1.65454	0.357	0.129	2.10674e-19	ZFAT	cone-RPC
PTPRG	1.93952e-45	1.65277	0.941	0.759	5.17677e-41	PTPRG	cone-RPC
FAM221A	7.7346e-23	1.65093	0.348	0.127	2.06444e-18	FAM221A	cone-RPC
AC026704.1	9.74772e-08	1.6507	0.122	0.045	0.00260176	AC026704.1	cone-RPC
SDC4	4.05942e-12	1.65017	0.167	0.056	1.0835e-07	SDC4	cone-RPC
CAMK2B	1.20287e-10	1.65011	0.158	0.056	3.21057e-06	CAMK2B	cone-RPC
MIR124-2HG	2.18323e-42	1.6491	0.679	0.301	5.82725e-38	MIR124-2HG	cone-RPC
U73166.1	6.23667e-08	1.64753	0.113	0.04	0.00166463	U73166.1	cone-RPC
CARM1	1.70925e-28	1.64406	0.484	0.2	4.56216e-24	CARM1	cone-RPC
DNAJC3-DT	5.01959e-15	1.64406	0.226	0.08	1.33978e-10	DNAJC3-DT	cone-RPC
HCFC2	3.79872e-24	1.64075	0.348	0.121	1.01392e-19	HCFC2	cone-RPC
LINC01422	1.28284e-07	1.63647	0.109	0.038	0.00342403	LINC01422	cone-RPC
CTIF	2.37531e-29	1.63619	0.466	0.183	6.33993e-25	CTIF	cone-RPC
WNK2	2.66323e-33	1.63514	0.729	0.409	7.10843e-29	WNK2	cone-RPC
SLC35F3	1.86962e-36	1.63493	0.719	0.379	4.99021e-32	SLC35F3	cone-RPC
NRN1	4.43237e-14	1.63464	0.208	0.073	1.18305e-09	NRN1	cone-RPC
UNC13B	1.48079e-47	1.63278	0.751	0.349	3.95238e-43	UNC13B	cone-RPC
PLEKHA6	8.28856e-38	1.63078	0.588	0.235	2.2123e-33	PLEKHA6	cone-RPC
STXBP5	2.39921e-60	1.62844	0.941	0.648	6.40373e-56	STXBP5	cone-RPC
TBCC	2.14342e-18	1.6249	0.276	0.098	5.72099e-14	TBCC	cone-RPC
MYO18A	2.93646e-14	1.61951	0.204	0.07	7.8377e-10	MYO18A	cone-RPC
CADM2	1.26886e-87	1.6195	1	0.96	3.38672e-83	CADM2	cone-RPC
PCDHA12	8.75768e-16	1.61586	0.217	0.072	2.33751e-11	PCDHA12	cone-RPC
MEF2D	7.98481e-20	1.61545	0.267	0.088	2.13123e-15	MEF2D	cone-RPC
KAT2B	1.09228e-27	1.61508	0.489	0.204	2.91539e-23	KAT2B	cone-RPC
CAB39L	2.30114e-16	1.61252	0.326	0.137	6.14197e-12	CAB39L	cone-RPC
ASB8	1.11446e-20	1.61021	0.326	0.12	2.97461e-16	ASB8	cone-RPC
IFT57	2.74165e-36	1.60968	0.71	0.376	7.31774e-32	IFT57	cone-RPC
BASP1	2.42983e-78	1.60807	0.982	0.692	6.48546e-74	BASP1	cone-RPC
SLC43A2	1.22826e-15	1.60729	0.24	0.085	3.27835e-11	SLC43A2	cone-RPC
LINC02615	4.25488e-21	1.60694	0.357	0.137	1.13567e-16	LINC02615	cone-RPC
CPE	2.26519e-87	1.60391	0.991	0.802	6.04602e-83	CPE	cone-RPC
MYOM1	6.31925e-08	1.60381	0.095	0.03	0.00168667	MYOM1	cone-RPC
SARM1	3.08693e-34	1.59963	0.534	0.209	8.23933e-30	SARM1	cone-RPC
PCSK7	1.66039e-25	1.59703	0.443	0.179	4.43176e-21	PCSK7	cone-RPC
C20orf203	2.01622e-10	1.59589	0.149	0.052	5.38149e-06	C20orf203	cone-RPC
GLRX	4.33904e-12	1.59475	0.217	0.086	1.15813e-07	GLRX	cone-RPC
BTBD8	6.84411e-25	1.59427	0.412	0.16	1.82676e-20	BTBD8	cone-RPC
GNG2	7.45161e-17	1.59136	0.285	0.109	1.98891e-12	GNG2	cone-RPC
GLCE	8.67206e-19	1.59032	0.339	0.137	2.31466e-14	GLCE	cone-RPC
NIPAL3	1.87133e-14	1.58898	0.253	0.098	4.99475e-10	NIPAL3	cone-RPC
AC007619.1	1.78306e-06	1.58467	0.081	0.027	0.0475916	AC007619.1	cone-RPC
LMO4	1.1624e-14	1.58391	0.439	0.242	3.10257e-10	LMO4	cone-RPC
MAST1	1.00722e-23	1.58182	0.367	0.133	2.68837e-19	MAST1	cone-RPC
AC007563.2	4.79602e-13	1.58118	0.208	0.076	1.2801e-08	AC007563.2	cone-RPC
CPEB3	5.92493e-15	1.58109	0.294	0.124	1.58142e-10	CPEB3	cone-RPC
MAP7	2.0152e-20	1.57835	0.416	0.183	5.37876e-16	MAP7	cone-RPC
ZNF385A	1.21931e-22	1.5743	0.421	0.174	3.25446e-18	ZNF385A	cone-RPC
ZNF79	3.37745e-08	1.57267	0.109	0.036	0.000901475	ZNF79	cone-RPC
PDE4DIP	6.0661e-14	1.57245	0.253	0.1	1.6191e-09	PDE4DIP	cone-RPC
TBC1D10A	3.9576e-07	1.57232	0.095	0.032	0.0105632	TBC1D10A	cone-RPC
SLC29A4	6.22487e-21	1.56997	0.371	0.149	1.66148e-16	SLC29A4	cone-RPC
SMIM17	2.83802e-07	1.56899	0.095	0.032	0.00757495	SMIM17	cone-RPC
AP001107.9	1.55547e-09	1.56786	0.158	0.06	4.15169e-05	AP001107.9	cone-RPC
IFFO2	2.95259e-10	1.56722	0.158	0.057	7.88075e-06	IFFO2	cone-RPC
TMEM169	3.63625e-16	1.56623	0.258	0.095	9.70552e-12	TMEM169	cone-RPC
PIK3IP1	8.55226e-15	1.56607	0.204	0.068	2.28268e-10	PIK3IP1	cone-RPC
SLC2A6	3.29453e-11	1.56038	0.167	0.059	8.79343e-07	SLC2A6	cone-RPC
ANKUB1	6.22306e-25	1.55994	0.425	0.164	1.661e-20	ANKUB1	cone-RPC
CCNJL	1.06075e-13	1.55963	0.217	0.079	2.83124e-09	CCNJL	cone-RPC
HIST2H2BE	2.68695e-08	1.55865	0.158	0.065	0.000717175	HIST2H2BE	cone-RPC
HERPUD1	3.13143e-18	1.55645	0.407	0.189	8.35809e-14	HERPUD1	cone-RPC
PIK3C2B	9.63714e-18	1.55585	0.262	0.091	2.57225e-13	PIK3C2B	cone-RPC
OTUD7A	2.89497e-19	1.55436	0.344	0.136	7.72696e-15	OTUD7A	cone-RPC
APBB3	6.00277e-12	1.55388	0.167	0.057	1.6022e-07	APBB3	cone-RPC
ZNF326	1.66854e-53	1.55225	0.882	0.546	4.4535e-49	ZNF326	cone-RPC
LINC00571	1.95034e-08	1.5507	0.127	0.046	0.000520566	LINC00571	cone-RPC
PRKACB	5.39395e-44	1.54925	0.846	0.523	1.4397e-39	PRKACB	cone-RPC
NFE2L3	1.38045e-10	1.54707	0.131	0.042	3.68457e-06	NFE2L3	cone-RPC
MXI1	3.88476e-35	1.54678	0.62	0.271	1.03688e-30	MXI1	cone-RPC
MADD	2.05496e-20	1.5426	0.357	0.142	5.4849e-16	MADD	cone-RPC
SCAMP1-AS1	4.45322e-08	1.54061	0.127	0.047	0.00118861	SCAMP1-AS1	cone-RPC
PHACTR1	1.47866e-24	1.53837	0.443	0.183	3.94669e-20	PHACTR1	cone-RPC
AL589935.1	1.63656e-09	1.53797	0.131	0.045	4.36815e-05	AL589935.1	cone-RPC
CNNM4	4.14032e-17	1.53778	0.339	0.142	1.10509e-12	CNNM4	cone-RPC
RABGAP1L	1.67818e-50	1.5367	0.91	0.584	4.47922e-46	RABGAP1L	cone-RPC
TTC7B	1.94647e-34	1.53537	0.643	0.289	5.19532e-30	TTC7B	cone-RPC
WHRN	5.57808e-23	1.53456	0.434	0.183	1.48885e-18	WHRN	cone-RPC
ST3GAL2	4.32055e-22	1.53433	0.412	0.171	1.1532e-17	ST3GAL2	cone-RPC
LIG4	1.3974e-11	1.53344	0.176	0.063	3.72981e-07	LIG4	cone-RPC
KDM1B	1.48356e-14	1.53309	0.271	0.11	3.95977e-10	KDM1B	cone-RPC
LINC02197	2.15158e-12	1.53294	0.195	0.07	5.74277e-08	LINC02197	cone-RPC
PLPPR1	2.62061e-13	1.53238	0.439	0.253	6.99467e-09	PLPPR1	cone-RPC
ITPK1	1.04815e-23	1.53127	0.462	0.202	2.79762e-19	ITPK1	cone-RPC
TBC1D2B	5.70159e-12	1.5309	0.244	0.104	1.52181e-07	TBC1D2B	cone-RPC
WDFY3-AS2	4.80994e-08	1.53083	0.14	0.055	0.00128382	WDFY3-AS2	cone-RPC
CLSTN3	2.33555e-23	1.5254	0.425	0.174	6.23382e-19	CLSTN3	cone-RPC
ZSWIM8	1.54713e-19	1.52354	0.317	0.117	4.12945e-15	ZSWIM8	cone-RPC
DOP1B	2.48107e-22	1.5234	0.389	0.153	6.62222e-18	DOP1B	cone-RPC
DIRAS2	1.04825e-16	1.52015	0.353	0.153	2.79787e-12	DIRAS2	cone-RPC
PVALEF	1.73537e-08	1.51969	0.154	0.061	0.000463186	PVALEF	cone-RPC
PXDNL	1.68371e-07	1.51789	0.1	0.034	0.004494	PXDNL	cone-RPC
TANGO6	2.92903e-18	1.51682	0.344	0.141	7.81786e-14	TANGO6	cone-RPC
CLN6	1.65215e-24	1.51677	0.416	0.161	4.40977e-20	CLN6	cone-RPC
CLSTN1	4.97419e-51	1.51452	0.887	0.578	1.32766e-46	CLSTN1	cone-RPC
AC073167.1	1.59493e-11	1.51048	0.176	0.063	4.25703e-07	AC073167.1	cone-RPC
ATP6V1G2	1.57398e-06	1.50925	0.104	0.039	0.0420111	ATP6V1G2	cone-RPC
ATP6V0B	7.05642e-41	1.50908	0.747	0.408	1.88343e-36	ATP6V0B	cone-RPC
AL357153.2	1.74215e-09	1.50898	0.118	0.037	4.64997e-05	AL357153.2	cone-RPC
ADCY9	2.10653e-16	1.50705	0.389	0.181	5.62254e-12	ADCY9	cone-RPC
SHB	5.55406e-12	1.50565	0.285	0.13	1.48244e-07	SHB	cone-RPC
VLDLR	8.09812e-20	1.50548	0.371	0.151	2.16147e-15	VLDLR	cone-RPC
CATSPERG	2.89677e-15	1.49887	0.258	0.097	7.73177e-11	CATSPERG	cone-RPC
AL358232.2	9.11436e-21	1.49743	0.376	0.151	2.43271e-16	AL358232.2	cone-RPC
OXR1	1.45677e-22	1.4963	0.701	0.452	3.88827e-18	OXR1	cone-RPC
BRINP1	1.1044e-15	1.49523	0.226	0.078	2.94775e-11	BRINP1	cone-RPC
NISCH	1.45078e-31	1.49504	0.593	0.27	3.87228e-27	NISCH	cone-RPC
GTF2IRD1	9.34748e-49	1.49157	0.792	0.392	2.49494e-44	GTF2IRD1	cone-RPC
AMPD2	5.09359e-16	1.49067	0.276	0.105	1.35953e-11	AMPD2	cone-RPC
RICTOR	5.54518e-41	1.49007	0.864	0.521	1.48006e-36	RICTOR	cone-RPC
AC048382.5	3.67157e-07	1.48999	0.1	0.035	0.00979978	AC048382.5	cone-RPC
LINC01505	9.20801e-09	1.48999	0.217	0.1	0.000245771	LINC01505	cone-RPC
ZBTB46	3.80311e-24	1.48604	0.403	0.154	1.01509e-19	ZBTB46	cone-RPC
PDE9A	5.59025e-16	1.48539	0.33	0.141	1.49209e-11	PDE9A	cone-RPC
POU6F1	2.5607e-07	1.48518	0.122	0.047	0.00683476	POU6F1	cone-RPC
FAM102B	5.62055e-26	1.48318	0.516	0.231	1.50018e-21	FAM102B	cone-RPC
VSTM2L	2.67284e-26	1.48115	0.471	0.192	7.13409e-22	VSTM2L	cone-RPC
NAPA	4.70436e-24	1.4774	0.516	0.247	1.25564e-19	NAPA	cone-RPC
FHOD3	6.47121e-20	1.47705	0.715	0.506	1.72723e-15	FHOD3	cone-RPC
FAM117A	3.59711e-09	1.4767	0.158	0.061	9.60104e-05	FAM117A	cone-RPC
KANSL1L	4.22802e-36	1.47641	0.738	0.401	1.1285e-31	KANSL1L	cone-RPC
ZEB1	1.75749e-39	1.47585	0.864	0.602	4.69092e-35	ZEB1	cone-RPC
SLC15A4	2.0386e-25	1.47539	0.462	0.187	5.44123e-21	SLC15A4	cone-RPC
BTRC	1.43225e-35	1.47253	0.738	0.409	3.82283e-31	BTRC	cone-RPC
CRYBG3	3.42025e-18	1.47252	0.471	0.241	9.12899e-14	CRYBG3	cone-RPC
ABCC6	5.3064e-07	1.47052	0.122	0.048	0.0141633	ABCC6	cone-RPC
LPIN1	5.97158e-25	1.46969	0.43	0.169	1.59387e-20	LPIN1	cone-RPC
PRNP	1.19908e-16	1.46744	0.303	0.12	3.20046e-12	PRNP	cone-RPC
ARHGAP4	6.16907e-10	1.46661	0.154	0.055	1.64659e-05	ARHGAP4	cone-RPC
ATP1B2	6.19208e-23	1.46639	0.448	0.194	1.65273e-18	ATP1B2	cone-RPC
FBRSL1	1.10143e-43	1.46499	0.765	0.37	2.93984e-39	FBRSL1	cone-RPC
RHOT1	2.72248e-33	1.45985	0.719	0.39	7.26656e-29	RHOT1	cone-RPC
ABHD3	1.11314e-16	1.45962	0.398	0.186	2.97108e-12	ABHD3	cone-RPC
ABTB2	3.35894e-08	1.45831	0.281	0.151	0.000896534	ABTB2	cone-RPC
SSH1	2.61304e-22	1.45584	0.43	0.18	6.97445e-18	SSH1	cone-RPC
AC026356.2	2.08825e-10	1.45558	0.167	0.061	5.57375e-06	AC026356.2	cone-RPC
PIAS1	5.12134e-60	1.45495	0.941	0.63	1.36694e-55	PIAS1	cone-RPC
FAM222A	2.28722e-12	1.4535	0.244	0.101	6.10481e-08	FAM222A	cone-RPC
NSF	2.05402e-21	1.45211	0.439	0.191	5.48238e-17	NSF	cone-RPC
WASF3	1.07972e-43	1.45125	0.842	0.52	2.88188e-39	WASF3	cone-RPC
ABHD14A	1.82361e-24	1.44679	0.452	0.187	4.8674e-20	ABHD14A	cone-RPC
PCDH10	3.99882e-14	1.44432	0.281	0.115	1.06733e-09	PCDH10	cone-RPC
ACY1	2.2062e-11	1.44342	0.176	0.063	5.88856e-07	ACY1	cone-RPC
DNAJB9	4.93535e-12	1.44238	0.253	0.109	1.31729e-07	DNAJB9	cone-RPC
VASH2	4.30174e-09	1.44108	0.176	0.072	0.000114818	VASH2	cone-RPC
TET3	4.31746e-26	1.44108	0.597	0.296	1.15237e-21	TET3	cone-RPC
SERGEF	2.77786e-20	1.4406	0.507	0.249	7.41437e-16	SERGEF	cone-RPC
ARID5B	4.9318e-17	1.4391	0.385	0.173	1.31635e-12	ARID5B	cone-RPC
BICD2	7.56996e-12	1.43892	0.285	0.133	2.0205e-07	BICD2	cone-RPC
ATOH7	4.89644e-08	1.43828	0.353	0.221	0.00130691	ATOH7	cone-RPC
DERA	9.36736e-39	1.43823	0.765	0.399	2.50024e-34	DERA	cone-RPC
GDF11	2.96673e-26	1.43794	0.538	0.245	7.91849e-22	GDF11	cone-RPC
ZSCAN16	1.35908e-07	1.43752	0.118	0.043	0.00362752	ZSCAN16	cone-RPC
KDM6B	3.19731e-29	1.4373	0.552	0.24	8.53393e-25	KDM6B	cone-RPC
FAAH	2.54539e-09	1.43681	0.172	0.068	6.79391e-05	FAAH	cone-RPC
TFDP2	3.27827e-60	1.43531	0.973	0.749	8.75002e-56	TFDP2	cone-RPC
TBC1D8	3.17411e-18	1.43015	0.362	0.153	8.47201e-14	TBC1D8	cone-RPC
SCARB2	4.47497e-41	1.4296	0.842	0.545	1.19442e-36	SCARB2	cone-RPC
PCDHA4	1.67521e-10	1.42513	0.176	0.066	4.4713e-06	PCDHA4	cone-RPC
KLC4	8.2222e-17	1.42359	0.308	0.121	2.19459e-12	KLC4	cone-RPC
AC002429.2	5.33521e-13	1.42357	0.253	0.104	1.42402e-08	AC002429.2	cone-RPC
WIPI1	2.99185e-11	1.4227	0.204	0.079	7.98553e-07	WIPI1	cone-RPC
HULC	1.23539e-11	1.41805	0.335	0.168	3.29737e-07	HULC	cone-RPC
KIF1B	1.25644e-59	1.417	0.964	0.759	3.35357e-55	KIF1B	cone-RPC
PPP1R21	5.48332e-30	1.41135	0.606	0.286	1.46355e-25	PPP1R21	cone-RPC
ALS2	8.4871e-22	1.41116	0.534	0.275	2.26529e-17	ALS2	cone-RPC
AC007384.1	4.14719e-07	1.41049	0.118	0.045	0.0110693	AC007384.1	cone-RPC
FNIP2	5.15498e-30	1.41019	0.606	0.285	1.37591e-25	FNIP2	cone-RPC
PIEZO1	1.11845e-08	1.40937	0.14	0.052	0.000298525	PIEZO1	cone-RPC
ZBED9	6.27989e-08	1.40311	0.14	0.055	0.00167616	ZBED9	cone-RPC
ZNF500	4.57803e-11	1.40281	0.231	0.098	1.22192e-06	ZNF500	cone-RPC
EXOC2	5.13651e-29	1.40189	0.548	0.234	1.37099e-24	EXOC2	cone-RPC
AC023509.6	1.3809e-08	1.40174	0.158	0.063	0.000368576	AC023509.6	cone-RPC
TSPOAP1-AS1	7.518e-08	1.40174	0.149	0.061	0.00200663	TSPOAP1-AS1	cone-RPC
KRBA2	4.33472e-15	1.40164	0.312	0.133	1.15698e-10	KRBA2	cone-RPC
LBH	4.81371e-14	1.39907	0.299	0.126	1.28483e-09	LBH	cone-RPC
ARHGEF10L	1.84408e-19	1.39723	0.484	0.239	4.92202e-15	ARHGEF10L	cone-RPC
IGDCC3	7.87093e-29	1.39558	0.724	0.46	2.10083e-24	IGDCC3	cone-RPC
ATG4A	2.33966e-07	1.3951	0.136	0.055	0.0062448	ATG4A	cone-RPC
NECAP1	6.71584e-13	1.39459	0.235	0.092	1.79252e-08	NECAP1	cone-RPC
RIPOR1	1.93937e-11	1.39377	0.199	0.076	5.17637e-07	RIPOR1	cone-RPC
WDR7	1.31065e-33	1.39324	0.724	0.383	3.49825e-29	WDR7	cone-RPC
CCDC85C	1.26197e-36	1.3893	0.738	0.382	3.36833e-32	CCDC85C	cone-RPC
CAMK2D	2.77217e-42	1.3883	0.887	0.632	7.3992e-38	CAMK2D	cone-RPC
GCNT2	3.63759e-13	1.38764	0.317	0.146	9.7091e-09	GCNT2	cone-RPC
HEYL	2.62423e-07	1.38714	0.09	0.029	0.00700434	HEYL	cone-RPC
SMTN	6.57055e-07	1.38714	0.113	0.043	0.0175375	SMTN	cone-RPC
RABEPK	3.49917e-12	1.38518	0.267	0.117	9.33963e-08	RABEPK	cone-RPC
MTMR3	2.83915e-37	1.38401	0.701	0.324	7.57797e-33	MTMR3	cone-RPC
TRAK1	4.20886e-25	1.38005	0.588	0.294	1.12339e-20	TRAK1	cone-RPC
DNAJB2	9.54966e-16	1.37865	0.344	0.151	2.5489e-11	DNAJB2	cone-RPC
WBP2	5.10784e-16	1.37704	0.339	0.147	1.36333e-11	WBP2	cone-RPC
OMG	9.37748e-08	1.37673	0.149	0.061	0.00250294	OMG	cone-RPC
ZNF571	4.25051e-09	1.37584	0.186	0.078	0.00011345	ZNF571	cone-RPC
GRAMD2B	1.80261e-06	1.37434	0.195	0.098	0.0481136	GRAMD2B	cone-RPC
RUBCN	4.17794e-15	1.37431	0.29	0.115	1.11513e-10	RUBCN	cone-RPC
ZNF875	5.60012e-35	1.37233	0.647	0.29	1.49473e-30	ZNF875	cone-RPC
SCAPER	1.09657e-44	1.37227	0.887	0.549	2.92684e-40	SCAPER	cone-RPC
CLASP2	3.96312e-65	1.37134	0.968	0.775	1.0578e-60	CLASP2	cone-RPC
RASA4	2.26777e-13	1.36861	0.258	0.104	6.05291e-09	RASA4	cone-RPC
ENO2	3.69407e-41	1.36801	0.833	0.463	9.85984e-37	ENO2	cone-RPC
DNAJC12	8.63593e-08	1.36742	0.19	0.087	0.00230502	DNAJC12	cone-RPC
CSRNP3	3.96672e-51	1.36508	0.923	0.605	1.05876e-46	CSRNP3	cone-RPC
SPTAN1	3.8891e-37	1.36507	0.774	0.434	1.03804e-32	SPTAN1	cone-RPC
CAMSAP3	1.47884e-09	1.3636	0.213	0.093	3.94717e-05	CAMSAP3	cone-RPC
ACAP3	3.9508e-23	1.36253	0.516	0.241	1.05451e-18	ACAP3	cone-RPC
ANTXR2	1.33079e-20	1.36201	0.511	0.257	3.552e-16	ANTXR2	cone-RPC
CDK8	2.18116e-31	1.36184	0.76	0.485	5.82172e-27	CDK8	cone-RPC
ERMAP	2.88711e-07	1.36156	0.149	0.063	0.00770598	ERMAP	cone-RPC
KIFC2	5.0805e-07	1.36139	0.118	0.045	0.0135604	KIFC2	cone-RPC
CNKSR2	8.22878e-21	1.3583	0.507	0.251	2.19634e-16	CNKSR2	cone-RPC
CREBRF	2.68192e-17	1.35829	0.367	0.159	7.15831e-13	CREBRF	cone-RPC
PRR5L	2.75691e-10	1.35816	0.231	0.101	7.35847e-06	PRR5L	cone-RPC
IGSF9B	7.49127e-12	1.35771	0.244	0.103	1.99949e-07	IGSF9B	cone-RPC
KIAA0513	4.93509e-07	1.35672	0.127	0.05	0.0131722	KIAA0513	cone-RPC
CBFA2T2	2.97256e-35	1.35517	0.805	0.457	7.93406e-31	CBFA2T2	cone-RPC
USP3-AS1	1.96777e-09	1.35125	0.199	0.085	5.25217e-05	USP3-AS1	cone-RPC
LRP4	7.3353e-08	1.34927	0.217	0.107	0.00195786	LRP4	cone-RPC
TOM1L2	3.38242e-19	1.3492	0.534	0.279	9.02801e-15	TOM1L2	cone-RPC
RUNDC3B	5.7517e-10	1.34574	0.222	0.098	1.53519e-05	RUNDC3B	cone-RPC
MACO1	7.48107e-23	1.34399	0.52	0.245	1.99677e-18	MACO1	cone-RPC
PODXL2	4.79008e-22	1.34393	0.493	0.23	1.27852e-17	PODXL2	cone-RPC
LMO1	2.52404e-07	1.34267	0.127	0.049	0.00673693	LMO1	cone-RPC
UBE2J1	2.81919e-16	1.34254	0.493	0.271	7.52471e-12	UBE2J1	cone-RPC
LPCAT1	1.68838e-23	1.34154	0.502	0.23	4.50646e-19	LPCAT1	cone-RPC
ACVR2A	7.28453e-24	1.34134	0.525	0.244	1.94431e-19	ACVR2A	cone-RPC
LMBRD2	5.62502e-08	1.34105	0.213	0.102	0.00150137	LMBRD2	cone-RPC
ATP6V1H	4.13152e-26	1.34098	0.579	0.287	1.10274e-21	ATP6V1H	cone-RPC
DISC1FP1	4.51198e-11	1.33916	0.353	0.185	1.20429e-06	DISC1FP1	cone-RPC
AKNA	3.63478e-07	1.33851	0.145	0.061	0.0097016	AKNA	cone-RPC
FBXO25	2.83707e-09	1.3345	0.167	0.065	7.57241e-05	FBXO25	cone-RPC
ZNF491	1.60032e-12	1.33206	0.244	0.099	4.27142e-08	ZNF491	cone-RPC
CCNY	2.21791e-37	1.33189	0.86	0.562	5.91982e-33	CCNY	cone-RPC
LINC02646	9.82761e-07	1.33145	0.131	0.054	0.0262309	LINC02646	cone-RPC
TET2	6.71591e-30	1.33144	0.674	0.334	1.79254e-25	TET2	cone-RPC
P3H3	3.28539e-14	1.33094	0.339	0.157	8.76903e-10	P3H3	cone-RPC
BICD1	1.37521e-40	1.32919	0.919	0.691	3.67056e-36	BICD1	cone-RPC
CCDC134	3.25092e-12	1.32877	0.281	0.125	8.67703e-08	CCDC134	cone-RPC
BEX2	8.95939e-31	1.32836	0.611	0.271	2.39135e-26	BEX2	cone-RPC
SYNGR1	8.10301e-14	1.32429	0.344	0.16	2.16277e-09	SYNGR1	cone-RPC
MAP1A	7.45117e-20	1.32392	0.421	0.183	1.98879e-15	MAP1A	cone-RPC
KIZ	1.79824e-14	1.3219	0.371	0.177	4.79969e-10	KIZ	cone-RPC
FASTKD1	6.5968e-22	1.32045	0.502	0.24	1.76075e-17	FASTKD1	cone-RPC
TNFRSF21	3.48394e-09	1.31876	0.19	0.08	9.29899e-05	TNFRSF21	cone-RPC
TIMM50	9.51701e-20	1.31801	0.457	0.214	2.54019e-15	TIMM50	cone-RPC
ALG1L9P	7.57818e-07	1.31715	0.172	0.081	0.0202269	ALG1L9P	cone-RPC
MAST2	3.30589e-23	1.31265	0.62	0.342	8.82375e-19	MAST2	cone-RPC
MCF2L	2.21589e-22	1.31226	0.566	0.295	5.91444e-18	MCF2L	cone-RPC
GRINA	4.07843e-29	1.31192	0.665	0.339	1.08857e-24	GRINA	cone-RPC
ATP9A	4.2097e-22	1.31152	0.475	0.214	1.12361e-17	ATP9A	cone-RPC
VLDLR-AS1	7.99734e-17	1.31151	0.466	0.238	2.13457e-12	VLDLR-AS1	cone-RPC
ATP6V0A1	8.47982e-21	1.30965	0.543	0.28	2.26335e-16	ATP6V0A1	cone-RPC
ZSCAN2	7.2555e-09	1.30929	0.181	0.076	0.000193657	ZSCAN2	cone-RPC
SMAP2	1.69987e-11	1.308	0.299	0.142	4.53712e-07	SMAP2	cone-RPC
STAU2	3.03769e-40	1.30615	0.905	0.64	8.10789e-36	STAU2	cone-RPC
PLCE1	2.42677e-10	1.30566	0.285	0.14	6.4773e-06	PLCE1	cone-RPC
PPP2R5B	2.60494e-10	1.30526	0.208	0.086	6.95285e-06	PPP2R5B	cone-RPC
CCNT2-AS1	6.01738e-10	1.30461	0.249	0.115	1.6061e-05	CCNT2-AS1	cone-RPC
CALML4	1.55842e-09	1.30281	0.213	0.093	4.15958e-05	CALML4	cone-RPC
ZNF35	4.49351e-09	1.2985	0.176	0.072	0.000119936	ZNF35	cone-RPC
FILIP1L	5.4629e-24	1.2957	0.633	0.348	1.4581e-19	FILIP1L	cone-RPC
OGFOD1	1.64563e-10	1.29553	0.317	0.163	4.39235e-06	OGFOD1	cone-RPC
EDA	9.21059e-08	1.2955	0.222	0.111	0.0024584	EDA	cone-RPC
ADAM10	2.76453e-38	1.29381	0.873	0.584	7.37881e-34	ADAM10	cone-RPC
PWWP2B	1.62006e-06	1.29114	0.122	0.05	0.0432409	PWWP2B	cone-RPC
JAM2	7.39502e-16	1.2909	0.448	0.232	1.9738e-11	JAM2	cone-RPC
CLEC16A	5.6718e-26	1.29007	0.602	0.3	1.51386e-21	CLEC16A	cone-RPC
TCF20	1.68977e-20	1.28881	0.557	0.296	4.51017e-16	TCF20	cone-RPC
LRCH2	2.88469e-24	1.28819	0.597	0.31	7.69951e-20	LRCH2	cone-RPC
PAPSS1	5.26452e-25	1.28716	0.652	0.374	1.40515e-20	PAPSS1	cone-RPC
ARHGAP28	1.69487e-18	1.28402	0.457	0.221	4.52379e-14	ARHGAP28	cone-RPC
TERF2IP	1.94239e-28	1.27991	0.701	0.396	5.18444e-24	TERF2IP	cone-RPC
NAPB	2.92232e-16	1.27718	0.339	0.142	7.79997e-12	NAPB	cone-RPC
C17orf80	1.19471e-10	1.27658	0.258	0.118	3.1888e-06	C17orf80	cone-RPC
UBE2Q2	2.50906e-16	1.27305	0.448	0.231	6.69694e-12	UBE2Q2	cone-RPC
DUSP10	4.56192e-10	1.27256	0.294	0.148	1.21762e-05	DUSP10	cone-RPC
ARMC9	2.77792e-26	1.26785	0.71	0.425	7.41455e-22	ARMC9	cone-RPC
TP53I11	1.41456e-17	1.26754	0.452	0.224	3.77561e-13	TP53I11	cone-RPC
MAPK8IP2	2.1345e-07	1.26673	0.163	0.071	0.00569718	MAPK8IP2	cone-RPC
REEP6	2.21309e-13	1.26593	0.33	0.152	5.90695e-09	REEP6	cone-RPC
AL513318.2	1.03158e-08	1.26532	0.195	0.084	0.00027534	AL513318.2	cone-RPC
NCOA1	4.60323e-43	1.26443	0.937	0.663	1.22865e-38	NCOA1	cone-RPC
ZNF382	7.72027e-10	1.2639	0.204	0.085	2.06062e-05	ZNF382	cone-RPC
RAB4B	7.44799e-07	1.26334	0.127	0.051	0.0198794	RAB4B	cone-RPC
NINL	1.78571e-33	1.26284	0.828	0.506	4.76623e-29	NINL	cone-RPC
ME3	1.31541e-15	1.26115	0.353	0.157	3.51096e-11	ME3	cone-RPC
SCP2	7.89669e-29	1.26019	0.71	0.383	2.10771e-24	SCP2	cone-RPC
BRSK2	2.08165e-15	1.25697	0.353	0.157	5.55613e-11	BRSK2	cone-RPC
RASSF8-AS1	1.05331e-15	1.25665	0.407	0.198	2.81138e-11	RASSF8-AS1	cone-RPC
VPS37A	6.6695e-17	1.25469	0.434	0.209	1.78016e-12	VPS37A	cone-RPC
AC093865.1	4.60011e-08	1.25466	0.109	0.037	0.00122782	AC093865.1	cone-RPC
HIPK2	7.49125e-37	1.25363	0.95	0.706	1.99949e-32	HIPK2	cone-RPC
CRABP2	4.39058e-24	1.25273	0.706	0.43	1.17189e-19	CRABP2	cone-RPC
SETBP1	1.47522e-18	1.25258	0.674	0.445	3.93751e-14	SETBP1	cone-RPC
SLCO1A2	7.07459e-08	1.2516	0.19	0.087	0.00188828	SLCO1A2	cone-RPC
NCKAP5L	2.7429e-08	1.25089	0.176	0.075	0.000732108	NCKAP5L	cone-RPC
SLC25A29	9.70209e-25	1.24908	0.62	0.323	2.58958e-20	SLC25A29	cone-RPC
FMNL2	1.94041e-42	1.248	0.937	0.652	5.17915e-38	FMNL2	cone-RPC
SUSD1	6.88222e-14	1.24763	0.339	0.157	1.83693e-09	SUSD1	cone-RPC
GALNT13	2.75158e-27	1.24651	0.873	0.661	7.34425e-23	GALNT13	cone-RPC
TNNI3K	1.21496e-06	1.24613	0.154	0.069	0.0324284	TNNI3K	cone-RPC
NDST4	1.59347e-10	1.24309	0.357	0.196	4.25313e-06	NDST4	cone-RPC
KCNT2	5.72396e-47	1.24094	0.955	0.785	1.52778e-42	KCNT2	cone-RPC
RABEP2	4.09634e-08	1.24049	0.253	0.133	0.00109335	RABEP2	cone-RPC
APLP1	1.62079e-24	1.24006	0.643	0.347	4.32604e-20	APLP1	cone-RPC
OCIAD2	8.15837e-20	1.23695	0.57	0.314	2.17755e-15	OCIAD2	cone-RPC
GPHN	2.82662e-55	1.23693	0.982	0.778	7.54452e-51	GPHN	cone-RPC
GALC	1.35381e-11	1.23588	0.294	0.138	3.61346e-07	GALC	cone-RPC
GBA2	1.74857e-13	1.23324	0.299	0.129	4.6671e-09	GBA2	cone-RPC
WDR20	1.76354e-22	1.22945	0.525	0.246	4.70706e-18	WDR20	cone-RPC
LRP12	5.7365e-14	1.22937	0.416	0.218	1.53113e-09	LRP12	cone-RPC
ACER3	1.27031e-20	1.22885	0.579	0.308	3.39058e-16	ACER3	cone-RPC
MTMR1	1.06279e-17	1.22865	0.434	0.205	2.8367e-13	MTMR1	cone-RPC
CNIH3	1.80042e-12	1.22776	0.348	0.169	4.8055e-08	CNIH3	cone-RPC
UBE2H	8.44709e-38	1.22692	0.86	0.504	2.25461e-33	UBE2H	cone-RPC
MHENCR	4.68841e-09	1.22639	0.226	0.104	0.000125138	MHENCR	cone-RPC
RALA	6.00404e-23	1.22598	0.633	0.348	1.60254e-18	RALA	cone-RPC
ATG10	7.92952e-19	1.22589	0.462	0.216	2.11647e-14	ATG10	cone-RPC
ELFN1	4.5995e-25	1.22552	0.679	0.372	1.22765e-20	ELFN1	cone-RPC
ARMH3	1.33744e-25	1.22476	0.661	0.344	3.56975e-21	ARMH3	cone-RPC
SLC6A8	6.72837e-13	1.22336	0.357	0.174	1.79587e-08	SLC6A8	cone-RPC
STAM	5.03803e-18	1.22315	0.471	0.233	1.3447e-13	STAM	cone-RPC
PDE6D	1.34378e-11	1.22273	0.326	0.161	3.5867e-07	PDE6D	cone-RPC
MTX3	5.49602e-14	1.21561	0.421	0.222	1.46694e-09	MTX3	cone-RPC
SPAG9	1.46764e-31	1.21436	0.842	0.546	3.91727e-27	SPAG9	cone-RPC
ZBTB7A	1.24115e-09	1.21266	0.276	0.136	3.31275e-05	ZBTB7A	cone-RPC
CNRIP1	8.71427e-09	1.21265	0.258	0.129	0.000232593	CNRIP1	cone-RPC
AP003086.1	1.15267e-06	1.21166	0.158	0.072	0.030766	AP003086.1	cone-RPC
CCPG1	7.5853e-21	1.21128	0.566	0.3	2.02459e-16	CCPG1	cone-RPC
SLC2A11	1.11992e-12	1.20842	0.335	0.161	2.98918e-08	SLC2A11	cone-RPC
SLC25A22	1.67981e-08	1.20812	0.249	0.125	0.000448357	SLC25A22	cone-RPC
TSPAN11	5.12652e-10	1.20661	0.253	0.116	1.36832e-05	TSPAN11	cone-RPC
LINC02614	4.89601e-13	1.20474	0.344	0.164	1.30679e-08	LINC02614	cone-RPC
SLC25A42	1.82479e-08	1.20404	0.208	0.094	0.000487054	SLC25A42	cone-RPC
TMSB4X	3.696e-80	1.20111	1	0.997	9.86499e-76	TMSB4X	cone-RPC
MFSD1	4.66414e-08	1.20072	0.213	0.101	0.0012449	MFSD1	cone-RPC
TSPAN18	6.00826e-26	1.19849	0.729	0.462	1.60366e-21	TSPAN18	cone-RPC
PCDHA9	5.10947e-08	1.19619	0.172	0.073	0.00136377	PCDHA9	cone-RPC
KIFAP3	6.4874e-20	1.19454	0.57	0.306	1.73155e-15	KIFAP3	cone-RPC
OSBPL9	6.19733e-34	1.19399	0.805	0.461	1.65413e-29	OSBPL9	cone-RPC
TMEM181	1.53934e-17	1.19059	0.475	0.239	4.10866e-13	TMEM181	cone-RPC
EDEM3	5.31513e-20	1.18922	0.489	0.228	1.41866e-15	EDEM3	cone-RPC
ZHX1	2.75015e-21	1.18886	0.615	0.346	7.34042e-17	ZHX1	cone-RPC
TSPAN5	3.53558e-23	1.18865	0.652	0.364	9.43681e-19	TSPAN5	cone-RPC
NPRL3	1.16772e-14	1.1872	0.457	0.247	3.11676e-10	NPRL3	cone-RPC
CCDC181	5.15777e-15	1.1871	0.434	0.223	1.37666e-10	CCDC181	cone-RPC
ELOVL2	1.06736e-14	1.18622	0.466	0.25	2.84888e-10	ELOVL2	cone-RPC
PCDHB15	3.81815e-09	1.18599	0.29	0.151	0.00010191	PCDHB15	cone-RPC
TNFAIP1	2.67384e-10	1.18513	0.262	0.121	7.13674e-06	TNFAIP1	cone-RPC
TRAPPC13	2.94463e-17	1.18449	0.434	0.204	7.85951e-13	TRAPPC13	cone-RPC
MBTPS1	8.46771e-21	1.18404	0.62	0.357	2.26012e-16	MBTPS1	cone-RPC
CDKL1	5.99017e-11	1.18164	0.253	0.112	1.59884e-06	CDKL1	cone-RPC
IPPK	1.10416e-07	1.18132	0.19	0.087	0.0029471	IPPK	cone-RPC
ZNF641	4.4146e-07	1.18015	0.158	0.069	0.011783	ZNF641	cone-RPC
KDM5B	3.55811e-39	1.1794	0.878	0.564	9.49696e-35	KDM5B	cone-RPC
PLBD2	1.23823e-08	1.17936	0.231	0.11	0.000330495	PLBD2	cone-RPC
AC090517.5	3.92941e-09	1.17916	0.24	0.113	0.00010488	AC090517.5	cone-RPC
RERE	2.47332e-65	1.17897	1	0.913	6.60153e-61	RERE	cone-RPC
ZNF135	4.25424e-15	1.17744	0.421	0.209	1.1355e-10	ZNF135	cone-RPC
GYS1	1.5366e-09	1.17711	0.29	0.147	4.10133e-05	GYS1	cone-RPC
MIATNB	4.75202e-10	1.17679	0.24	0.107	1.26836e-05	MIATNB	cone-RPC
TBC1D12	2.684e-10	1.17675	0.348	0.188	7.16385e-06	TBC1D12	cone-RPC
ABCC1	2.17231e-15	1.17617	0.48	0.262	5.79811e-11	ABCC1	cone-RPC
GNB5	8.25742e-15	1.17604	0.394	0.192	2.20399e-10	GNB5	cone-RPC
AC068282.1	1.17806e-08	1.17411	0.226	0.106	0.000314436	AC068282.1	cone-RPC
CCDC88C	8.72957e-09	1.17372	0.253	0.125	0.000233001	CCDC88C	cone-RPC
PACS1	2.20839e-21	1.17346	0.647	0.375	5.89442e-17	PACS1	cone-RPC
GTDC1	1.38643e-22	1.17231	0.656	0.366	3.70053e-18	GTDC1	cone-RPC
FAM110A	2.23342e-07	1.17077	0.172	0.077	0.00596121	FAM110A	cone-RPC
IL7	4.94662e-07	1.17077	0.199	0.098	0.013203	IL7	cone-RPC
ZSWIM5	3.1886e-24	1.17071	0.724	0.448	8.51069e-20	ZSWIM5	cone-RPC
CEP85L	9.57902e-22	1.17021	0.67	0.417	2.55674e-17	CEP85L	cone-RPC
NRXN3	1.57856e-06	1.16983	0.231	0.125	0.0421333	NRXN3	cone-RPC
MPRIP	9.50445e-26	1.16974	0.697	0.405	2.53683e-21	MPRIP	cone-RPC
PLCL2	4.55425e-18	1.16856	0.534	0.288	1.21558e-13	PLCL2	cone-RPC
TRIM2	4.05413e-27	1.16823	0.76	0.483	1.08209e-22	TRIM2	cone-RPC
BORCS5	6.5343e-13	1.16676	0.326	0.151	1.74407e-08	BORCS5	cone-RPC
RALGPS2	2.46759e-21	1.16664	0.778	0.568	6.58623e-17	RALGPS2	cone-RPC
PGAP3	5.90857e-09	1.16576	0.213	0.095	0.000157706	PGAP3	cone-RPC
PCAT6	5.60727e-07	1.16475	0.149	0.064	0.0149664	PCAT6	cone-RPC
RIOX2	1.51379e-06	1.16452	0.208	0.108	0.0404045	RIOX2	cone-RPC
FARP2	6.08316e-16	1.1643	0.502	0.268	1.62366e-11	FARP2	cone-RPC
SDCCAG8	5.94197e-25	1.16291	0.71	0.425	1.58597e-20	SDCCAG8	cone-RPC
LIMK2	2.08336e-16	1.16261	0.462	0.231	5.56069e-12	LIMK2	cone-RPC
ABCA3	1.67025e-12	1.16106	0.385	0.198	4.45806e-08	ABCA3	cone-RPC
HDAC5	7.81422e-12	1.15866	0.371	0.194	2.08569e-07	HDAC5	cone-RPC
TMEM199	1.3733e-07	1.15814	0.213	0.104	0.00366548	TMEM199	cone-RPC
BRSK1	2.34564e-07	1.15621	0.199	0.096	0.00626075	BRSK1	cone-RPC
STMN3	1.15967e-10	1.15545	0.312	0.155	3.09529e-06	STMN3	cone-RPC
CA13	4.61289e-08	1.15458	0.217	0.104	0.00123123	CA13	cone-RPC
CHKB-DT	1.90315e-07	1.15396	0.226	0.114	0.00507969	CHKB-DT	cone-RPC
SESN1	1.40473e-15	1.1538	0.489	0.267	3.74938e-11	SESN1	cone-RPC
NEU1	3.24418e-10	1.15238	0.258	0.118	8.65903e-06	NEU1	cone-RPC
ANKRD12	1.28629e-38	1.15213	0.941	0.692	3.43325e-34	ANKRD12	cone-RPC
PHKB	3.599e-28	1.15031	0.778	0.479	9.6061e-24	PHKB	cone-RPC
TPK1	8.96131e-08	1.14876	0.24	0.121	0.00239186	TPK1	cone-RPC
ZFYVE1	1.09035e-07	1.14849	0.195	0.09	0.00291025	ZFYVE1	cone-RPC
RIC3	4.89829e-14	1.14816	0.43	0.222	1.3074e-09	RIC3	cone-RPC
MGAT5	8.95878e-14	1.14731	0.525	0.316	2.39119e-09	MGAT5	cone-RPC
RNF11	5.60795e-17	1.14717	0.452	0.219	1.49682e-12	RNF11	cone-RPC
DPY19L1	5.24412e-12	1.14675	0.561	0.374	1.39971e-07	DPY19L1	cone-RPC
PHACTR2	1.52477e-15	1.14618	0.575	0.349	4.06976e-11	PHACTR2	cone-RPC
ZBTB8OS	3.83585e-17	1.14494	0.557	0.313	1.02383e-12	ZBTB8OS	cone-RPC
MBD5	9.30259e-61	1.14319	1	0.862	2.48296e-56	MBD5	cone-RPC
ZZEF1	1.58989e-22	1.14254	0.548	0.26	4.24359e-18	ZZEF1	cone-RPC
RALGAPA2	2.06293e-28	1.14168	0.787	0.504	5.50618e-24	RALGAPA2	cone-RPC
CXXC5	1.76945e-23	1.14106	0.688	0.423	4.72285e-19	CXXC5	cone-RPC
TLE1	2.55834e-18	1.14028	0.643	0.416	6.82845e-14	TLE1	cone-RPC
SLC35G2	5.17667e-07	1.14001	0.19	0.092	0.013817	SLC35G2	cone-RPC
LARGE1	2.94606e-25	1.13965	0.824	0.58	7.86333e-21	LARGE1	cone-RPC
SGK3	1.20593e-18	1.13895	0.611	0.364	3.21874e-14	SGK3	cone-RPC
AATK	4.01549e-10	1.13793	0.258	0.118	1.07177e-05	AATK	cone-RPC
TTLL11	2.08837e-07	1.13772	0.19	0.088	0.00557406	TTLL11	cone-RPC
RTKN	1.99977e-07	1.13761	0.181	0.082	0.00533758	RTKN	cone-RPC
MCU	4.90414e-13	1.13511	0.52	0.317	1.30896e-08	MCU	cone-RPC
HSPBAP1	1.7377e-08	1.13478	0.249	0.124	0.000463809	HSPBAP1	cone-RPC
GNGT1	1.34572e-06	1.13327	0.19	0.092	0.0359187	GNGT1	cone-RPC
ATE1	4.85324e-26	1.1313	0.751	0.468	1.29538e-21	ATE1	cone-RPC
YAF2	5.62633e-29	1.13098	0.778	0.473	1.50172e-24	YAF2	cone-RPC
POGK	5.1621e-11	1.1309	0.33	0.166	1.37781e-06	POGK	cone-RPC
ZNF124	4.17339e-20	1.13059	0.579	0.309	1.11392e-15	ZNF124	cone-RPC
SCLY	4.07766e-16	1.12844	0.475	0.244	1.08837e-11	SCLY	cone-RPC
AAK1	4.81426e-19	1.12803	0.615	0.357	1.28497e-14	AAK1	cone-RPC
ZNF737	5.64726e-10	1.12607	0.335	0.18	1.50731e-05	ZNF737	cone-RPC
TRAPPC6B	1.39236e-11	1.12482	0.353	0.181	3.71634e-07	TRAPPC6B	cone-RPC
LRP8	3.02033e-09	1.12422	0.271	0.135	8.06157e-05	LRP8	cone-RPC
CHODL	3.76242e-07	1.12359	0.127	0.05	0.0100423	CHODL	cone-RPC
CYFIP2	1.29936e-16	1.12341	0.538	0.303	3.46812e-12	CYFIP2	cone-RPC
CHKB	2.35207e-08	1.12338	0.281	0.147	0.000627792	CHKB	cone-RPC
VPS8	9.22613e-17	1.12318	0.575	0.357	2.46255e-12	VPS8	cone-RPC
HK2	1.0974e-07	1.12229	0.348	0.216	0.00292907	HK2	cone-RPC
CASK	7.15333e-49	1.12211	0.977	0.839	1.9093e-44	CASK	cone-RPC
CACNA1H	2.46359e-09	1.12136	0.244	0.114	6.57556e-05	CACNA1H	cone-RPC
HMBOX1	1.88037e-25	1.12095	0.71	0.384	5.0189e-21	HMBOX1	cone-RPC
TMEM237	2.81119e-17	1.11976	0.538	0.307	7.50335e-13	TMEM237	cone-RPC
SHROOM2	3.63349e-08	1.11944	0.231	0.112	0.000969815	SHROOM2	cone-RPC
AC060809.1	5.51162e-07	1.11714	0.231	0.121	0.0147111	AC060809.1	cone-RPC
MAP6	1.23404e-18	1.11667	0.57	0.312	3.29378e-14	MAP6	cone-RPC
NLN	7.24466e-14	1.1166	0.457	0.25	1.93367e-09	NLN	cone-RPC
FSIP2	8.57701e-20	1.11658	0.71	0.482	2.28929e-15	FSIP2	cone-RPC
ZFP37	8.35145e-08	1.11629	0.19	0.086	0.00222909	ZFP37	cone-RPC
RNF111	5.09053e-22	1.11445	0.67	0.403	1.35871e-17	RNF111	cone-RPC
MLLT11	1.60043e-21	1.11442	0.697	0.449	4.27171e-17	MLLT11	cone-RPC
ZNF117	1.83352e-14	1.1107	0.462	0.247	4.89386e-10	ZNF117	cone-RPC
RASSF8	9.6429e-16	1.11067	0.638	0.412	2.57379e-11	RASSF8	cone-RPC
AC011346.1	3.46328e-09	1.11039	0.357	0.202	9.24384e-05	AC011346.1	cone-RPC
BMPR2	6.39078e-28	1.11031	0.855	0.64	1.70576e-23	BMPR2	cone-RPC
MAP3K9	6.96981e-08	1.10956	0.213	0.101	0.00186031	MAP3K9	cone-RPC
HERC3	1.08598e-08	1.10906	0.253	0.125	0.000289859	HERC3	cone-RPC
ZMPSTE24	4.14597e-09	1.10659	0.312	0.168	0.00011066	ZMPSTE24	cone-RPC
VAMP2	3.23807e-26	1.1064	0.751	0.425	8.64272e-22	VAMP2	cone-RPC
ORMDL1	8.02251e-21	1.10378	0.665	0.405	2.14129e-16	ORMDL1	cone-RPC
USP3	9.38537e-25	1.10181	0.742	0.444	2.50505e-20	USP3	cone-RPC
DNAJC13	5.86793e-21	1.09936	0.624	0.328	1.56621e-16	DNAJC13	cone-RPC
CLK4	7.0305e-12	1.09923	0.344	0.17	1.87651e-07	CLK4	cone-RPC
LMBR1L	1.05858e-09	1.09907	0.29	0.144	2.82545e-05	LMBR1L	cone-RPC
BZW2	5.67623e-14	1.09876	0.498	0.285	1.51504e-09	BZW2	cone-RPC
PLXNA1	1.47862e-09	1.09739	0.308	0.159	3.94658e-05	PLXNA1	cone-RPC
MTMR2	9.35553e-18	1.0971	0.593	0.342	2.49708e-13	MTMR2	cone-RPC
BCL7A	2.15724e-12	1.0955	0.466	0.27	5.75788e-08	BCL7A	cone-RPC
USP20	9.33206e-09	1.09294	0.244	0.118	0.000249082	USP20	cone-RPC
GRIPAP1	5.54478e-13	1.09127	0.511	0.315	1.47996e-08	GRIPAP1	cone-RPC
ARFIP1	7.15176e-20	1.09119	0.611	0.337	1.90888e-15	ARFIP1	cone-RPC
NRCAM	1.47982e-28	1.09088	0.932	0.776	3.9498e-24	NRCAM	cone-RPC
PDE5A	5.89302e-18	1.08896	0.602	0.35	1.57291e-13	PDE5A	cone-RPC
ZNF462	4.71009e-23	1.08893	0.796	0.596	1.25717e-18	ZNF462	cone-RPC
MOAP1	7.56786e-08	1.08781	0.253	0.13	0.00201994	MOAP1	cone-RPC
YPEL3	6.09317e-12	1.08729	0.326	0.154	1.62633e-07	YPEL3	cone-RPC
AL035530.2	4.19722e-10	1.08509	0.317	0.16	1.12028e-05	AL035530.2	cone-RPC
REEP5	1.20479e-14	1.08395	0.516	0.304	3.2157e-10	REEP5	cone-RPC
RELCH	5.86608e-18	1.08364	0.602	0.359	1.56571e-13	RELCH	cone-RPC
BBS2	3.50693e-10	1.08352	0.335	0.176	9.36035e-06	BBS2	cone-RPC
ASXL2	2.96721e-13	1.08237	0.452	0.249	7.91977e-09	ASXL2	cone-RPC
MBD6	1.48333e-08	1.08093	0.276	0.143	0.000395915	MBD6	cone-RPC
ENAH	1.60661e-38	1.08038	0.946	0.798	4.2882e-34	ENAH	cone-RPC
AL049828.2	3.40464e-08	1.07981	0.253	0.127	0.000908733	AL049828.2	cone-RPC
MYO5A	3.56501e-23	1.07955	0.719	0.444	9.51537e-19	MYO5A	cone-RPC
ATP6V1B2	3.74161e-15	1.07948	0.416	0.201	9.98673e-11	ATP6V1B2	cone-RPC
AL645568.1	1.94511e-13	1.0789	0.489	0.281	5.19169e-09	AL645568.1	cone-RPC
RNF165	3.03694e-23	1.07845	0.769	0.498	8.1059e-19	RNF165	cone-RPC
TMEM59	9.38159e-25	1.07718	0.769	0.485	2.50404e-20	TMEM59	cone-RPC
DAP3	6.37158e-15	1.07683	0.498	0.279	1.70064e-10	DAP3	cone-RPC
ZER1	5.45877e-11	1.07642	0.376	0.202	1.457e-06	ZER1	cone-RPC
DNAJC5	7.54124e-11	1.07495	0.353	0.183	2.01283e-06	DNAJC5	cone-RPC
ANKRD13A	3.84659e-08	1.07349	0.253	0.128	0.00102669	ANKRD13A	cone-RPC
EVI5L	2.88589e-07	1.07296	0.199	0.095	0.00770274	EVI5L	cone-RPC
SPOP	2.9831e-13	1.07291	0.538	0.342	7.96218e-09	SPOP	cone-RPC
MTOR	1.17988e-14	1.06927	0.52	0.305	3.14923e-10	MTOR	cone-RPC
TBC1D23	1.7282e-19	1.06918	0.575	0.304	4.61273e-15	TBC1D23	cone-RPC
PDE4D	1.07628e-22	1.06889	0.796	0.579	2.87271e-18	PDE4D	cone-RPC
WDTC1	8.26313e-08	1.06874	0.253	0.132	0.00220551	WDTC1	cone-RPC
TAB3	1.35443e-07	1.06866	0.271	0.147	0.00361511	TAB3	cone-RPC
INTS10	9.57826e-15	1.06793	0.493	0.267	2.55653e-10	INTS10	cone-RPC
FIG4	1.16195e-09	1.06593	0.326	0.175	3.10135e-05	FIG4	cone-RPC
E4F1	3.05537e-08	1.06488	0.249	0.124	0.000815508	E4F1	cone-RPC
CYLD	1.56338e-06	1.06422	0.231	0.125	0.0417283	CYLD	cone-RPC
LRRC23	7.85945e-08	1.06389	0.33	0.195	0.00209777	LRRC23	cone-RPC
AGL	1.27135e-12	1.06356	0.579	0.379	3.39337e-08	AGL	cone-RPC
HIPK1	3.93725e-16	1.06313	0.471	0.236	1.05089e-11	HIPK1	cone-RPC
ADD2	2.37402e-14	1.06278	0.489	0.274	6.33649e-10	ADD2	cone-RPC
RRAGB	2.1002e-13	1.06096	0.407	0.207	5.60564e-09	RRAGB	cone-RPC
RYBP	1.07784e-19	1.05753	0.643	0.374	2.87687e-15	RYBP	cone-RPC
DLG1	1.27871e-43	1.05632	0.982	0.81	3.413e-39	DLG1	cone-RPC
ZFP64	4.57803e-11	1.05628	0.398	0.223	1.22192e-06	ZFP64	cone-RPC
TMEM241	1.40006e-10	1.05569	0.398	0.224	3.7369e-06	TMEM241	cone-RPC
RPTOR	9.83392e-21	1.05563	0.674	0.39	2.62477e-16	RPTOR	cone-RPC
PAPOLG	1.50395e-15	1.05542	0.434	0.21	4.0142e-11	PAPOLG	cone-RPC
APOE	1.37048e-13	1.05413	0.421	0.217	3.65796e-09	APOE	cone-RPC
CBFB	2.93303e-21	1.05315	0.67	0.391	7.82856e-17	CBFB	cone-RPC
SEC22A	7.77042e-16	1.05169	0.557	0.317	2.074e-11	SEC22A	cone-RPC
ABHD2	7.80703e-09	1.05139	0.308	0.165	0.000208377	ABHD2	cone-RPC
GRAMD1A	2.13976e-09	1.05123	0.344	0.192	5.71122e-05	GRAMD1A	cone-RPC
ZNF821	5.08361e-14	1.05097	0.443	0.23	1.35687e-09	ZNF821	cone-RPC
USP32	1.15216e-19	1.04962	0.656	0.385	3.07524e-15	USP32	cone-RPC
CNNM2	7.77666e-13	1.04895	0.403	0.209	2.07567e-08	CNNM2	cone-RPC
MARK3	4.21641e-33	1.04858	0.9	0.65	1.1254e-28	MARK3	cone-RPC
ZHX3	5.53951e-13	1.04642	0.452	0.248	1.47855e-08	ZHX3	cone-RPC
DCP1B	5.79725e-10	1.04613	0.321	0.167	1.54734e-05	DCP1B	cone-RPC
CLASP1	1.29945e-40	1.04612	0.941	0.744	3.46836e-36	CLASP1	cone-RPC
RND2	8.1092e-07	1.04482	0.217	0.111	0.0216443	RND2	cone-RPC
APLF	5.4555e-08	1.04343	0.285	0.154	0.00145613	APLF	cone-RPC
ZFR2	1.9848e-07	1.0423	0.222	0.11	0.00529764	ZFR2	cone-RPC
AREL1	2.52697e-11	1.04186	0.371	0.194	6.74473e-07	AREL1	cone-RPC
GCLC	1.53118e-11	1.04158	0.344	0.171	4.08688e-07	GCLC	cone-RPC
[truncated: 1,978 more rows]

## Sheet: Figure 4b.2
peak	p_val	avg_log2FC	pct.1	pct.2	p_val_adj	compare	annotation	gene
chr1-100163905-100164820	3.92371e-07	-2.14708	0.054	0.133	0.100231	cone-RPC	Intron	LRRC39
chr1-10021737-10022627	5.43214e-22	4.2784	0.113	0.006	1.38764e-16	cone-RPC	Distal Intergenic	UBE4B
chr1-100360500-100361394	4.31022e-05	-1.44407	0.068	0.147	1	cone-RPC	Intron	CDC14A
chr1-100382418-100383198	3.05153e-16	3.81692	0.095	0.008	7.79512e-11	cone-RPC	Intron	NA
chr1-100385365-100386257	0.000120576	-1.86256	0.027	0.092	1	cone-RPC	Intron	NA
chr1-100469075-100469855	2.88787e-18	4.72651	0.077	0.003	7.37707e-13	cone-RPC	Intron	NA
chr1-100524751-100525626	2.26908e-33	4.986	0.131	0.006	5.79637e-28	cone-RPC	Distal Intergenic	GPR88
chr1-100818906-100819797	0.000280287	-2.44754	0.014	0.06	1	cone-RPC	Distal Intergenic	EXTL2
chr1-100927586-100928441	1.98153e-23	3.64326	0.14	0.013	5.06182e-18	cone-RPC	Intron	NA
chr1-101051802-101052607	2.99495e-05	2.20808	0.054	0.013	1	cone-RPC	Intron	DPH5-DT
chr1-101064382-101065220	2.05419e-05	2.41348	0.05	0.01	1	cone-RPC	Promoter	DPH5-DT
chr1-101128073-101128970	0.000231095	2.15836	0.045	0.01	1	cone-RPC	Distal Intergenic	LOC124900440
chr1-101148710-101149565	0.000405865	-3.62529	0.005	0.04	1	cone-RPC	Distal Intergenic	LOC124900440
chr1-101203856-101204779	3.02996e-05	-1.1886	0.1	0.198	1	cone-RPC	Distal Intergenic	NA
chr1-101235906-101236483	5.23106e-07	-1.22834	0.154	0.273	0.133627	cone-RPC	Promoter	NA
chr1-101236597-101237179	3.93071e-06	-1.05541	0.154	0.29	1	cone-RPC	Promoter	S1PR1
chr1-10127895-10128800	3.83356e-06	-2.1454	0.032	0.113	0.979282	cone-RPC	Promoter	UBE4B
chr1-101291423-101292250	6.36073e-08	-3.47562	0.018	0.097	0.0162485	cone-RPC	Distal Intergenic	NA
chr1-101316091-101316967	4.54148e-05	-2.68337	0.018	0.07	1	cone-RPC	Distal Intergenic	LINC01307
chr1-101323276-101324171	0.000156281	-1.75637	0.027	0.097	1	cone-RPC	Promoter	LINC01307
chr1-101324942-101325794	1.30565e-08	-2.5659	0.036	0.138	0.00333528	cone-RPC	Intron	LINC01307
chr1-101376421-101377300	1.53594e-14	-2.03091	0.118	0.304	3.92356e-09	cone-RPC	Exon	LINC01307
chr1-101511012-101511904	9.41654e-11	-2.39047	0.054	0.188	2.40545e-05	cone-RPC	Distal Intergenic	LINC01709
chr1-10154950-10155818	1.85321e-38	4.76838	0.176	0.008	4.73403e-33	cone-RPC	Intron	UBE4B
chr1-101738906-101739811	3.87751e-23	-2.9141	0.081	0.328	9.90509e-18	cone-RPC	Intron	RNU6-965P
chr1-101846618-101847523	3.3295e-21	-1.95848	0.154	0.431	8.5052e-16	cone-RPC	Promoter	OLFM3
chr1-10193173-10193980	1.22868e-38	4.60918	0.186	0.009	3.13866e-33	cone-RPC	Distal Intergenic	UBE4B
chr1-10204089-10204995	3.52658e-05	1.93086	0.063	0.02	1	cone-RPC	Distal Intergenic	KIF1B
chr1-102085625-102086539	1.09182e-06	-1.61595	0.059	0.175	0.278905	cone-RPC	Distal Intergenic	OLFM3
chr1-10250486-10251298	8.76972e-06	2.23695	0.063	0.014	1	cone-RPC	Intron	KIF1B
chr1-10253490-10254364	2.72487e-39	3.97818	0.222	0.017	6.96068e-34	cone-RPC	Intron	KIF1B
chr1-103108202-103109111	1.30202e-10	-1.26565	0.222	0.392	3.32601e-05	cone-RPC	Promoter	COL11A1
chr1-103250153-103251055	0.000261876	-1.87537	0.027	0.083	1	cone-RPC	Distal Intergenic	COL11A1
chr1-103253932-103254748	9.27399e-09	-2.44836	0.045	0.147	0.00236904	cone-RPC	Distal Intergenic	COL11A1
chr1-103460337-103461170	7.04629e-07	-1.62195	0.072	0.181	0.179997	cone-RPC	Intron	NA
chr1-103480238-103480603	4.42459e-05	2.72128	0.041	0.006	1	cone-RPC	Intron	RN7SKP285
chr1-103529536-103530389	0.000379379	1.99277	0.041	0.013	1	cone-RPC	Intron	RNPC3
chr1-103826977-103827888	3.73092e-08	-1.90856	0.068	0.179	0.00953064	cone-RPC	Distal Intergenic	AMY1C
chr1-1040411-1041317	1.22114e-05	-0.987416	0.163	0.284	1	cone-RPC	Exon	AGRN
chr1-104103411-104104323	6.54424e-06	-2.1981	0.036	0.104	1	cone-RPC	Intron	LOC100129138
chr1-104238736-104239624	5.19822e-09	-2.33529	0.041	0.159	0.00132789	cone-RPC	Distal Intergenic	NA
chr1-104247341-104248252	1.34195e-05	2.73851	0.041	0.007	1	cone-RPC	Distal Intergenic	NA
chr1-104435759-104436674	1.16774e-05	-2.42987	0.023	0.088	1	cone-RPC	Distal Intergenic	NA
chr1-10456357-10457241	1.4811e-06	-2.15654	0.041	0.121	0.378347	cone-RPC	3' UTR	NA
chr1-104761889-104762782	1.28605e-15	3.24449	0.118	0.014	3.28521e-10	cone-RPC	Distal Intergenic	NA
chr1-104883277-104884168	5.1663e-05	-1.92373	0.036	0.098	1	cone-RPC	Distal Intergenic	NA
chr1-104973288-104974186	9.98559e-05	-1.56671	0.059	0.117	1	cone-RPC	Distal Intergenic	NA
chr1-10509682-10510435	0.000144457	-1.44655	0.072	0.129	1	cone-RPC	Intron	PEX14
chr1-105172546-105173454	2.25061e-13	-2.30701	0.068	0.243	5.74919e-08	cone-RPC	Distal Intergenic	NA
chr1-10537127-10537918	1.01364e-07	2.18775	0.095	0.023	0.0258933	cone-RPC	Intron	PEX14
chr1-105572257-105573184	2.59384e-05	-2.66181	0.023	0.074	1	cone-RPC	Distal Intergenic	LINC01676
chr1-105685492-105686386	1.6273e-09	-2.415	0.041	0.165	0.000415695	cone-RPC	Distal Intergenic	SEPTIN2P1
chr1-105758941-105759835	4.57635e-09	3.60746	0.054	0.005	0.00116903	cone-RPC	Distal Intergenic	SEPTIN2P1
chr1-106063261-106064174	1.25848e-09	-1.81548	0.09	0.226	0.000321479	cone-RPC	Intron	NA
chr1-106290928-106291832	5.77342e-05	1.4097	0.104	0.047	1	cone-RPC	Distal Intergenic	NA
chr1-10640008-10640897	2.23923e-05	-0.708905	0.271	0.421	1	cone-RPC	Promoter	NA
chr1-10649393-10650223	3.85458e-16	-1.60531	0.204	0.428	9.84653e-11	cone-RPC	Promoter	CASZ1
chr1-10650976-10651870	1.00273e-19	-1.58565	0.24	0.508	2.56148e-14	cone-RPC	Promoter	CASZ1
chr1-106523219-106524127	6.02349e-09	-2.06309	0.054	0.179	0.0015387	cone-RPC	Distal Intergenic	NA
chr1-106591081-106591848	6.5863e-16	5.00366	0.068	0.002	1.68247e-10	cone-RPC	Distal Intergenic	NA
chr1-10671854-10672735	8.48979e-05	-1.22844	0.081	0.175	1	cone-RPC	Intron	CASZ1
chr1-106746411-106747321	9.58967e-07	-1.45953	0.072	0.2	0.244968	cone-RPC	Distal Intergenic	NA
chr1-10694281-10695177	1.04131e-08	-0.856929	0.321	0.518	0.00266001	cone-RPC	Promoter	CASZ1
chr1-107031583-107032478	3.72838e-28	4.61221	0.127	0.006	9.52416e-23	cone-RPC	Distal Intergenic	PRMT6
chr1-10704226-10705124	7.85092e-08	-1.54752	0.1	0.22	0.0200552	cone-RPC	Promoter	CASZ1
chr1-10714277-10715189	5.35521e-25	-1.82854	0.217	0.521	1.36799e-19	cone-RPC	Intron	CASZ1
chr1-107210324-107211213	1.22731e-16	4.82841	0.068	0.003	3.13516e-11	cone-RPC	Intron	NTNG1
chr1-10728496-10729396	3.02222e-17	-1.58298	0.181	0.456	7.72027e-12	cone-RPC	Intron	CASZ1
chr1-10734843-10735738	4.68588e-06	-0.8524	0.262	0.377	1	cone-RPC	Intron	CASZ1
chr1-107420299-107421207	8.96396e-08	-2.44308	0.045	0.129	0.0228984	cone-RPC	Exon	NA
chr1-10748676-10749584	0.000124817	1.77609	0.068	0.022	1	cone-RPC	Intron	CASZ1
chr1-107529244-107530126	2.08368e-30	2.51228	0.299	0.068	5.32276e-25	cone-RPC	Distal Intergenic	NA
chr1-10753025-10753916	2.53744e-41	3.18991	0.29	0.043	6.4819e-36	cone-RPC	Intron	CASZ1
chr1-107563143-107564009	4.07167e-17	4.57352	0.072	0.004	1.04011e-11	cone-RPC	Distal Intergenic	NA
chr1-107794464-107795180	3.23938e-19	3.96087	0.104	0.007	8.275e-14	cone-RPC	Intron	VAV3
chr1-10782558-10783443	6.79074e-09	-1.75341	0.09	0.218	0.00173469	cone-RPC	Intron	CASZ1
chr1-107867189-107868099	2.91824e-05	-2.59509	0.018	0.075	1	cone-RPC	Intron	MIR7852
chr1-107976600-107977509	4.5685e-07	-1.47218	0.086	0.208	0.116702	cone-RPC	Intron	VAV3
chr1-108016187-108017104	0.000117332	-1.6239	0.059	0.112	1	cone-RPC	Distal Intergenic	NA
chr1-108049175-108050062	9.59976e-08	-1.94376	0.05	0.166	0.0245226	cone-RPC	Promoter	NA
chr1-108051404-108052292	3.94153e-14	-1.67279	0.14	0.367	1.00686e-08	cone-RPC	Intron	NA
chr1-108106500-108107388	1.57504e-09	-10.0679	0	0.08	0.000402344	cone-RPC	Distal Intergenic	NA
chr1-10813823-10814615	1.26181e-19	2.80289	0.176	0.03	3.2233e-14	cone-RPC	Distal Intergenic	CASZ1
chr1-10818997-10819871	1.51662e-05	2.12983	0.054	0.016	1	cone-RPC	Distal Intergenic	CASZ1
chr1-10835625-10836527	3.88259e-05	-0.670212	0.299	0.44	1	cone-RPC	Distal Intergenic	CASZ1
chr1-10851245-10852158	1.5979e-06	2.17254	0.081	0.019	0.408182	cone-RPC	Distal Intergenic	HSPE1P24
chr1-108517233-108518097	5.20999e-10	3.12369	0.072	0.009	0.000133089	cone-RPC	Distal Intergenic	RPL7L1P21
chr1-108862259-108862917	2.51562e-14	3.56575	0.09	0.008	6.42614e-09	cone-RPC	Intron	AKNAD1
chr1-10888431-10889327	4.92368e-13	1.39901	0.339	0.166	1.25775e-07	cone-RPC	Distal Intergenic	HSPE1P24
chr1-108955595-108956454	7.38306e-33	4.50326	0.163	0.009	1.886e-27	cone-RPC	Intron	CLCC1
chr1-10911077-10911928	0.000280679	1.54677	0.072	0.028	1	cone-RPC	Distal Intergenic	HSPE1P24
chr1-109112363-109113243	3.67653e-06	-0.829479	0.253	0.388	0.939169	cone-RPC	Promoter	CFAP276
chr1-109148815-109149566	6.43916e-17	3.33207	0.113	0.014	1.64488e-11	cone-RPC	Intron	ELAPOR1
chr1-109277154-109278061	0.000272446	0.81194	0.208	0.145	1	cone-RPC	Distal Intergenic	PSRC1
chr1-109295693-109296572	1.58633e-16	3.44844	0.113	0.012	4.05227e-11	cone-RPC	Promoter	MYBPHL
chr1-109307067-109307925	8.37367e-22	2.56367	0.231	0.048	2.13905e-16	cone-RPC	Promoter	MYBPHL
chr1-10948091-10948974	1.43714e-20	3.5336	0.145	0.014	3.67118e-15	cone-RPC	Promoter	C1orf127
chr1-109498035-109498914	6.83852e-07	1.17465	0.217	0.122	0.17469	cone-RPC	3' UTR	CYB561D1
chr1-109499571-109500401	5.44079e-09	2.004	0.118	0.036	0.00138985	cone-RPC	3' UTR	CYB561D1
chr1-109530055-109530958	7.96981e-08	1.05418	0.299	0.194	0.0203589	cone-RPC	Distal Intergenic	GPR61
chr1-109535623-109536527	1.98498e-12	2.57562	0.122	0.025	5.07063e-07	cone-RPC	Distal Intergenic	GPR61
chr1-109539444-109540351	1.28695e-05	1.65333	0.095	0.034	1	cone-RPC	Promoter	GPR61
chr1-109611360-109612260	5.05133e-72	5.5021	0.271	0.008	1.29036e-66	cone-RPC	Promoter	GNAT2
chr1-109638858-109639447	1.16395e-39	4.44496	0.204	0.012	2.97332e-34	cone-RPC	Distal Intergenic	AMPD2
chr1-109760910-109761796	2.51285e-07	2.00121	0.104	0.029	0.0641907	cone-RPC	5' UTR	EPS8L3
chr1-10979992-10980833	0.000402954	-1.30432	0.068	0.129	1	cone-RPC	Intron	C1orf127
chr1-109813984-109814845	3.18199e-06	2.65495	0.05	0.009	0.812839	cone-RPC	Distal Intergenic	NA
chr1-109815989-109816859	1.55617e-20	-1.981	0.149	0.42	3.97523e-15	cone-RPC	Distal Intergenic	NA
chr1-109863968-109864836	0.00010472	-9.39116	0	0.034	1	cone-RPC	Intron	NA
chr1-109930853-109931756	0.000121191	-0.977187	0.131	0.227	1	cone-RPC	3' UTR	CSF1
chr1-110150262-110150944	6.49551e-05	1.31237	0.122	0.052	1	cone-RPC	Promoter	SLC6A17
chr1-110171057-110171954	2.99897e-33	2.87339	0.308	0.056	7.66087e-28	cone-RPC	Promoter	SLC6A17-AS1
chr1-110229274-110230210	0.000383758	-2.14094	0.023	0.068	1	cone-RPC	Intron	KCNC4
chr1-110249897-110250595	4.93116e-20	3.64766	0.122	0.012	1.25966e-14	cone-RPC	Intron	NA
chr1-110281523-110282425	8.73066e-07	1.96084	0.095	0.026	0.223025	cone-RPC	Intron	LOC124900436
chr1-110495712-110496593	0.000224856	0.852903	0.204	0.135	1	cone-RPC	Distal Intergenic	CYMP-AS1
chr1-110548071-110548978	0.000236044	1.53522	0.077	0.029	1	cone-RPC	Intron	KCNA10
chr1-110565216-110566028	3.21743e-05	-1.9648	0.045	0.103	1	cone-RPC	Intron	KCNA2
chr1-110594204-110595075	0.000213701	-1.92703	0.032	0.083	1	cone-RPC	3' UTR	KCNA2
chr1-110606092-110606970	0.000304002	0.682015	0.294	0.211	1	cone-RPC	Promoter	KCNA2
chr1-110637754-110638594	2.54917e-11	2.72919	0.1	0.018	6.51186e-06	cone-RPC	Distal Intergenic	KCNA2
chr1-110716798-110717725	9.24991e-05	2.66459	0.036	0.006	1	cone-RPC	Distal Intergenic	KCNA3
chr1-110756227-110757130	6.49723e-05	3.35299	0.032	0.003	1	cone-RPC	Distal Intergenic	NA
chr1-111142198-111143070	1.55295e-12	2.80808	0.109	0.017	3.967e-07	cone-RPC	Promoter	CEPT1
chr1-11132445-11133350	1.1062e-74	6.43267	0.253	0.004	2.82578e-69	cone-RPC	Promoter	MTOR
chr1-111346058-111346946	4.50131e-07	-0.887335	0.253	0.407	0.114986	cone-RPC	Promoter	CIMAP3
chr1-111561046-111561941	1.84385e-07	2.80809	0.063	0.011	0.0471012	cone-RPC	Intron	TMIGD3
chr1-111605474-111606387	3.66964e-09	-1.85263	0.081	0.21	0.000937409	cone-RPC	Intron	NA
chr1-111724860-111725768	8.74758e-11	-1.68201	0.113	0.278	2.23457e-05	cone-RPC	3' UTR	INKA2
chr1-111729405-111730322	1.0241e-06	1.47717	0.145	0.058	0.261605	cone-RPC	Intron	INKA2
chr1-111748488-111749346	3.98333e-17	2.34182	0.199	0.049	1.01754e-11	cone-RPC	Promoter	LOC101928718
chr1-111793712-111794570	3.60233e-29	4.01731	0.158	0.012	9.20214e-24	cone-RPC	Intron	DDX20
chr1-111810395-111811316	0.000284229	-1.90465	0.032	0.082	1	cone-RPC	Intron	KCND3-IT1
chr1-111852107-111853008	7.42214e-16	3.06066	0.127	0.017	1.89599e-10	cone-RPC	Intron	KCND3-IT1
chr1-111860239-111861135	0.000341359	1.78573	0.077	0.02	1	cone-RPC	Intron	KCND3-IT1
chr1-111948275-111949192	2.44569e-06	1.52617	0.122	0.05	0.624752	cone-RPC	Intron	KCND3
chr1-111967529-111968370	3.5791e-14	3.2044	0.109	0.013	9.14282e-09	cone-RPC	Intron	KCND3
chr1-111980556-111981003	1.81453e-07	3.43068	0.045	0.005	0.0463522	cone-RPC	Intron	KCND3
chr1-11198878-11199743	0.000285282	1.90852	0.063	0.018	1	cone-RPC	Exon	ANGPTL7
chr1-112027481-112028379	3.9824e-08	-1.22275	0.176	0.312	0.010173	cone-RPC	Distal Intergenic	LINC01750
chr1-112041113-112042018	9.03062e-53	4.93038	0.235	0.01	2.30687e-47	cone-RPC	Distal Intergenic	LINC01750
chr1-11214664-11215449	2.50181e-27	4.35008	0.14	0.008	6.39088e-22	cone-RPC	Intron	RNU6-291P
chr1-11216273-11217163	2.57303e-05	-1.73152	0.05	0.121	1	cone-RPC	Intron	RNU6-291P
chr1-112260296-112261127	6.16839e-07	-2.87825	0.023	0.096	0.157571	cone-RPC	Intron	LINC02884
chr1-112276806-112277699	2.90982e-05	2.95119	0.032	0.005	1	cone-RPC	Intron	LINC02884
chr1-112278920-112279836	0.00016947	-3.31615	0.009	0.049	1	cone-RPC	Intron	LINC02884
chr1-112316413-112317283	4.64783e-25	3.86756	0.14	0.011	1.18729e-19	cone-RPC	Intron	LINC02884
chr1-112329074-112329943	2.15725e-05	2.66439	0.041	0.007	1	cone-RPC	Intron	LINC02884
chr1-11238064-11239049	2.108e-05	2.95028	0.041	0.005	1	cone-RPC	Exon	NA
chr1-112558378-112559218	3.18945e-11	3.46611	0.072	0.007	8.14744e-06	cone-RPC	Intron	ST7L
chr1-112674399-112674825	0.000139493	-0.997753	0.118	0.219	1	cone-RPC	Promoter	MOV10
chr1-112677883-112678774	3.87854e-15	-2.68433	0.063	0.241	9.90773e-10	cone-RPC	Intron	MOV10
chr1-112700468-112701353	1.28778e-10	-1.88607	0.109	0.243	3.28963e-05	cone-RPC	Promoter	MOV10
chr1-112704695-112705581	1.77378e-08	-1.36588	0.127	0.281	0.00453112	cone-RPC	Promoter	RHOC
chr1-112722537-112723435	7.83999e-66	2.79034	0.548	0.124	2.00273e-60	cone-RPC	Exon	TAFA3
chr1-112729634-112730447	1.76872e-13	2.5784	0.127	0.026	4.51819e-08	cone-RPC	Distal Intergenic	TAFA3
chr1-112790710-112791626	8.40562e-06	1.70261	0.095	0.031	1	cone-RPC	Distal Intergenic	NUTF2P4
chr1-112798000-112798854	2.93919e-19	4.07062	0.104	0.007	7.50816e-14	cone-RPC	Distal Intergenic	NUTF2P4
chr1-112840606-112841497	6.98566e-06	1.55402	0.122	0.041	1	cone-RPC	Intron	LINC01356
chr1-11286860-11287507	1.42914e-06	2.64855	0.05	0.011	0.365073	cone-RPC	3' UTR	NA
chr1-112927277-112928180	0.000356492	-1.97112	0.027	0.075	1	cone-RPC	Intron	NA
chr1-113042294-113043079	1.92183e-05	-1.08894	0.131	0.236	1	cone-RPC	Intron	SLC16A1-AS1
chr1-113056746-113057664	3.49968e-10	-2.07747	0.077	0.206	8.93993e-05	cone-RPC	Intron	LRIG2-DT
chr1-113058789-113059726	1.23452e-21	-1.56827	0.24	0.549	3.15358e-16	cone-RPC	Intron	LRIG2-DT
chr1-113067842-113068747	4.60143e-05	-2.11213	0.032	0.089	1	cone-RPC	Intron	LRIG2-DT
chr1-11311903-11312779	2.07687e-50	4.23482	0.253	0.018	5.30537e-45	cone-RPC	Exon	NA
chr1-113135169-113136086	3.48603e-07	2.54945	0.072	0.013	0.0890507	cone-RPC	Distal Intergenic	RLIMP2
chr1-113207243-113208140	7.85255e-09	-1.78531	0.068	0.213	0.00200594	cone-RPC	Distal Intergenic	RPS15P1
chr1-113253235-113254105	6.69437e-11	-3.49625	0.023	0.137	1.71008e-05	cone-RPC	Distal Intergenic	RPS15P1
chr1-113255300-113255872	1.74294e-13	-2.39284	0.081	0.242	4.45233e-08	cone-RPC	Distal Intergenic	RPS15P1
chr1-113283653-113284545	0.000262617	-2.45126	0.014	0.061	1	cone-RPC	Distal Intergenic	RPS15P1
chr1-113334940-113335786	4.97672e-06	-2.02231	0.036	0.118	1	cone-RPC	Distal Intergenic	MAGI3
chr1-11339512-11340377	4.30594e-13	1.35515	0.348	0.176	1.09995e-07	cone-RPC	Distal Intergenic	NA
chr1-113415035-113415980	0.000132303	-1.41749	0.045	0.13	1	cone-RPC	Intron	MAGI3
chr1-11342303-11343161	2.2655e-10	2.04431	0.154	0.042	5.78722e-05	cone-RPC	Distal Intergenic	NA
chr1-11355234-11356088	1.74314e-20	-1.47888	0.271	0.566	4.45284e-15	cone-RPC	Distal Intergenic	NA
chr1-11358729-11359613	4.28716e-12	3.05296	0.104	0.014	1.09515e-06	cone-RPC	Distal Intergenic	NA
chr1-113652483-113653387	1.01544e-05	-2.15169	0.032	0.102	1	cone-RPC	Intron	RPS2P14
chr1-113659080-113660055	5.0437e-08	-1.8833	0.059	0.18	0.0128841	cone-RPC	Exon	RPS2P14
chr1-113733179-113734077	1.72807e-05	2.32585	0.05	0.011	1	cone-RPC	Intron	PHTF1
chr1-11375482-11376352	2.2464e-15	3.13815	0.122	0.016	5.73843e-10	cone-RPC	Distal Intergenic	MTCYBP45
chr1-113763381-113764264	1.42536e-13	3.67347	0.081	0.007	3.64108e-08	cone-RPC	3' UTR	RSBN1
chr1-113768778-113769511	1.64937e-07	2.60577	0.068	0.012	0.0421331	cone-RPC	Promoter	RSBN1
chr1-11379768-11380534	4.35019e-06	2.36199	0.059	0.013	1	cone-RPC	Distal Intergenic	MTCYBP45
chr1-113912687-113913620	1.2167e-05	2.41291	0.05	0.011	1	cone-RPC	3' UTR	DCLRE1B
chr1-113930580-113931234	0.000193886	-1.43672	0.045	0.126	1	cone-RPC	Promoter	HIPK1
chr1-113938273-113939193	6.19886e-05	1.97515	0.063	0.017	1	cone-RPC	Intron	HIPK1
chr1-113946483-113947385	1.12897e-10	1.84745	0.163	0.053	2.88396e-05	cone-RPC	Intron	HIPK1
chr1-113976503-113977397	5.78095e-10	1.66563	0.186	0.065	0.000147674	cone-RPC	3' UTR	OLFML3
chr1-114023206-114023950	2.34491e-11	1.89747	0.19	0.058	5.99007e-06	cone-RPC	Intron	NA
chr1-114042767-114043663	3.85009e-06	-3.25666	0.018	0.074	0.983505	cone-RPC	Distal Intergenic	NA
chr1-114057982-114058879	7.14469e-24	4.5443	0.113	0.005	1.82511e-18	cone-RPC	Distal Intergenic	NA
chr1-114117568-114118396	6.79423e-06	-3.04986	0.014	0.075	1	cone-RPC	Intron	SYT6
chr1-11413689-11414557	1.63034e-09	-1.34974	0.167	0.326	0.000416471	cone-RPC	Distal Intergenic	MTCYBP45
chr1-114289655-114290474	1.69081e-25	4.34644	0.127	0.007	4.31918e-20	cone-RPC	Distal Intergenic	MRPL57P1
chr1-11434221-11435140	1.22984e-11	2.83467	0.1	0.017	3.14163e-06	cone-RPC	Distal Intergenic	MTCYBP45
chr1-114352524-114353426	1.66967e-39	4.43535	0.199	0.012	4.26516e-34	cone-RPC	Promoter	LOC100421116
chr1-1143993-1144888	0.000174883	-1.21705	0.086	0.159	1	cone-RPC	Exon	LINC01342
chr1-11447539-11448408	1.74818e-42	4.27785	0.213	0.014	4.46574e-37	cone-RPC	Distal Intergenic	MTCYBP45
chr1-11448797-11449462	4.04358e-09	2.87093	0.081	0.011	0.00103293	cone-RPC	Distal Intergenic	MTCYBP45
chr1-11453864-11454767	3.41271e-25	3.93682	0.163	0.014	8.71777e-20	cone-RPC	Distal Intergenic	DISP3
chr1-11487155-11488026	3.27278e-24	3.56664	0.154	0.016	8.36032e-19	cone-RPC	Intron	DISP3
chr1-11499485-11500388	9.44528e-07	-1.35206	0.095	0.226	0.24128	cone-RPC	Intron	NA
chr1-115056190-115057095	3.63703e-10	-1.58067	0.113	0.28	9.29078e-05	cone-RPC	Intron	TSPAN2
chr1-115192714-115193616	4.98527e-49	5.76437	0.186	0.004	1.27349e-43	cone-RPC	Distal Intergenic	NGF-AS1
chr1-115257647-115258539	1.0119e-05	-9.61802	0	0.044	1	cone-RPC	Distal Intergenic	NGF-AS1
chr1-11545823-11546265	1.80524e-06	3.03474	0.045	0.006	0.461149	cone-RPC	Distal Intergenic	DISP3
chr1-11546359-11546831	6.10545e-05	2.96967	0.032	0.005	1	cone-RPC	Distal Intergenic	DISP3
chr1-11550397-11551301	4.74208e-08	-1.67399	0.068	0.204	0.0121136	cone-RPC	Distal Intergenic	DISP3
chr1-115545751-115546582	0.000119395	-2.46086	0.018	0.068	1	cone-RPC	Distal Intergenic	NA
chr1-11563289-11564191	1.27407e-11	-1.21844	0.226	0.443	3.25461e-06	cone-RPC	Distal Intergenic	DISP3
chr1-115676854-115677777	2.01592e-15	-2.19786	0.1	0.3	5.14968e-10	cone-RPC	Intron	VANGL1
chr1-1157925-1158707	7.21641e-05	-1.33799	0.086	0.155	1	cone-RPC	Distal Intergenic	MIR200B
chr1-115805297-115806173	3.36242e-12	3.54961	0.081	0.008	8.58931e-07	cone-RPC	Distal Intergenic	NHLH2
chr1-115838872-115839713	4.55491e-06	1.01063	0.24	0.141	1	cone-RPC	5' UTR	NHLH2
chr1-115867161-115868067	1.86775e-12	4.09972	0.063	0.004	4.77117e-07	cone-RPC	Distal Intergenic	NA
chr1-115922469-115923341	9.84824e-16	2.92134	0.131	0.023	2.51573e-10	cone-RPC	Exon	LINC01649
chr1-115924709-115925272	9.59582e-05	-1.70841	0.045	0.109	1	cone-RPC	Exon	LINC01649
chr1-115925376-115925859	0.000162593	-1.62397	0.05	0.11	1	cone-RPC	Exon	LINC01649
chr1-116010199-116011032	7.44117e-09	-1.95597	0.059	0.194	0.00190085	cone-RPC	Intron	NA
chr1-116033066-116033954	1.34838e-08	-1.74569	0.095	0.212	0.00344445	cone-RPC	Promoter	SLC22A15
chr1-116099317-116100260	0.000450765	-2.00766	0.027	0.072	1	cone-RPC	Distal Intergenic	MAB21L3
chr1-116255130-116256036	1.42691e-07	1.75246	0.122	0.042	0.0364503	cone-RPC	Distal Intergenic	LOC124904669
chr1-11626210-11627094	6.7097e-08	-2.66734	0.036	0.121	0.0171399	cone-RPC	Intron	NA
chr1-116266063-116266835	1.08239e-30	4.29213	0.149	0.01	2.76496e-25	cone-RPC	Distal Intergenic	LOC124904669
chr1-116273138-116274024	6.46928e-18	3.09202	0.127	0.02	1.65258e-12	cone-RPC	Distal Intergenic	LOC124904669
chr1-116311516-116312422	2.12583e-07	-1.56406	0.09	0.206	0.0543044	cone-RPC	Distal Intergenic	LOC124904669
chr1-116345610-116346507	2.51728e-05	2.04092	0.054	0.018	1	cone-RPC	Distal Intergenic	ATP1A1
chr1-116347283-116348197	4.05701e-14	3.6418	0.086	0.007	1.03636e-08	cone-RPC	Distal Intergenic	ATP1A1
chr1-11635574-11636475	6.74854e-05	-1.65601	0.05	0.114	1	cone-RPC	Intron	NA
chr1-116494102-116495029	4.29481e-16	-2.35155	0.095	0.289	1.09711e-10	cone-RPC	Exon	NA
chr1-11650180-11651106	2.1029e-06	1.19455	0.195	0.097	0.537186	cone-RPC	Promoter	FBXO2
chr1-116570325-116571156	2.69172e-05	-0.696262	0.271	0.426	1	cone-RPC	Promoter	CD58
chr1-116762915-116763804	0.000107717	-2.19025	0.023	0.078	1	cone-RPC	Intron	CD2
chr1-116827001-116827876	3.94168e-39	4.78259	0.172	0.008	1.0069e-33	cone-RPC	Distal Intergenic	FTH1P22
chr1-116877906-116878791	2.49684e-11	-1.9521	0.095	0.25	6.37818e-06	cone-RPC	Distal Intergenic	NA
chr1-116879134-116879754	4.03421e-05	-2.77615	0.018	0.069	1	cone-RPC	Distal Intergenic	NA
chr1-116924472-116925376	8.11322e-07	2.67213	0.045	0.01	0.207252	cone-RPC	Intron	PTGFRN
chr1-117017379-117018250	1.42019e-44	4.44815	0.226	0.014	3.62787e-39	cone-RPC	Exon	CD101-AS1
chr1-117061640-117062514	1.27219e-09	-2.32388	0.054	0.173	0.000324982	cone-RPC	Exon	TTF2
chr1-117106249-117107145	1.7604e-07	2.36885	0.086	0.016	0.0449693	cone-RPC	3' UTR	TTF2
chr1-117122478-117123066	2.31936e-12	-1.86456	0.113	0.29	5.92482e-07	cone-RPC	Promoter	TRIM45
chr1-117162536-117163404	1.97547e-10	2.62303	0.1	0.018	5.04635e-05	cone-RPC	Intron	VTCN1
chr1-117171758-117172655	2.1502e-10	-1.79434	0.104	0.255	5.49269e-05	cone-RPC	Promoter	VTCN1
chr1-117237483-117238392	0.000119614	-9.44596	0	0.033	1	cone-RPC	Distal Intergenic	NA
chr1-117343519-117344352	3.4473e-06	2.55732	0.05	0.01	0.880612	cone-RPC	Distal Intergenic	NA
chr1-117565597-117566524	1.52927e-12	2.97669	0.109	0.016	3.90652e-07	cone-RPC	Distal Intergenic	NA
chr1-117712393-117713293	4.63238e-05	2.89767	0.032	0.005	1	cone-RPC	Distal Intergenic	NA
chr1-117970018-117970933	8.31279e-08	-2.85964	0.027	0.111	0.021235	cone-RPC	Promoter	SPAG17
chr1-118118241-118119098	0.000476177	-2.57982	0.018	0.053	1	cone-RPC	Intron	SPAG17
chr1-118153926-118154839	0.000359905	-2.54759	0.014	0.056	1	cone-RPC	Intron	SPAG17
chr1-118184855-118185757	4.80038e-05	-0.876434	0.167	0.296	1	cone-RPC	Promoter	SPAG17
chr1-118339221-118340007	0.000257736	2.57524	0.027	0.006	1	cone-RPC	Distal Intergenic	RNA5SP56
chr1-118827379-118828277	2.02411e-05	-1.2328	0.086	0.197	1	cone-RPC	Distal Intergenic	TBX15
chr1-11882889-11883796	0.000278192	-2.05038	0.027	0.075	1	cone-RPC	Distal Intergenic	SBF1P2
chr1-11885689-11886544	0.00017285	1.93152	0.05	0.016	1	cone-RPC	Distal Intergenic	SBF1P2
chr1-11890066-11890898	4.50193e-12	3.06901	0.081	0.012	1.15002e-06	cone-RPC	Distal Intergenic	SBF1P2
chr1-118927499-118928321	1.89388e-05	1.6737	0.095	0.032	1	cone-RPC	Intron	TBX15
chr1-119037062-119037963	2.47722e-08	-1.43869	0.1	0.258	0.00632807	cone-RPC	Intron	NA
chr1-119285193-119285940	1.15519e-06	2.29299	0.072	0.016	0.295093	cone-RPC	Intron	NA
chr1-119293891-119294448	6.9177e-09	3.0274	0.059	0.009	0.00176713	cone-RPC	Exon	NA
chr1-119308933-119309738	9.11113e-55	6.28406	0.19	0.003	2.32744e-49	cone-RPC	Intron	NA
chr1-119310044-119310789	2.80936e-32	5.19404	0.136	0.004	7.17652e-27	cone-RPC	Intron	NA
chr1-11944036-11944940	9.99844e-05	-1.27296	0.068	0.159	1	cone-RPC	Exon	PLOD1
chr1-119451022-119451877	3.56318e-05	1.184	0.154	0.074	1	cone-RPC	Distal Intergenic	NA
chr1-119737065-119737957	0.000111872	1.77146	0.063	0.022	1	cone-RPC	Promoter	PHGDH
chr1-119747130-119747987	1.81005e-12	3.12502	0.09	0.012	4.62378e-07	cone-RPC	Distal Intergenic	PHGDH
chr1-119773649-119774535	0.000120578	-1.38436	0.077	0.138	1	cone-RPC	Distal Intergenic	HMGCS2
chr1-119882068-119882983	5.39999e-06	-3.31983	0.009	0.071	1	cone-RPC	Distal Intergenic	NOTCH2P1
chr1-12049497-12050397	6.71095e-05	1.87186	0.068	0.019	1	cone-RPC	Distal Intergenic	RN7SL649P
chr1-12141979-12142874	4.63016e-07	-2.32925	0.036	0.121	0.118277	cone-RPC	3' UTR	TNFRSF8
chr1-12174799-12175720	1.76972e-11	-1.2767	0.172	0.412	4.52075e-06	cone-RPC	Intron	TNFRSF1B
chr1-12183978-12184870	2.09681e-11	-1.72818	0.109	0.287	5.3563e-06	cone-RPC	Intron	MIR4632
chr1-12433285-12434181	4.27565e-14	-1.17843	0.285	0.523	1.09222e-08	cone-RPC	Intron	VPS13D
chr1-12447687-12448552	0.000110777	-2.09347	0.032	0.082	1	cone-RPC	Intron	VPS13D
chr1-12472168-12473090	9.81011e-05	-2.3062	0.014	0.075	1	cone-RPC	Intron	VPS13D
chr1-12477927-12478809	3.90715e-24	-2.03685	0.158	0.472	9.98082e-19	cone-RPC	Promoter	VPS13D
chr1-12510129-12510991	3.39069e-09	2.0862	0.122	0.031	0.000866153	cone-RPC	3' UTR	SNORA59B
chr1-12539930-12540841	3.04777e-41	-2.26639	0.199	0.62	7.78554e-36	cone-RPC	Distal Intergenic	NA
chr1-12541404-12542163	3.30929e-09	-1.65721	0.09	0.248	0.000845357	cone-RPC	Distal Intergenic	NA
chr1-12595700-12596142	4.90152e-12	-1.33481	0.186	0.416	1.25209e-06	cone-RPC	Promoter	DHRS3
chr1-12604038-12604909	1.38583e-11	1.85044	0.172	0.061	3.54011e-06	cone-RPC	Intron	DHRS3
chr1-12614800-12615687	1.68369e-10	-1.54354	0.136	0.303	4.30099e-05	cone-RPC	Intron	DHRS3
chr1-12617774-12618702	7.17626e-28	-1.98678	0.181	0.526	1.83318e-22	cone-RPC	Promoter	DHRS3
chr1-1298649-1299557	6.59195e-42	3.27667	0.326	0.05	1.68391e-36	cone-RPC	Promoter	ACAP3
chr1-1304404-1305315	9.247e-19	1.40038	0.448	0.254	2.36215e-13	cone-RPC	Promoter	ACAP3
chr1-13583559-13584334	1.08529e-07	-1.22492	0.154	0.294	0.0277237	cone-RPC	Promoter	PDPN
chr1-13585406-13586281	7.38725e-08	-2.11794	0.054	0.153	0.0188707	cone-RPC	Promoter	PDPN
chr1-13686957-13687861	1.94429e-05	-1.17793	0.1	0.213	1	cone-RPC	Distal Intergenic	LOC124900446
chr1-13756618-13757353	0.00037682	1.97524	0.045	0.013	1	cone-RPC	Intron	PRDM2
chr1-13790917-13791779	1.91255e-05	1.56901	0.086	0.039	1	cone-RPC	Intron	PRDM2
chr1-13853482-13854236	2.50373e-22	5.14838	0.09	0.003	6.39579e-17	cone-RPC	Distal Intergenic	KAZN
chr1-14084857-14085669	4.71844e-05	-9.45916	0	0.037	1	cone-RPC	Intron	RNU6-1265P
chr1-14086372-14087278	0.000147391	-2.46512	0.018	0.066	1	cone-RPC	Intron	RNU6-1265P
chr1-14142448-14143371	3.85301e-29	-2.11684	0.167	0.518	9.8425e-24	cone-RPC	Intron	RNU6-1265P
chr1-14235859-14236767	7.97086e-20	4.22591	0.095	0.006	2.03616e-14	cone-RPC	Intron	NA
chr1-1430163-1431044	4.8935e-07	1.24955	0.213	0.102	0.125004	cone-RPC	Promoter	NA
chr1-14533804-14534714	0.000207119	-2.74923	0.014	0.056	1	cone-RPC	Intron	KAZN
chr1-145451625-145452515	0.000276251	-2.32835	0.018	0.063	1	cone-RPC	Distal Intergenic	LOC124904619
chr1-145951298-145952209	3.62056e-18	-3.09697	0.054	0.254	9.24871e-13	cone-RPC	Intron	LIX1L
chr1-146035231-146036112	1.94531e-05	-0.836715	0.208	0.339	1	cone-RPC	Promoter	HJV
chr1-146036677-146037479	1.74256e-05	-0.940959	0.186	0.297	1	cone-RPC	Promoter	HJV
chr1-146037673-146038554	1.41367e-05	-0.727138	0.276	0.425	1	cone-RPC	Promoter	HJV
chr1-14625107-14625554	4.83685e-05	-1.36141	0.077	0.16	1	cone-RPC	Intron	KAZN
chr1-14655374-14656165	2.0321e-08	2.18335	0.095	0.025	0.00519101	cone-RPC	Intron	NA
chr1-14659635-14660555	7.71079e-12	2.56612	0.118	0.021	1.96972e-06	cone-RPC	Intron	NA
chr1-14682912-14683806	2.22489e-06	-2.39419	0.032	0.104	0.568348	cone-RPC	Intron	NA
chr1-14693753-14694621	2.49533e-07	2.51669	0.063	0.013	0.0637433	cone-RPC	Intron	NA
chr1-147224920-147225802	0.000491233	-1.85189	0.032	0.077	1	cone-RPC	Promoter	FMO5
chr1-14724004-14724855	4.00316e-10	2.66777	0.086	0.016	0.000102261	cone-RPC	Intron	NA
chr1-14731628-14732540	1.60566e-05	-1.25524	0.104	0.194	1	cone-RPC	Intron	NA
chr1-14755383-14756283	7.56258e-06	-2.36377	0.032	0.095	1	cone-RPC	Intron	NA
chr1-147647622-147648471	4.14895e-07	3.04302	0.054	0.006	0.105985	cone-RPC	Exon	ACP6
chr1-147651274-147652148	1.19441e-05	-2.59912	0.023	0.082	1	cone-RPC	Promoter	ACP6
chr1-147674141-147674961	6.19078e-14	3.37061	0.086	0.01	1.58143e-08	cone-RPC	Distal Intergenic	ACP6
chr1-147897019-147897937	8.14605e-05	-1.15624	0.095	0.19	1	cone-RPC	Distal Intergenic	GJA8
chr1-148334501-148335370	0.000186379	0.681886	0.308	0.239	1	cone-RPC	Promoter	RNVU1-21
chr1-14887550-14888396	3.17922e-25	-2.11283	0.154	0.466	8.12131e-20	cone-RPC	Intron	KAZN
chr1-14895009-14895916	2.82801e-23	-2.67463	0.095	0.357	7.22414e-18	cone-RPC	Intron	KAZN
chr1-14916882-14917752	8.28834e-07	2.25907	0.072	0.017	0.211726	cone-RPC	Intron	KAZN
chr1-14937271-14938141	3.11188e-08	2.44384	0.086	0.017	0.0079493	cone-RPC	Intron	KAZN
chr1-14980529-14981433	1.11956e-08	-1.55302	0.113	0.248	0.00285991	cone-RPC	Intron	KAZN
chr1-149885282-149886002	2.17102e-09	-1.48348	0.145	0.287	0.000554588	cone-RPC	Promoter	H2BC21
chr1-14995961-14996747	0.00020868	-2.55345	0.014	0.061	1	cone-RPC	Intron	KAZN
chr1-150060061-150060847	1.28304e-05	2.34957	0.05	0.011	1	cone-RPC	Intron	RPL6P31
chr1-150189531-150190415	6.96921e-18	3.82696	0.09	0.008	1.78029e-12	cone-RPC	Distal Intergenic	NA
chr1-150259600-150260408	1.79631e-06	-1.89375	0.05	0.138	0.458867	cone-RPC	3' UTR	CA14
chr1-15042707-15043578	6.55685e-10	-3.36812	0.027	0.127	0.000167495	cone-RPC	Intron	KAZN
chr1-150560877-150561750	9.94472e-10	-1.01602	0.281	0.469	0.000254038	cone-RPC	Promoter	NA
chr1-150567928-150568679	3.98835e-17	-2.38751	0.109	0.303	1.01882e-11	cone-RPC	Promoter	RN7SL600P
chr1-150634777-150635664	5.41158e-11	2.55199	0.09	0.021	1.38239e-05	cone-RPC	Distal Intergenic	ENSA
chr1-150798178-150799090	4.24906e-05	-1.72935	0.068	0.117	1	cone-RPC	Intron	UBE2D3P3
chr1-151106661-151107567	1.98074e-06	-2.53295	0.027	0.099	0.505981	cone-RPC	Exon	NA
chr1-151142583-151143448	7.37059e-12	2.09318	0.14	0.043	1.88282e-06	cone-RPC	Promoter	SEMA6C
chr1-151186878-151187755	3.03933e-42	4.70256	0.204	0.009	7.76398e-37	cone-RPC	Intron	VPS72
chr1-151281074-151281615	2.70314e-05	-0.656613	0.308	0.477	1	cone-RPC	Promoter	ZNF687
chr1-151309641-151310536	7.00162e-11	2.96279	0.09	0.012	1.78856e-05	cone-RPC	Exon	PI4KB
chr1-151474481-151475376	1.45464e-13	-1.37748	0.199	0.431	3.71589e-08	cone-RPC	Distal Intergenic	POGZ
chr1-151494541-151495427	1.98149e-35	-2.20315	0.163	0.57	5.06171e-30	cone-RPC	Distal Intergenic	CGN
chr1-151565200-151566114	0.000157943	-2.23855	0.018	0.073	1	cone-RPC	Promoter	TUFT1
chr1-15162842-15163743	1.36254e-16	4.13146	0.086	0.005	3.48061e-11	cone-RPC	Intron	TMEM51-AS2
chr1-151716490-151717311	7.35846e-10	0.949672	0.443	0.323	0.000187972	cone-RPC	Promoter	CELF3
chr1-151909125-151910028	0.000134597	0.505936	0.498	0.423	1	cone-RPC	Promoter	THEM4
chr1-151972666-151973590	2.80433e-05	-1.44115	0.068	0.154	1	cone-RPC	Distal Intergenic	S100A10
chr1-15200185-15201089	5.42088e-06	1.68499	0.113	0.036	1	cone-RPC	Intron	NA
chr1-15214232-15215140	8.59964e-10	-1.99424	0.072	0.208	0.000219678	cone-RPC	5' UTR	NA
chr1-15246838-15247713	2.07591e-06	-1.07862	0.172	0.284	0.530291	cone-RPC	Promoter	FHAD1
chr1-15254254-15255111	3.10275e-06	2.88948	0.045	0.007	0.792599	cone-RPC	Intron	FHAD1
chr1-152973628-152974515	8.64666e-05	-3.24407	0.014	0.054	1	cone-RPC	Distal Intergenic	SPRR4
chr1-152996471-152997387	4.9622e-07	1.9155	0.095	0.029	0.12676	cone-RPC	Distal Intergenic	SPRR3
chr1-15326443-15327336	3.38969e-16	-1.66988	0.172	0.412	8.65897e-11	cone-RPC	Promoter	FHAD1
chr1-153362142-153363036	0.000227927	2.29644	0.045	0.01	1	cone-RPC	Distal Intergenic	S100A9
chr1-15337457-15338241	0.000148957	-3.02721	0.009	0.054	1	cone-RPC	Intron	NA
chr1-153404047-153404876	1.41503e-06	-2.23705	0.05	0.118	0.361469	cone-RPC	Distal Intergenic	S100A15A
chr1-153422203-153423099	4.83349e-05	-1.88119	0.027	0.101	1	cone-RPC	3' UTR	S100A7A
chr1-153452178-153453078	1.85627e-05	-4.10542	0.005	0.054	1	cone-RPC	Distal Intergenic	S100A7
chr1-153490216-153490972	5.90026e-05	1.76186	0.081	0.024	1	cone-RPC	Distal Intergenic	RN7SL44P
chr1-153503511-153504403	7.19684e-25	4.50113	0.122	0.006	1.83843e-19	cone-RPC	Distal Intergenic	RN7SL44P
chr1-153525106-153525998	1.02647e-30	4.2562	0.158	0.01	2.62212e-25	cone-RPC	Distal Intergenic	NA
chr1-153598515-153599421	1.37977e-08	2.35977	0.086	0.021	0.00352463	cone-RPC	Intron	NA
chr1-15360462-15361368	5.03816e-21	-2.41263	0.086	0.355	1.287e-15	cone-RPC	Exon	FHAD1
chr1-153627098-153627960	2.35267e-06	-0.867963	0.244	0.379	0.600989	cone-RPC	Promoter	S100A1
chr1-153698030-153698861	5.15099e-05	-2.10817	0.036	0.09	1	cone-RPC	Distal Intergenic	RN7SL372P
chr1-15370550-15371458	1.42424e-07	1.96853	0.109	0.033	0.0363822	cone-RPC	Intron	FHAD1
chr1-153880698-153881586	1.14394e-09	-1.43935	0.145	0.303	0.000292219	cone-RPC	Intron	NA
chr1-153986139-153986872	0.000170328	-0.769011	0.204	0.322	1	cone-RPC	Promoter	RAB13
chr1-154170685-154171589	0.000475898	2.22208	0.036	0.01	1	cone-RPC	Promoter	TPM3
chr1-154185893-154186806	3.89956e-08	1.80508	0.136	0.043	0.00996142	cone-RPC	Intron	TPM3
chr1-15432193-15432939	5.97867e-13	2.12335	0.167	0.05	1.52725e-07	cone-RPC	Distal Intergenic	CTRC
chr1-154448056-154448941	1.35573e-62	5.01371	0.271	0.01	3.46322e-57	cone-RPC	Exon	IL6R
chr1-154599408-154600298	2.22224e-28	4.10501	0.154	0.011	5.67672e-23	cone-RPC	Exon	ADAR
chr1-154607901-154608636	0.000115622	-0.866404	0.145	0.274	1	cone-RPC	Promoter	ADAR
chr1-154665899-154666790	3.26192e-34	4.50438	0.163	0.009	8.33257e-29	cone-RPC	Distal Intergenic	ADAR
chr1-15469541-15470447	7.50564e-14	3.71013	0.09	0.008	1.91731e-08	cone-RPC	Intron	CELA2B
chr1-154715768-154716639	2.42031e-12	3.04039	0.095	0.014	6.18268e-07	cone-RPC	Intron	KCNN3
chr1-154719742-154720625	3.0762e-27	4.04877	0.145	0.011	7.85815e-22	cone-RPC	Intron	KCNN3
chr1-154747762-154748673	2.1587e-30	3.49466	0.244	0.024	5.51439e-25	cone-RPC	Intron	KCNN3
chr1-154806925-154807843	4.41912e-09	2.72358	0.081	0.013	0.00112886	cone-RPC	Intron	KCNN3
chr1-154855866-154856709	7.60357e-15	2.77372	0.131	0.023	1.94233e-09	cone-RPC	Intron	KCNN3
chr1-15488825-15489742	2.49327e-32	4.32937	0.176	0.011	6.36906e-27	cone-RPC	Intron	CELA2B
chr1-155011799-155012710	4.1519e-11	1.35618	0.299	0.138	1.0606e-05	cone-RPC	Intron	ZBTB7B
chr1-155194439-155195317	3.07023e-14	-1.01051	0.389	0.618	7.8429e-09	cone-RPC	Promoter	THBS3-AS1
chr1-155196014-155196824	1.56274e-06	-1.48757	0.09	0.191	0.399201	cone-RPC	Promoter	THBS3
chr1-155322880-155323772	0.000358195	-0.52445	0.353	0.484	1	cone-RPC	Promoter	RUSC1
chr1-155598644-155599493	0.000262303	1.39472	0.09	0.037	1	cone-RPC	Exon	NA
chr1-155968412-155969303	6.76377e-14	2.24193	0.176	0.046	1.72781e-08	cone-RPC	Promoter	ARHGEF2
chr1-156009121-156009945	9.34239e-05	-3.41082	0.009	0.051	1	cone-RPC	3' UTR	ARHGEF2
chr1-156082226-156083127	2.35582e-05	-0.521545	0.48	0.62	1	cone-RPC	Promoter	LMNA
chr1-156086043-156086932	6.85084e-10	-2.72809	0.032	0.152	0.000175005	cone-RPC	Intron	LMNA
chr1-156103841-156104668	0.000127909	-1.98734	0.027	0.086	1	cone-RPC	Intron	LMNA
chr1-156105991-156106885	2.16615e-13	-1.53942	0.19	0.384	5.53343e-08	cone-RPC	Promoter	LMNA
chr1-156140937-156141845	0.000197759	-1.29146	0.077	0.143	1	cone-RPC	Distal Intergenic	LMNA
chr1-156181374-156182239	5.73719e-08	2.16352	0.095	0.023	0.0146557	cone-RPC	Distal Intergenic	SEMA4A
chr1-15633503-15634367	1.96184e-19	5.00456	0.077	0.003	5.01151e-14	cone-RPC	3' UTR	DDI2
chr1-156488820-156489701	1.92552e-21	1.87996	0.367	0.132	4.91874e-16	cone-RPC	Promoter	MEF2D
chr1-156527392-156528243	3.60052e-88	5.74567	0.321	0.008	9.19752e-83	cone-RPC	Exon	IQGAP3
chr1-156651784-156652685	1.03656e-05	-2.60934	0.018	0.083	1	cone-RPC	3' UTR	BCAN
chr1-156664492-156665357	1.88923e-08	-1.25676	0.149	0.32	0.00482605	cone-RPC	Distal Intergenic	NA
chr1-15667049-15667975	0.000116803	2.26113	0.045	0.01	1	cone-RPC	3' UTR	RSC1A1
chr1-156673405-156674334	0.000115058	-0.674864	0.271	0.399	1	cone-RPC	Exon	NES
chr1-156676999-156677811	9.47089e-07	-1.11637	0.154	0.298	0.241934	cone-RPC	Promoter	NES
chr1-156689067-156690033	0.000105796	-0.716271	0.253	0.365	1	cone-RPC	Promoter	NA
chr1-156692719-156693650	0.000344029	-1.2015	0.077	0.15	1	cone-RPC	Promoter	NA
chr1-156703455-156704361	6.53278e-09	1.37385	0.217	0.102	0.0016688	cone-RPC	Exon	CRABP2
chr1-156708050-156708963	0.0001928	-1.14091	0.1	0.174	1	cone-RPC	Distal Intergenic	CRABP2
chr1-156760026-156760928	2.74476e-12	2.37073	0.154	0.036	7.0115e-07	cone-RPC	Intron	HDGF
chr1-156804289-156805207	0.000150082	0.86049	0.235	0.138	1	cone-RPC	Distal Intergenic	PRCC
chr1-156815232-156816066	7.77068e-06	1.68011	0.104	0.037	1	cone-RPC	Promoter	SH2D2A
chr1-156830952-156831875	1.99552e-08	2.62334	0.077	0.014	0.00509754	cone-RPC	Intron	NTRK1
chr1-156839558-156840225	1.68074e-09	-1.99408	0.077	0.208	0.000429344	cone-RPC	3' UTR	NTRK1
chr1-156877640-156878559	2.57199e-06	2.33919	0.063	0.014	0.657014	cone-RPC	Intron	NTRK1
chr1-156914463-156915071	5.27383e-05	2.18655	0.054	0.012	1	cone-RPC	Promoter	PEAR1
chr1-15693150-15694041	2.19778e-24	4.08709	0.127	0.01	5.61422e-19	cone-RPC	Intron	PLEKHM2
chr1-156996867-156997702	3.16384e-17	3.1993	0.122	0.016	8.08202e-12	cone-RPC	Intron	RN7SL612P
chr1-157099312-157100117	1.07134e-10	3.06722	0.072	0.011	2.73675e-05	cone-RPC	Promoter	ETV3L
chr1-157104486-157105405	6.21981e-25	2.95435	0.195	0.031	1.58885e-19	cone-RPC	Distal Intergenic	ETV3L
chr1-157115204-157116051	0.000146365	1.82199	0.059	0.02	1	cone-RPC	Distal Intergenic	CYCSP52
chr1-15719375-15720181	8.3218e-05	2.50537	0.032	0.008	1	cone-RPC	Exon	PLEKHM2
chr1-15723517-15724420	2.55415e-38	3.73366	0.258	0.025	6.52457e-33	cone-RPC	Intron	PLEKHM2
chr1-15741080-15741971	0.000107818	0.925999	0.204	0.119	1	cone-RPC	Promoter	TMEM82
chr1-157449876-157450683	5.6105e-20	4.09098	0.104	0.007	1.4332e-14	cone-RPC	Distal Intergenic	NA
chr1-157622277-157623179	6.1493e-39	5.80267	0.145	0.003	1.57084e-33	cone-RPC	Distal Intergenic	NA
chr1-15765469-15766367	2.94785e-05	1.83696	0.068	0.023	1	cone-RPC	Promoter	FBLIM1
chr1-157993290-157994051	0.000367883	-0.830466	0.158	0.254	1	cone-RPC	Promoter	KIRREL1
chr1-15800135-15801049	1.38476e-11	-2.35152	0.054	0.209	3.53738e-06	cone-RPC	Distal Intergenic	NA
chr1-158002412-158003289	4.83956e-06	-1.31705	0.1	0.206	1	cone-RPC	Intron	KIRREL1
chr1-158008493-158009226	2.02962e-10	2.46238	0.113	0.025	5.18466e-05	cone-RPC	Intron	KIRREL1
chr1-158019202-158020112	4.46406e-07	-2.53707	0.036	0.111	0.114034	cone-RPC	Intron	NA
chr1-158025371-158026244	8.11487e-05	-1.7559	0.05	0.106	1	cone-RPC	Promoter	NA
chr1-158043012-158043924	1.93772e-14	-2.30655	0.09	0.264	4.94991e-09	cone-RPC	Intron	NA
chr1-158045338-158046210	0.000356621	-9.26435	0	0.029	1	cone-RPC	Intron	NA
chr1-158059767-158060654	2.53846e-21	2.0336	0.29	0.09	6.4845e-16	cone-RPC	Intron	KIRREL1
chr1-158067440-158068304	1.05072e-10	2.31479	0.113	0.029	2.68407e-05	cone-RPC	Intron	KIRREL1
chr1-158078379-158079297	4.00358e-10	2.39497	0.109	0.025	0.000102271	cone-RPC	Intron	KIRREL1
chr1-158102666-158103550	6.69682e-05	-1.36397	0.063	0.151	1	cone-RPC	Distal Intergenic	KIRREL1
chr1-158140499-158141386	0.00016492	-1.52508	0.045	0.116	1	cone-RPC	Promoter	LINC01704
chr1-15843434-15844349	0.000165822	-1.23647	0.081	0.155	1	cone-RPC	Intron	SPEN
chr1-158471783-158472668	2.71007e-06	-2.4371	0.027	0.1	0.692287	cone-RPC	Promoter	OR10R2
chr1-158743986-158744864	3.92283e-16	4.38147	0.077	0.004	1.00209e-10	cone-RPC	Promoter	NA
chr1-158818702-158819602	9.11712e-05	-3.76435	0.005	0.048	1	cone-RPC	Distal Intergenic	OR10AA1P
chr1-159005643-159006276	1.3509e-17	2.77584	0.154	0.028	3.45088e-12	cone-RPC	Promoter	IFI16
chr1-159012276-159013167	2.44312e-05	-4.08214	0.005	0.052	1	cone-RPC	Intron	IFI16
chr1-159130464-159131236	1.42479e-31	5.19166	0.127	0.004	3.63962e-26	cone-RPC	Intron	AIM2
chr1-159168859-159169753	2.72705e-66	5.05383	0.285	0.011	6.96624e-61	cone-RPC	Distal Intergenic	CADM3
chr1-159171149-159171978	3.38173e-08	0.868263	0.394	0.29	0.00863862	cone-RPC	Promoter	CADM3
chr1-159177006-159177904	0.000118355	-1.60439	0.041	0.11	1	cone-RPC	Promoter	RNA5SP60
chr1-159188063-159188938	6.78236e-06	-0.917269	0.199	0.328	1	cone-RPC	Intron	RNA5SP60
chr1-159195192-159196064	4.56702e-12	3.38525	0.081	0.01	1.16665e-06	cone-RPC	Exon	NA
chr1-159254703-159255529	1.55534e-05	-2.02698	0.036	0.106	1	cone-RPC	Distal Intergenic	MPTX1
chr1-159260375-159261297	1.89031e-05	-2.26598	0.032	0.091	1	cone-RPC	Distal Intergenic	MPTX1
chr1-159307049-159307954	2.3135e-10	-2.33306	0.054	0.187	5.90984e-05	cone-RPC	3' UTR	FCER1A
chr1-159823126-159824028	1.75335e-12	2.05666	0.19	0.052	4.47893e-07	cone-RPC	Distal Intergenic	SLAMF8
chr1-159868803-159869594	0.000268132	1.94485	0.05	0.014	1	cone-RPC	Intron	NA
chr1-159910140-159911059	4.29348e-05	-1.96996	0.032	0.099	1	cone-RPC	Promoter	NA
chr1-159915924-159916759	3.21958e-05	1.65472	0.09	0.031	1	cone-RPC	Distal Intergenic	NA
chr1-159937884-159938815	1.05775e-33	3.15744	0.226	0.037	2.70202e-28	cone-RPC	Intron	IGSF9
chr1-159941074-159941913	3.10763e-19	-1.34504	0.267	0.58	7.93844e-14	cone-RPC	Intron	IGSF9
chr1-160022059-160022933	1.57881e-14	-2.03139	0.1	0.303	4.03306e-09	cone-RPC	Intron	RPL27AP2
chr1-160024293-160025176	8.34033e-09	-1.98256	0.059	0.189	0.00213054	cone-RPC	3' UTR	RPL27AP2
chr1-160061380-160062123	0.000319975	-2.14454	0.023	0.07	1	cone-RPC	Promoter	NA
chr1-160108946-160109863	9.63973e-05	-1.31272	0.072	0.154	1	cone-RPC	Distal Intergenic	ATP1A2
chr1-160115313-160116183	0.000417034	-1.49553	0.05	0.106	1	cone-RPC	Promoter	ATP1A2
chr1-160169205-160170042	3.46834e-05	-1.56731	0.068	0.136	1	cone-RPC	Exon	ATP1A4
chr1-160197664-160198475	9.40281e-15	2.28177	0.163	0.041	2.40195e-09	cone-RPC	Promoter	CASQ1
chr1-160327880-160328792	1.81181e-14	-1.94838	0.104	0.316	4.62827e-09	cone-RPC	Intron	NA
chr1-160362305-160363230	1.17257e-60	3.28801	0.493	0.078	2.99533e-55	cone-RPC	Distal Intergenic	NHLH1
chr1-160366482-160367379	2.80605e-78	4.82258	0.362	0.02	7.16805e-73	cone-RPC	Promoter	NHLH1
chr1-160374465-160375353	8.74925e-11	1.87398	0.195	0.06	2.235e-05	cone-RPC	Distal Intergenic	NHLH1
chr1-16039681-16040552	3.43459e-09	2.75077	0.077	0.015	0.000877367	cone-RPC	Promoter	FAM131C2P
chr1-160410378-160411266	5.78668e-16	-1.76783	0.158	0.389	1.47821e-10	cone-RPC	Intron	VANGL2
chr1-160413502-160414426	6.00025e-13	2.77055	0.109	0.02	1.53276e-07	cone-RPC	Intron	VANGL2
chr1-16062066-16062977	3.6261e-21	3.45393	0.14	0.016	9.26288e-16	cone-RPC	Exon	CLCNKB
chr1-160698974-160699819	2.18583e-09	3.0043	0.068	0.01	0.000558369	cone-RPC	Exon	CD48
chr1-160829016-160829857	9.92962e-05	-9.37201	0	0.034	1	cone-RPC	Distal Intergenic	CD244
chr1-16112749-16113605	1.54566e-10	-1.80856	0.095	0.253	3.94839e-05	cone-RPC	Distal Intergenic	EPHA2
chr1-161185082-161185961	1.32904e-19	4.13543	0.104	0.007	3.39503e-14	cone-RPC	3' UTR	B4GALT3
chr1-161196848-161197650	1.88201e-14	1.80994	0.244	0.09	4.8076e-09	cone-RPC	Promoter	NDUFS2
chr1-161274724-161275463	8.13414e-06	3.00904	0.041	0.006	1	cone-RPC	Intron	PCP4L1
chr1-161275582-161275856	3.4355e-30	5.66409	0.113	0.003	8.77598e-25	cone-RPC	Intron	PCP4L1
chr1-161315909-161316797	6.46993e-12	2.54606	0.109	0.023	1.65274e-06	cone-RPC	Intron	SDHC
chr1-161405398-161405869	9.86185e-05	2.83282	0.032	0.005	1	cone-RPC	Promoter	NA
chr1-16146022-16146939	9.3118e-19	-2.00773	0.145	0.385	2.3787e-13	cone-RPC	Promoter	EPHA2
chr1-16152388-16153266	3.99328e-09	1.19242	0.308	0.156	0.00102008	cone-RPC	Intron	NA
chr1-161532588-161533449	4.04513e-13	-1.91062	0.104	0.294	1.03333e-07	cone-RPC	Intron	RPS23P10
chr1-16155605-16156472	3.58151e-11	-1.2047	0.249	0.43	9.14896e-06	cone-RPC	Promoter	EPHA2
chr1-16167447-16168315	8.32997e-08	-1.10347	0.195	0.344	0.0212789	cone-RPC	Distal Intergenic	NA
chr1-161777731-161778591	4.59478e-05	-9.533	0	0.037	1	cone-RPC	Exon	ATF6
chr1-16181583-16182491	2.58379e-07	-2.73911	0.023	0.108	0.066003	cone-RPC	Distal Intergenic	NA
chr1-161815895-161816788	4.18651e-14	3.58605	0.086	0.008	1.06944e-08	cone-RPC	Intron	ATF6
chr1-161859268-161860190	5.81137e-05	-4.69369	0.005	0.044	1	cone-RPC	Intron	ATF6
chr1-161998527-161999424	0.0002232	-2.32906	0.023	0.067	1	cone-RPC	Intron	OLFML2B
chr1-162011046-162011950	0.000215739	2.23758	0.05	0.01	1	cone-RPC	Intron	OLFML2B
chr1-162062375-162063300	2.2348e-07	1.5296	0.154	0.059	0.0570879	cone-RPC	Distal Intergenic	NOS1AP
chr1-16206312-16207174	1.259e-08	-0.749138	0.385	0.593	0.00321611	cone-RPC	Promoter	ARHGEF19
chr1-162091574-162092510	1.67938e-06	-1.83088	0.045	0.145	0.428998	cone-RPC	Intron	NOS1AP
chr1-162156851-162157712	5.54196e-08	-1.73639	0.063	0.199	0.0141569	cone-RPC	Promoter	MIR4654
chr1-162176991-162177752	8.74575e-16	2.96178	0.127	0.018	2.2341e-10	cone-RPC	Intron	NA
chr1-162193568-162194408	7.51936e-05	1.34605	0.113	0.048	1	cone-RPC	Intron	NA
chr1-162235123-162236006	8.68254e-07	-2.79297	0.023	0.096	0.221795	cone-RPC	Intron	NA
chr1-162248585-162249486	2.02135e-10	-1.92793	0.072	0.23	5.16355e-05	cone-RPC	Intron	NA
chr1-162272238-162273131	6.26845e-05	-2.38487	0.018	0.075	1	cone-RPC	Intron	NA
chr1-162278822-162279727	0.000129422	-1.41603	0.054	0.133	1	cone-RPC	Intron	NA
chr1-162292299-162293192	8.80305e-05	-2.32191	0.023	0.075	1	cone-RPC	Intron	NA
chr1-162336647-162337565	9.9513e-18	-1.9845	0.122	0.374	2.54206e-12	cone-RPC	Intron	RNA5SP61
chr1-162372426-162373218	6.98409e-07	2.3964	0.059	0.014	0.178409	cone-RPC	3' UTR	SPATA46
chr1-162384346-162385242	1.31664e-05	-2.36309	0.023	0.09	1	cone-RPC	3' UTR	C1orf226
chr1-162388633-162389508	5.61471e-05	1.43716	0.095	0.042	1	cone-RPC	Distal Intergenic	C1orf226
chr1-162612305-162613047	2.19688e-30	4.15271	0.167	0.011	5.61193e-25	cone-RPC	Distal Intergenic	UAP1
chr1-162649347-162650244	2.64519e-06	1.89114	0.081	0.026	0.675714	cone-RPC	Intron	DDR2
chr1-162690850-162691756	0.000321028	-2.18093	0.023	0.067	1	cone-RPC	Intron	DDR2
chr1-162874948-162875850	0.000167112	2.36944	0.041	0.008	1	cone-RPC	Distal Intergenic	CCDC190
chr1-162885059-162885918	1.75466e-05	2.74834	0.036	0.007	1	cone-RPC	Distal Intergenic	CCDC190
chr1-162898732-162899508	1.51953e-14	4.27453	0.068	0.004	3.88163e-09	cone-RPC	Distal Intergenic	CCDC190
chr1-162902863-162903720	1.09108e-05	1.80799	0.081	0.026	1	cone-RPC	Distal Intergenic	CCDC190
chr1-1630011-1630896	1.53696e-08	1.2598	0.262	0.123	0.00392618	cone-RPC	Promoter	MIB2
chr1-163101592-163102421	5.65554e-17	4.09854	0.086	0.006	1.44471e-11	cone-RPC	Distal Intergenic	RGS4
chr1-163186632-163187534	4.39133e-13	3.75194	0.072	0.007	1.12177e-07	cone-RPC	Intron	RGS5
chr1-163202839-163203767	2.14938e-06	-1.97976	0.045	0.129	0.549058	cone-RPC	Promoter	RGS5
chr1-163247765-163248673	3.71026e-06	2.44338	0.059	0.011	0.947787	cone-RPC	Exon	NA
chr1-163310572-163311483	9.37445e-22	4.50344	0.1	0.005	2.3947e-16	cone-RPC	Intron	LOC127814295
chr1-163409877-163410767	0.00032645	-1.55038	0.045	0.104	1	cone-RPC	Distal Intergenic	NA
chr1-163476964-163477870	2.04355e-12	-2.43826	0.068	0.214	5.22026e-07	cone-RPC	Distal Intergenic	RNA5SP62
chr1-163537444-163538271	4.84744e-45	4.64284	0.208	0.011	1.23828e-39	cone-RPC	Distal Intergenic	RNA5SP63
chr1-163673488-163674320	1.91779e-17	3.17979	0.131	0.016	4.89899e-12	cone-RPC	Distal Intergenic	NA
chr1-163747165-163747968	9.24965e-06	-1.94888	0.032	0.118	1	cone-RPC	Distal Intergenic	NA
chr1-163813257-163814175	0.000398098	-2.88571	0.014	0.049	1	cone-RPC	Distal Intergenic	NA
chr1-16398298-16399205	4.84123e-09	2.48812	0.095	0.018	0.00123669	cone-RPC	3' UTR	SPATA21
chr1-164044319-164045198	1.25367e-06	-3.47979	0.009	0.077	0.320251	cone-RPC	Distal Intergenic	LOC124904671
chr1-164141605-164142488	3.37794e-13	-1.84077	0.113	0.306	8.62896e-08	cone-RPC	Distal Intergenic	NA
chr1-164155161-164155987	2.2377e-15	3.85257	0.086	0.007	5.71621e-10	cone-RPC	Distal Intergenic	NA
chr1-164588555-164589452	3.96427e-22	-1.80664	0.181	0.487	1.01267e-16	cone-RPC	Promoter	PBX1
chr1-164590054-164590774	3.04462e-13	-4.43963	0.014	0.144	7.77749e-08	cone-RPC	Promoter	PBX1
chr1-164611531-164612417	5.26696e-12	-2.21823	0.054	0.229	1.34544e-06	cone-RPC	Intron	PBX1
chr1-164616897-164617536	6.03754e-08	2.86757	0.054	0.01	0.0154229	cone-RPC	Intron	PBX1
chr1-164636585-164637501	1.51557e-05	-1.40418	0.086	0.168	1	cone-RPC	Intron	RNU6-171P
chr1-164638267-164639104	0.000133478	-2.23229	0.018	0.074	1	cone-RPC	Promoter	RNU6-171P
chr1-164706934-164707668	5.97331e-05	1.78513	0.068	0.023	1	cone-RPC	Intron	NA
chr1-164711871-164712725	2.63226e-12	2.31605	0.127	0.034	6.72411e-07	cone-RPC	Intron	NA
chr1-164728497-164729389	5.09875e-05	-2.16578	0.027	0.085	1	cone-RPC	Intron	NA
chr1-164748006-164748908	5.89964e-10	1.27412	0.299	0.14	0.000150706	cone-RPC	Intron	PBX1
chr1-164774443-164775383	3.22991e-11	2.21098	0.131	0.033	8.25081e-06	cone-RPC	Promoter	PBX1-AS1
chr1-164801821-164802654	5.86187e-24	3.73088	0.149	0.013	1.49741e-18	cone-RPC	Intron	PBX1
chr1-164836396-164837308	2.51018e-09	-1.80794	0.09	0.223	0.000641225	cone-RPC	Intron	NA
chr1-164925992-164926852	1.39854e-06	2.54861	0.054	0.011	0.357258	cone-RPC	Distal Intergenic	NA
chr1-165076913-165077683	4.73852e-05	2.4369	0.041	0.009	1	cone-RPC	Distal Intergenic	RNU6-755P
chr1-16508807-16509725	1.17366e-06	1.92366	0.081	0.026	0.299812	cone-RPC	Distal Intergenic	RNU1-1
chr1-165117222-165118111	2.9577e-05	-1.18343	0.086	0.202	1	cone-RPC	Distal Intergenic	NA
chr1-165123423-165124352	2.07939e-11	2.9478	0.086	0.013	5.31179e-06	cone-RPC	Distal Intergenic	NA
chr1-165174341-165175228	1.75805e-08	2.24546	0.1	0.025	0.00449094	cone-RPC	Distal Intergenic	NA
chr1-165235428-165236150	2.39037e-28	1.5358	0.538	0.28	6.10619e-23	cone-RPC	Intron	NA
chr1-165253646-165254474	1.55622e-05	2.34319	0.054	0.011	1	cone-RPC	Intron	NA
chr1-165285477-165286273	5.02247e-12	2.95933	0.086	0.014	1.28299e-06	cone-RPC	Intron	NA
chr1-165288088-165288935	3.54858e-06	2.02991	0.081	0.021	0.906484	cone-RPC	Intron	LMX1A
chr1-165325288-165326147	2.6473e-09	-2.3717	0.05	0.164	0.000676253	cone-RPC	Intron	LMX1A
chr1-165344705-165345097	0.00015015	-3.67349	0.005	0.046	1	cone-RPC	Intron	LMX1A
chr1-165409465-165410409	6.41729e-13	-2.19866	0.09	0.251	1.6393e-07	cone-RPC	Exon	RXRG
chr1-165437344-165438203	5.15774e-05	-2.33349	0.023	0.08	1	cone-RPC	Intron	RXRG
chr1-165441282-165442050	6.17363e-11	2.48072	0.113	0.022	1.57705e-05	cone-RPC	Intron	RXRG
chr1-165444719-165445628	3.21719e-14	1.46638	0.317	0.157	8.21831e-09	cone-RPC	Promoter	RXRG
chr1-165468014-165468794	7.92522e-16	3.7165	0.09	0.009	2.0245e-10	cone-RPC	Distal Intergenic	RXRG
chr1-165570032-165570541	8.85534e-25	5.1762	0.1	0.003	2.2621e-19	cone-RPC	Intron	RPS2P10
chr1-165570651-165571314	8.87087e-49	5.09213	0.217	0.007	2.26606e-43	cone-RPC	Intron	RPS2P10
chr1-165941835-165942688	1.65383e-30	4.41883	0.145	0.009	4.22471e-25	cone-RPC	Promoter	LOC100420658
chr1-165949085-165949989	1.08661e-06	-9.79207	0	0.053	0.277574	cone-RPC	Distal Intergenic	LOC100420658
chr1-165954658-165955560	5.82918e-06	2.28215	0.081	0.016	1	cone-RPC	Distal Intergenic	LOC100420658
chr1-165958138-165959018	4.95868e-07	2.91711	0.05	0.008	0.12667	cone-RPC	Distal Intergenic	LOC100420658
chr1-166153678-166154596	9.37355e-31	4.58526	0.158	0.008	2.39447e-25	cone-RPC	Promoter	MIR921
chr1-166159664-166160250	8.62024e-27	5.33353	0.104	0.003	2.20204e-21	cone-RPC	Intron	NA
chr1-166166465-166167386	0.000486696	0.695695	0.276	0.194	1	cone-RPC	Promoter	FAM78B
chr1-166170445-166171341	1.20258e-06	-2.93851	0.014	0.09	0.307198	cone-RPC	Distal Intergenic	FAM78B
chr1-16618522-16619265	0.000244647	-3.62657	0.005	0.043	1	cone-RPC	Exon	NA
chr1-166273406-166274271	2.22398e-09	-6.14184	0.005	0.086	0.000568115	cone-RPC	Distal Intergenic	LOC284685
chr1-166329603-166330494	8.61997e-05	2.81697	0.032	0.005	1	cone-RPC	Distal Intergenic	LOC112268276
chr1-166350195-166351086	7.0843e-08	-1.45251	0.122	0.246	0.0180968	cone-RPC	Distal Intergenic	LOC112268276
chr1-166444750-166445662	1.87938e-08	-1.88079	0.077	0.19	0.00480088	cone-RPC	Intron	NA
chr1-166597284-166598165	1.69318e-22	4.98773	0.1	0.003	4.32522e-17	cone-RPC	Distal Intergenic	NA
chr1-166804777-166805693	1.14212e-25	4.69506	0.122	0.005	2.91754e-20	cone-RPC	Distal Intergenic	CNN2P10
chr1-166813367-166814247	1.46376e-05	1.96945	0.077	0.02	1	cone-RPC	Distal Intergenic	CNN2P10
chr1-166925573-166926485	0.000207348	-1.99467	0.023	0.08	1	cone-RPC	Intron	ILDR2
chr1-166947242-166948153	2.79201e-24	-1.64685	0.235	0.562	7.13218e-19	cone-RPC	Intron	ILDR2
chr1-167166060-167166930	6.80591e-06	-1.31612	0.109	0.2	1	cone-RPC	Promoter	GPA33
chr1-167173462-167174381	5.66364e-05	-1.92925	0.045	0.098	1	cone-RPC	Distal Intergenic	GPA33
chr1-167328862-167329653	0.000259905	1.26851	0.104	0.049	1	cone-RPC	Promoter	POU2F1
chr1-167477703-167478578	5.02046e-06	2.14804	0.072	0.017	1	cone-RPC	Intron	NA
chr1-167489314-167490235	6.83478e-13	-2.03444	0.09	0.271	1.74594e-07	cone-RPC	Intron	CD247
chr1-167533456-167534339	4.7645e-08	1.1103	0.262	0.154	0.0121709	cone-RPC	Intron	NA
chr1-167661518-167662195	0.000157515	2.14282	0.05	0.012	1	cone-RPC	Intron	NA
chr1-168442647-168443536	4.93617e-08	3.36786	0.05	0.005	0.0126094	cone-RPC	Intron	QRSL1P1
chr1-168470790-168471667	3.44526e-05	1.84816	0.068	0.022	1	cone-RPC	Intron	QRSL1P1
chr1-168613509-168614432	1.30277e-26	-1.88027	0.199	0.539	3.32792e-21	cone-RPC	Distal Intergenic	RPL7AP21
chr1-168621079-168621993	0.000239021	-9.34509	0	0.03	1	cone-RPC	Distal Intergenic	RPL7AP21
chr1-168683618-168684518	5.53283e-19	4.02436	0.1	0.007	1.41336e-13	cone-RPC	Distal Intergenic	DPT
chr1-168742268-168743040	1.3376e-20	3.98566	0.109	0.008	3.41691e-15	cone-RPC	Intron	DPT
chr1-168751052-168751970	8.06004e-08	-1.96162	0.063	0.166	0.0205894	cone-RPC	Intron	DPT
chr1-168755739-168756651	0.000364186	-1.91155	0.027	0.079	1	cone-RPC	Intron	NA
chr1-168775834-168776729	7.19231e-11	-2.21291	0.054	0.207	1.83728e-05	cone-RPC	Intron	NA
chr1-168800262-168801150	5.96905e-05	-2.27511	0.027	0.079	1	cone-RPC	Intron	LINC00626
chr1-168865242-168865669	2.54859e-23	5.58547	0.086	0.002	6.51037e-18	cone-RPC	Intron	NA
chr1-168879932-168880826	7.48524e-49	4.77971	0.222	0.01	1.91211e-43	cone-RPC	Intron	NA
chr1-168914171-168915041	2.4872e-05	-4.17453	0.005	0.052	1	cone-RPC	Intron	NA
chr1-168918728-168919625	5.94106e-05	-2.04888	0.027	0.09	1	cone-RPC	Intron	NA
chr1-168924738-168925612	7.72975e-06	-3.0455	0.014	0.073	1	cone-RPC	Intron	NA
chr1-168977199-168978106	3.42883e-06	2.64609	0.05	0.009	0.875895	cone-RPC	Intron	NA
chr1-168991587-168992513	1.33263e-05	-3.47305	0.009	0.063	1	cone-RPC	Intron	NA
chr1-16900497-16901397	1.37388e-17	2.47035	0.167	0.038	3.50957e-12	cone-RPC	Intron	NA
chr1-169013646-169014511	6.14961e-34	4.83789	0.145	0.006	1.57092e-28	cone-RPC	Intron	RNA5SP66
chr1-169027649-169028542	1.2787e-05	-2.06017	0.036	0.105	1	cone-RPC	Intron	RNA5SP66
chr1-169157179-169158049	0.000170447	2.49832	0.032	0.007	1	cone-RPC	Intron	NME7
chr1-169196080-169196945	3.0332e-07	-2.16158	0.05	0.136	0.0774831	cone-RPC	Intron	NME7
chr1-169213596-169214478	2.70516e-22	4.55	0.118	0.005	6.91033e-17	cone-RPC	Intron	NME7
chr1-16921412-16922329	1.27484e-09	1.19473	0.262	0.168	0.000325658	cone-RPC	Promoter	CROCC
chr1-16926374-16927269	9.11185e-08	-1.40335	0.109	0.249	0.0232762	cone-RPC	Intron	CROCC
chr1-169509097-169509991	2.05737e-05	-1.07498	0.131	0.234	1	cone-RPC	Distal Intergenic	F5
chr1-169689254-169690014	3.12014e-11	3.76356	0.063	0.005	7.97041e-06	cone-RPC	Intron	SELL
chr1-16980202-16980897	0.000107812	-1.22692	0.086	0.167	1	cone-RPC	Promoter	MFAP2
chr1-169858183-169858989	0.000166057	-2.63265	0.014	0.061	1	cone-RPC	Promoter	RN7SL333P
chr1-170003113-170003991	4.00904e-08	2.25077	0.086	0.021	0.0102411	cone-RPC	Intron	MRPS10P1
chr1-170048979-170049863	9.17226e-27	4.52597	0.122	0.007	2.34305e-21	cone-RPC	Intron	KIFAP3
chr1-170145625-170146540	4.23902e-13	-1.97682	0.086	0.281	1.08286e-07	cone-RPC	Promoter	NTMT2
chr1-170460091-170461011	3.57707e-06	2.79134	0.05	0.007	0.913763	cone-RPC	Exon	NA
chr1-170586076-170586980	3.97375e-09	2.19218	0.104	0.026	0.00101509	cone-RPC	Distal Intergenic	NA
chr1-17059388-17060297	1.42386e-06	1.01116	0.235	0.146	0.363724	cone-RPC	Distal Intergenic	SDHB
chr1-170630807-170631706	1.86461e-14	3.63222	0.086	0.008	4.76314e-09	cone-RPC	Intron	PRRX1
chr1-170731562-170732492	2.07001e-22	4.43327	0.113	0.006	5.28784e-17	cone-RPC	Intron	PRRX1
chr1-170736594-170737328	2.67201e-17	4.6236	0.077	0.004	6.82566e-12	cone-RPC	3' UTR	PRRX1
chr1-171017159-171018082	1.01776e-14	3.55079	0.095	0.01	2.59987e-09	cone-RPC	Intron	MROH9
chr1-171032823-171033628	7.83235e-09	3.19973	0.054	0.008	0.00200077	cone-RPC	Intron	MROH9
chr1-171141117-171142037	3.11626e-06	2.60036	0.059	0.009	0.796049	cone-RPC	Intron	FMO6P
chr1-171210202-171211085	0.000377907	-2.38218	0.014	0.06	1	cone-RPC	3' UTR	FMO2
chr1-171237098-171238017	0.000305892	2.60381	0.027	0.006	1	cone-RPC	Distal Intergenic	NA
chr1-171358562-171359468	1.48295e-09	1.35302	0.217	0.111	0.000378821	cone-RPC	Distal Intergenic	SRP14P4
chr1-171482348-171482901	5.76164e-05	-2.03691	0.027	0.093	1	cone-RPC	Distal Intergenic	PRRC2C
chr1-171597235-171598145	1.19184e-05	-4.16572	0.005	0.056	1	cone-RPC	Distal Intergenic	MYOCOS
chr1-171621819-171622654	0.00024488	2.69064	0.032	0.005	1	cone-RPC	Promoter	MYOCOS
chr1-171700480-171701238	1.25696e-11	3.80921	0.063	0.005	3.21091e-06	cone-RPC	3' UTR	RPL4P3
chr1-171724962-171725876	1.60645e-07	-3.7519	0.009	0.085	0.0410367	cone-RPC	Intron	VAMP4
chr1-171781024-171781941	0.000164049	0.40227	0.647	0.616	1	cone-RPC	Promoter	METTL13
chr1-171805305-171806201	0.000138027	2.20814	0.045	0.011	1	cone-RPC	Intron	NA
chr1-171909374-171910266	3.23387e-06	-3.4012	0.014	0.073	0.826093	cone-RPC	Intron	DNM3-IT1
chr1-17208792-17209692	9.84766e-05	-1.6817	0.045	0.109	1	cone-RPC	Intron	PADI1
chr1-172108215-172109086	0.000288068	-9.18946	0	0.03	1	cone-RPC	Intron	MIR3120
chr1-172130414-172131307	1.2251e-08	-2.49552	0.045	0.141	0.00312953	cone-RPC	Exon	MIR3120
chr1-172220086-172220951	2.97426e-06	3.68734	0.032	0.003	0.759775	cone-RPC	Intron	NA
chr1-172360252-172361104	2.63986e-06	-2.81115	0.018	0.087	0.674353	cone-RPC	Intron	RNU6-157P
chr1-172487387-172488285	6.63069e-61	4.87815	0.281	0.011	1.69381e-55	cone-RPC	Distal Intergenic	C1orf105
chr1-172496947-172497839	5.9043e-10	-1.48192	0.14	0.298	0.000150825	cone-RPC	Distal Intergenic	SUCO
chr1-173048937-173049858	3.99645e-07	-1.81394	0.063	0.162	0.102089	cone-RPC	Intron	TNFSF18
chr1-173122845-173123787	7.77246e-07	1.75489	0.109	0.036	0.198548	cone-RPC	Distal Intergenic	NA
chr1-173347101-173348005	1.52421e-05	-1.9805	0.041	0.109	1	cone-RPC	Distal Intergenic	RPL26P11
chr1-173507129-173508056	3.64745e-25	-2.175	0.131	0.451	9.31741e-20	cone-RPC	Intron	PRDX6
chr1-173518508-173519428	1.11421e-10	1.69463	0.181	0.067	2.84626e-05	cone-RPC	Intron	NA
chr1-173579808-173580699	2.62588e-21	3.84601	0.127	0.009	6.70782e-16	cone-RPC	Intron	SLC9C2
chr1-173637249-173638131	0.000275968	-0.915403	0.131	0.225	1	cone-RPC	Intron	TEX50
chr1-173642430-173643330	2.66416e-07	-1.48234	0.086	0.216	0.0680559	cone-RPC	Intron	TEX50
chr1-173647739-173648542	5.49763e-05	-4.7202	0.005	0.044	1	cone-RPC	Intron	TEX50
chr1-174130939-174131853	1.55733e-22	3.29877	0.154	0.019	3.97821e-17	cone-RPC	Intron	RABGAP1L-DT
chr1-174799285-174800174	3.18298e-10	1.07075	0.389	0.236	8.13092e-05	cone-RPC	Promoter	RABGAP1L
chr1-174971727-174972631	0.000157628	-2.2791	0.023	0.07	1	cone-RPC	Intron	RABGAP1L
chr1-174974426-174975315	2.17876e-18	3.89586	0.104	0.009	5.56564e-13	cone-RPC	Promoter	RABGAP1L
chr1-17526999-17527851	2.07756e-32	3.51458	0.204	0.022	5.30713e-27	cone-RPC	Distal Intergenic	ARHGEF10L
chr1-175496981-175497917	0.000436913	-2.61592	0.014	0.053	1	cone-RPC	Intron	NA
chr1-175514245-175515137	2.0093e-06	-1.69747	0.054	0.157	0.513276	cone-RPC	Intron	NA
chr1-17551654-17552549	1.35228e-17	2.27415	0.222	0.056	3.4544e-12	cone-RPC	Intron	ARHGEF10L
chr1-175579988-175580911	6.54972e-13	-2.94873	0.05	0.187	1.67313e-07	cone-RPC	Intron	NA
chr1-17563562-17564441	1.43609e-05	1.85514	0.068	0.025	1	cone-RPC	Intron	ARHGEF10L
chr1-17565155-17566050	1.61718e-08	1.55163	0.176	0.067	0.00413108	cone-RPC	Intron	ARHGEF10L
chr1-175661159-175661969	2.97758e-07	3.23412	0.045	0.006	0.0760623	cone-RPC	Intron	TNR
chr1-175673053-175673886	1.17305e-05	-2.46835	0.027	0.088	1	cone-RPC	Intron	TNR
chr1-175717631-175718416	0.000148456	-1.49147	0.063	0.123	1	cone-RPC	Intron	TNR
chr1-175725434-175726324	0.000115945	-3.54868	0.005	0.048	1	cone-RPC	Intron	TNR
chr1-17573291-17574175	3.62281e-07	-1.35443	0.127	0.244	0.0925446	cone-RPC	Intron	ARHGEF10L
chr1-175750545-175751453	1.25416e-38	4.94583	0.167	0.007	3.20375e-33	cone-RPC	Distal Intergenic	TNR
chr1-175823540-175824447	8.37595e-06	-1.8646	0.054	0.123	1	cone-RPC	Distal Intergenic	LINC01657
chr1-175892000-175892759	6.71626e-07	3.31971	0.041	0.005	0.171567	cone-RPC	Distal Intergenic	LINC01657
chr1-17602836-17603747	5.59591e-20	3.5485	0.154	0.016	1.42948e-14	cone-RPC	Promoter	ARHGEF10L
chr1-176364250-176364952	1.01232e-21	3.34147	0.149	0.017	2.58597e-16	cone-RPC	Distal Intergenic	NA
chr1-17643573-17644353	1.04126e-05	2.40246	0.05	0.012	1	cone-RPC	Intron	ARHGEF10L
chr1-17644856-17645751	1.69206e-07	2.65676	0.077	0.014	0.0432236	cone-RPC	Intron	ARHGEF10L
chr1-176489026-176489923	7.37764e-06	3.64703	0.027	0.003	1	cone-RPC	Intron	PAPPA2
chr1-176558322-176558968	4.49762e-05	2.6889	0.036	0.007	1	cone-RPC	Intron	PAPPA2
chr1-176603434-176604307	1.71933e-48	5.65477	0.181	0.005	4.39202e-43	cone-RPC	Intron	NA
chr1-176656138-176656994	3.42457e-05	-1.82067	0.045	0.111	1	cone-RPC	Intron	NA
chr1-176701008-176701894	0.000259412	-1.51411	0.05	0.111	1	cone-RPC	Intron	NA
chr1-176702644-176703568	5.12911e-06	-4.15028	0.005	0.061	1	cone-RPC	Exon	NA
chr1-17671230-17672048	1.52786e-07	1.45719	0.176	0.085	0.0390291	cone-RPC	Intron	ARHGEF10L
chr1-17684535-17685438	9.64732e-09	1.74202	0.163	0.054	0.00246441	cone-RPC	Intron	ARHGEF10L
chr1-176857619-176858505	0.000401104	-1.70296	0.036	0.089	1	cone-RPC	Exon	PAPPA2
chr1-176983512-176984419	1.58349e-06	-1.08968	0.149	0.293	0.404503	cone-RPC	Intron	MIR488
chr1-176996251-176997159	2.54165e-16	-2.35102	0.095	0.29	6.49265e-11	cone-RPC	Intron	MIR488
chr1-177038727-177039446	3.58916e-09	3.84196	0.045	0.004	0.000916852	cone-RPC	Intron	ASTN1
chr1-17706164-17707084	6.81959e-07	-2.04593	0.054	0.137	0.174207	cone-RPC	Distal Intergenic	LINC02810
chr1-177067480-177068399	3.53846e-09	3.29764	0.054	0.007	0.0009039	cone-RPC	Intron	ASTN1
chr1-177130286-177131203	5.07122e-05	-1.86699	0.045	0.103	1	cone-RPC	Intron	ASTN1
chr1-177135758-177136650	0.000277648	-3.44682	0.005	0.044	1	cone-RPC	Intron	ASTN1
chr1-17713895-17714799	1.27218e-05	-2.17901	0.027	0.099	1	cone-RPC	Distal Intergenic	LINC02810
chr1-177181400-177182317	0.00031984	0.653757	0.294	0.225	1	cone-RPC	Intron	BRINP2
chr1-17720484-17721210	5.62669e-06	2.53513	0.054	0.01	1	cone-RPC	Intron	LINC02810
chr1-177245418-177246335	2.04656e-07	-2.45174	0.032	0.122	0.0522794	cone-RPC	Intron	BRINP2
chr1-177275645-177276373	9.75017e-06	2.47326	0.05	0.01	1	cone-RPC	Exon	BRINP2
chr1-177305160-177305981	6.38229e-09	2.19511	0.1	0.027	0.00163036	cone-RPC	Distal Intergenic	LINC01645
chr1-177310040-177310807	2.75262e-10	-2.65905	0.036	0.164	7.03156e-05	cone-RPC	Distal Intergenic	LINC01645
chr1-177310974-177311812	9.64603e-08	-1.55038	0.095	0.22	0.0246408	cone-RPC	Distal Intergenic	LINC01645
chr1-177411217-177412052	1.67486e-16	2.57501	0.154	0.031	4.27842e-11	cone-RPC	Intron	LINC01645
chr1-177424676-177425427	3.26301e-11	3.45343	0.068	0.007	8.33537e-06	cone-RPC	Intron	LINC01645
chr1-17744359-17745253	1.6207e-13	-1.86243	0.122	0.314	4.14008e-08	cone-RPC	Intron	ACTL8
chr1-17746664-17747487	6.96197e-06	2.26534	0.059	0.015	1	cone-RPC	Intron	ACTL8
chr1-177480594-177481504	8.59998e-07	-1.5993	0.1	0.183	0.219686	cone-RPC	Intron	NA
chr1-177568362-177569275	1.86824e-16	-2.70169	0.063	0.258	4.77241e-11	cone-RPC	Intron	NA
chr1-17757226-17758140	2.2132e-05	2.00581	0.059	0.02	1	cone-RPC	Intron	ACTL8
chr1-177646775-177647679	0.000149776	-1.7939	0.041	0.096	1	cone-RPC	Distal Intergenic	NA
chr1-17773368-17774233	1.9262e-33	3.04272	0.258	0.043	4.92049e-28	cone-RPC	Intron	ACTL8
chr1-177741198-177742031	0.000376182	-9.2383	0	0.029	1	cone-RPC	Distal Intergenic	LINC01741
chr1-177745979-177746860	1.97606e-05	-1.75471	0.05	0.123	1	cone-RPC	Distal Intergenic	LINC01741
chr1-17776117-17777022	1.7236e-05	2.3306	0.05	0.012	1	cone-RPC	Intron	ACTL8
chr1-177767943-177768867	1.76764e-09	-2.72682	0.032	0.144	0.000451545	cone-RPC	Distal Intergenic	LINC01741
chr1-177794119-177794877	0.000142158	-1.70587	0.036	0.104	1	cone-RPC	Distal Intergenic	LINC01741
chr1-177902233-177903145	4.86267e-18	2.01291	0.258	0.08	1.24217e-12	cone-RPC	Distal Intergenic	SEC16B
chr1-178004908-178005841	2.60094e-08	-1.63902	0.081	0.224	0.00664409	cone-RPC	Intron	NA
chr1-178052694-178053584	2.13174e-11	-1.7162	0.118	0.288	5.44552e-06	cone-RPC	Distal Intergenic	NA
chr1-178146156-178147037	0.000193427	2.12972	0.05	0.011	1	cone-RPC	Intron	RASAL2
chr1-17818922-17819819	8.03548e-11	2.54372	0.109	0.021	2.05266e-05	cone-RPC	Intron	ACTL8
chr1-178261813-178262705	4.58374e-07	-1.76541	0.063	0.167	0.117092	cone-RPC	Intron	NA
chr1-17831331-17832214	0.000127882	-3.01785	0.014	0.055	1	cone-RPC	Distal Intergenic	ACTL8
chr1-178340950-178341855	1.34801e-08	-1.98938	0.072	0.18	0.00344348	cone-RPC	Promoter	RASAL2
chr1-178344340-178345290	2.59597e-05	-1.56405	0.05	0.139	1	cone-RPC	Intron	RASAL2
chr1-178398745-178399639	8.12214e-12	3.14376	0.081	0.011	2.0748e-06	cone-RPC	Intron	NA
chr1-17845512-17846278	1.61202e-06	2.51232	0.059	0.012	0.411791	cone-RPC	Distal Intergenic	ACTL8
chr1-178581400-178582256	6.12212e-05	-1.43031	0.072	0.145	1	cone-RPC	Distal Intergenic	RNA5SP69
chr1-17861443-17862361	5.43605e-07	-3.6059	0.014	0.08	0.138864	cone-RPC	Distal Intergenic	ACTL8
chr1-178629020-178629886	1.43252e-15	3.5135	0.09	0.01	3.65937e-10	cone-RPC	Distal Intergenic	NA
chr1-178651017-178651786	5.54727e-22	3.0188	0.19	0.028	1.41705e-16	cone-RPC	Promoter	NA
chr1-178674298-178675193	8.70173e-06	3.55372	0.032	0.003	1	cone-RPC	Distal Intergenic	MIR4424
chr1-178870717-178871628	3.12388e-06	-1.51725	0.077	0.177	0.797996	cone-RPC	Promoter	ANGPTL1
chr1-179002300-179003213	1.85818e-06	-0.862859	0.226	0.387	0.474672	cone-RPC	Distal Intergenic	FAM20B
chr1-179025562-179026364	0.000287287	0.432356	0.602	0.532	1	cone-RPC	Promoter	FAM20B
chr1-179091503-179092426	0.000125635	2.14409	0.045	0.012	1	cone-RPC	Exon	TOR3A
chr1-179095141-179095942	9.9726e-07	2.69128	0.05	0.01	0.25475	cone-RPC	3' UTR	TOR3A
chr1-179440782-179441588	0.000356621	-9.16062	0	0.029	1	cone-RPC	Intron	NA
chr1-179728005-179728857	0.00030433	-3.62318	0.005	0.042	1	cone-RPC	Distal Intergenic	LOC128071543
chr1-179766953-179767875	3.10001e-13	-1.99017	0.095	0.283	7.91898e-08	cone-RPC	Intron	FAM163A
chr1-17979595-17980510	7.32303e-09	2.85163	0.077	0.011	0.00187067	cone-RPC	Distal Intergenic	NA
chr1-180031446-180032351	1.29669e-09	-2.07772	0.059	0.194	0.00033124	cone-RPC	Exon	CEP350
chr1-18012801-18013647	8.75478e-05	-2.33025	0.018	0.075	1	cone-RPC	Distal Intergenic	NA
chr1-180174196-180174899	1.2787e-05	2.5499	0.045	0.009	1	cone-RPC	Intron	QSOX1
chr1-180187953-180188826	1.79498e-06	1.22441	0.167	0.094	0.458528	cone-RPC	Intron	QSOX1
chr1-180198016-180198919	1.21608e-48	3.04626	0.376	0.064	3.10647e-43	cone-RPC	3' UTR	QSOX1
chr1-180229443-180230286	2.14709e-11	1.05779	0.421	0.274	5.48475e-06	cone-RPC	Promoter	LHX4
chr1-180249124-180249971	1.17342e-09	2.44599	0.095	0.02	0.00029975	cone-RPC	Promoter	LHX4
chr1-180299276-180300189	1.04177e-36	4.66325	0.186	0.008	2.66121e-31	cone-RPC	Intron	ACBD6
chr1-18032161-18033041	1.04521e-05	-2.13404	0.023	0.104	1	cone-RPC	Intron	NA
chr1-180353725-180354630	2.37551e-07	1.28923	0.208	0.099	0.0606824	cone-RPC	Intron	ACBD6
chr1-180358442-180359348	7.79201e-34	3.55077	0.208	0.024	1.99047e-28	cone-RPC	Intron	ACBD6
chr1-180372505-180373392	1.65166e-11	3.29099	0.068	0.009	4.21917e-06	cone-RPC	Intron	ACBD6
chr1-180455916-180456823	1.84142e-07	-2.57085	0.023	0.116	0.047039	cone-RPC	Intron	MIR3121
chr1-180485823-180486721	0.000300553	2.12282	0.041	0.011	1	cone-RPC	Intron	ACBD6
chr1-180548667-180549572	3.3002e-07	-1.53892	0.09	0.203	0.0843035	cone-RPC	Distal Intergenic	OVAAL
chr1-18054915-18055800	0.000144134	2.73108	0.036	0.006	1	cone-RPC	Distal Intergenic	LINC01654
chr1-180579877-180580800	2.37857e-07	-3.0959	0.018	0.097	0.0607606	cone-RPC	Distal Intergenic	OVAAL
chr1-18058397-18059279	1.60443e-24	3.06603	0.176	0.028	4.09851e-19	cone-RPC	Distal Intergenic	LINC01654
chr1-18078189-18078982	3.06445e-09	3.10099	0.059	0.009	0.000782813	cone-RPC	Distal Intergenic	LINC01654
chr1-180842620-180843445	5.80711e-08	-2.80051	0.032	0.115	0.0148343	cone-RPC	Intron	XPR1
chr1-180879035-180879939	3.88419e-19	-2.80626	0.077	0.289	9.92217e-14	cone-RPC	Intron	XPR1
chr1-180925144-180925734	8.36902e-17	2.42539	0.176	0.046	2.13787e-11	cone-RPC	Intron	KIAA1614
chr1-1809259-1810136	1.37507e-31	4.81735	0.136	0.006	3.51261e-26	cone-RPC	Intron	GNB1
chr1-180927767-180928580	3.16271e-25	2.54671	0.258	0.065	8.07915e-20	cone-RPC	Promoter	KIAA1614
chr1-180930481-180931374	4.97564e-08	2.207	0.113	0.025	0.0127103	cone-RPC	Intron	KIAA1614
chr1-180973925-180974794	7.83381e-05	-1.76219	0.045	0.106	1	cone-RPC	3' UTR	NA
chr1-18107483-18108396	3.94369e-16	1.61673	0.339	0.13	1.00741e-10	cone-RPC	Promoter	IGSF21
chr1-181083960-181084830	3.5846e-05	1.3187	0.127	0.054	1	cone-RPC	Distal Intergenic	IER5
chr1-181104983-181105864	3.43915e-08	-0.710114	0.376	0.609	0.0087853	cone-RPC	Distal Intergenic	IER5
chr1-181128422-181129315	1.71952e-25	2.40223	0.312	0.078	4.3925e-20	cone-RPC	Distal Intergenic	IER5
chr1-181152830-181153771	9.37456e-25	3.16504	0.208	0.026	2.39473e-19	cone-RPC	Distal Intergenic	LINC01732
chr1-181258922-181259850	1.77687e-13	-2.06637	0.09	0.276	4.53901e-08	cone-RPC	Distal Intergenic	LINC01699
chr1-18134355-18135230	5.5095e-09	3.01683	0.068	0.009	0.0014074	cone-RPC	Intron	NA
chr1-18137710-18138563	1.62449e-25	4.43113	0.122	0.007	4.14975e-20	cone-RPC	Intron	NA
chr1-18142660-18143506	8.76521e-24	3.86753	0.14	0.011	2.23907e-18	cone-RPC	Intron	NA
chr1-181427564-181428344	1.3097e-06	2.14411	0.081	0.02	0.334562	cone-RPC	Intron	CACNA1E
chr1-181550929-181551845	0.000122364	-1.79406	0.036	0.097	1	cone-RPC	Intron	CACNA1E
chr1-181669105-181670023	2.84817e-05	-4.98019	0.005	0.046	1	cone-RPC	Promoter	NA
chr1-181759283-181760162	8.60263e-05	1.94169	0.059	0.017	1	cone-RPC	Intron	RNA5SP70
chr1-181809834-181810736	1.68422e-09	-2.09588	0.054	0.192	0.000430234	cone-RPC	Distal Intergenic	NA
chr1-18183373-18184116	3.16974e-20	4.25108	0.104	0.007	8.09709e-15	cone-RPC	Intron	NA
chr1-18191239-18192156	3.57333e-64	4.58461	0.312	0.019	9.12808e-59	cone-RPC	Intron	NA
chr1-18193057-18193715	3.06347e-11	2.66745	0.109	0.018	7.82563e-06	cone-RPC	Intron	NA
chr1-18199240-18200125	1.88209e-20	3.0971	0.19	0.024	4.80781e-15	cone-RPC	Intron	NA
chr1-182029386-182030297	4.70359e-05	0.464419	0.597	0.554	1	cone-RPC	Distal Intergenic	ZNF648
chr1-182101168-182102057	2.79595e-05	-1.65927	0.045	0.127	1	cone-RPC	Distal Intergenic	NA
chr1-18211608-18212464	8.69414e-13	3.63761	0.086	0.007	2.22092e-07	cone-RPC	Intron	NA
chr1-182186076-182186986	3.2869e-07	-1.98986	0.045	0.148	0.0839638	cone-RPC	Intron	NA
chr1-182189214-182190118	8.52862e-06	-2.11282	0.036	0.106	1	cone-RPC	Intron	NA
chr1-182235839-182236742	7.87328e-05	-1.63673	0.054	0.116	1	cone-RPC	Intron	NA
chr1-18225021-18225943	3.54184e-16	3.79555	0.095	0.008	9.04763e-11	cone-RPC	Intron	NA
chr1-182279348-182280256	6.54266e-11	-1.51888	0.158	0.324	1.67132e-05	cone-RPC	Intron	NA
chr1-182314716-182315547	3.31146e-05	1.75387	0.072	0.026	1	cone-RPC	Promoter	NA
chr1-18241646-18242534	2.76519e-26	4.29079	0.14	0.009	7.06368e-21	cone-RPC	Intron	IGSF21
chr1-18245847-18246573	6.17555e-07	2.40221	0.063	0.015	0.157755	cone-RPC	Intron	IGSF21
chr1-182580457-182581325	6.02595e-14	3.2386	0.086	0.012	1.53933e-08	cone-RPC	Exon	NA
chr1-182601979-182602375	3.44992e-06	-2.02438	0.045	0.125	0.881282	cone-RPC	Exon	RGS16
chr1-182611546-182612458	1.38001e-13	1.74546	0.262	0.092	3.52524e-08	cone-RPC	Distal Intergenic	LINC01686
chr1-182614582-182615486	2.02476e-08	-1.25023	0.172	0.315	0.00517224	cone-RPC	Promoter	LINC01686
chr1-182616009-182616858	1.115e-06	-1.51126	0.077	0.193	0.284827	cone-RPC	Promoter	LINC01686
chr1-182633373-182634278	3.25187e-06	1.09717	0.24	0.125	0.83069	cone-RPC	Distal Intergenic	LINC01686
chr1-182634623-182635358	5.45688e-12	2.41568	0.131	0.031	1.39396e-06	cone-RPC	Distal Intergenic	LINC01686
chr1-182662449-182663346	3.42179e-22	-2.85199	0.072	0.325	8.74097e-17	cone-RPC	Intron	RGS8
chr1-182671720-182672630	1.25684e-06	-0.769648	0.271	0.468	0.321061	cone-RPC	Promoter	RGS8
chr1-182739360-182740249	5.07831e-06	-1.49758	0.077	0.174	1	cone-RPC	Distal Intergenic	NA
chr1-18282798-18283726	5.84973e-16	2.75608	0.149	0.027	1.49431e-10	cone-RPC	Intron	IGSF21
chr1-182955502-182956405	1.03526e-12	3.37292	0.081	0.01	2.64457e-07	cone-RPC	Promoter	NA
chr1-183022899-183023827	1.79857e-05	-0.517827	0.448	0.625	1	cone-RPC	Promoter	LAMC1
chr1-183039803-183040664	1.99092e-06	-2.82094	0.018	0.091	0.508582	cone-RPC	Intron	LAMC1
chr1-183101771-183102650	8.09088e-06	2.29927	0.054	0.013	1	cone-RPC	Intron	LAMC1
chr1-183278794-183279654	0.000212831	-2.65443	0.018	0.058	1	cone-RPC	Promoter	NMNAT2
chr1-183288727-183289594	0.000257666	2.34705	0.045	0.008	1	cone-RPC	Intron	NMNAT2
chr1-18344475-18345377	2.63962e-61	3.93581	0.353	0.03	6.74291e-56	cone-RPC	Intron	IGSF21
chr1-183674571-183675454	9.77425e-11	-2.71461	0.036	0.166	2.49683e-05	cone-RPC	Intron	APOBEC4
chr1-183808083-183809007	5.71696e-05	-3.89896	0.009	0.049	1	cone-RPC	Intron	RGL1
chr1-18388084-18388993	0.000164616	-9.21525	0	0.032	1	cone-RPC	Exon	NA
chr1-183881413-183882308	2.14542e-16	-2.19908	0.09	0.312	5.48048e-11	cone-RPC	Intron	COLGALT2
chr1-183942800-183943711	3.0256e-11	-1.35208	0.195	0.379	7.72888e-06	cone-RPC	Intron	COLGALT2
chr1-184039144-184039863	7.97922e-06	2.86708	0.041	0.006	1	cone-RPC	Distal Intergenic	COLGALT2
chr1-184158438-184159376	4.02346e-05	-9.46824	0	0.038	1	cone-RPC	Distal Intergenic	NA
chr1-184210868-184211713	0.000499475	-1.51896	0.036	0.101	1	cone-RPC	Distal Intergenic	NA
chr1-184218275-184219197	1.66219e-14	-1.96345	0.095	0.316	4.24608e-09	cone-RPC	Distal Intergenic	NA
chr1-184242251-184243142	1.12386e-62	4.41376	0.294	0.018	2.8709e-57	cone-RPC	Distal Intergenic	NA
chr1-184469212-184470057	4.48408e-33	4.14604	0.176	0.012	1.14546e-27	cone-RPC	Intron	NA
chr1-184520051-184520947	0.000375386	-2.33529	0.018	0.061	1	cone-RPC	Intron	C1orf21
chr1-184574350-184575260	3.69813e-06	-1.23186	0.131	0.226	0.944687	cone-RPC	Intron	C1orf21
chr1-184610719-184611618	8.02706e-10	-1.18034	0.199	0.392	0.000205051	cone-RPC	Intron	C1orf21
chr1-184633947-184634746	2.00872e-17	3.80245	0.104	0.008	5.13129e-12	cone-RPC	Distal Intergenic	NA
chr1-184641441-184642341	6.67129e-11	-2.721	0.036	0.171	1.70418e-05	cone-RPC	Exon	NA
chr1-18531650-18532257	4.31025e-23	3.98905	0.127	0.009	1.10105e-17	cone-RPC	Distal Intergenic	NA
chr1-185424923-185425796	0.000227915	1.45839	0.095	0.034	1	cone-RPC	Distal Intergenic	RNU7-183P
chr1-185479509-185480393	1.18574e-06	-1.38177	0.118	0.218	0.302898	cone-RPC	Distal Intergenic	NA
chr1-18549786-18550582	6.04226e-12	3.16805	0.095	0.011	1.54349e-06	cone-RPC	Distal Intergenic	NA
chr1-185646006-185646918	0.000186828	-1.42982	0.054	0.123	1	cone-RPC	Distal Intergenic	GS1-204I12.4
chr1-18575320-18576229	1.8865e-05	1.13208	0.176	0.087	1	cone-RPC	Distal Intergenic	NA
chr1-18584517-18585386	1.73853e-06	1.98607	0.09	0.024	0.444108	cone-RPC	Distal Intergenic	NA
chr1-185960631-185961527	1.51563e-14	-2.92956	0.041	0.214	3.87167e-09	cone-RPC	Intron	HMCN1
chr1-185984174-185985032	3.803e-08	-1.9593	0.054	0.174	0.00971476	cone-RPC	Exon	HMCN1
chr1-185985464-185986237	3.6425e-06	-2.4534	0.023	0.098	0.930477	cone-RPC	Intron	HMCN1
chr1-186080768-186081557	9.66248e-06	-1.86642	0.054	0.12	1	cone-RPC	Exon	HMCN1
chr1-186082066-186082922	7.24904e-08	-1.73114	0.086	0.192	0.0185177	cone-RPC	Exon	HMCN1
chr1-186149325-186150227	5.5522e-06	-2.46392	0.032	0.093	1	cone-RPC	Intron	HMCN1
chr1-186305458-186306045	0.000136018	2.33036	0.041	0.009	1	cone-RPC	Intron	RNU6-1240P
chr1-18630815-18631671	0.00041511	-1.08041	0.1	0.168	1	cone-RPC	Promoter	PAX7
chr1-186403350-186403995	0.000390275	2.50855	0.027	0.006	1	cone-RPC	Intron	NA
chr1-186478914-186479726	8.39798e-30	4.45691	0.145	0.008	2.14526e-24	cone-RPC	Distal Intergenic	PDC
chr1-18655223-18656121	5.07052e-14	-1.76985	0.131	0.337	1.29526e-08	cone-RPC	Intron	PAX7
chr1-18657408-18658320	2.628e-08	-1.57152	0.1	0.231	0.00671323	cone-RPC	Intron	PAX7
chr1-186967413-186968327	1.0978e-21	-2.26676	0.113	0.389	2.80433e-16	cone-RPC	Intron	LINC01036
chr1-18707638-18708506	2.96159e-15	3.29829	0.1	0.012	7.56537e-10	cone-RPC	Intron	PAX7
chr1-187167923-187168822	4.69861e-05	2.70556	0.036	0.006	1	cone-RPC	Intron	LINC01036
chr1-18723618-18724503	2.59797e-12	-1.34844	0.195	0.411	6.63653e-07	cone-RPC	Intron	PAX7
chr1-18725061-18725888	5.33662e-06	-1.15525	0.122	0.247	1	cone-RPC	Intron	PAX7
chr1-18727687-18728526	3.47832e-14	2.52546	0.131	0.03	8.88536e-09	cone-RPC	Intron	PAX7
chr1-187646614-187647275	5.59728e-09	3.62401	0.05	0.005	0.00142982	cone-RPC	Intron	LINC01036
chr1-187680334-187681231	9.95852e-17	-1.89967	0.131	0.366	2.5439e-11	cone-RPC	Intron	SLC4A1APP2
chr1-187710316-187711112	2.51433e-06	3.69549	0.032	0.003	0.642286	cone-RPC	Distal Intergenic	NA
chr1-187870940-187871849	1.82782e-14	3.94462	0.077	0.006	4.66916e-09	cone-RPC	Distal Intergenic	NA
chr1-187965886-187966773	0.000280487	-9.34379	0	0.03	1	cone-RPC	Distal Intergenic	NA
chr1-188170293-188171190	5.35304e-05	2.29742	0.054	0.011	1	cone-RPC	Distal Intergenic	RN7SKP156
chr1-188343835-188344724	1.94882e-22	5.27886	0.09	0.003	4.97825e-17	cone-RPC	Distal Intergenic	LOC100421343
chr1-188986518-188987429	5.10082e-11	3.448	0.072	0.007	1.30301e-05	cone-RPC	Intron	CLPTM1LP1
chr1-1890753-1891592	2.6673e-05	-0.581406	0.403	0.53	1	cone-RPC	Promoter	GNB1
chr1-189216702-189217562	3.64254e-05	2.23269	0.054	0.012	1	cone-RPC	Distal Intergenic	NA
chr1-18938384-18939274	3.63054e-49	3.16802	0.38	0.065	9.27421e-44	cone-RPC	Intron	IFFO2
chr1-18941114-18941899	5.34425e-07	-1.79127	0.063	0.164	0.136519	cone-RPC	Intron	IFFO2
chr1-189872527-189873404	1.98294e-11	-2.44669	0.059	0.196	5.06542e-06	cone-RPC	Distal Intergenic	NA
chr1-189899815-189900735	8.27971e-24	-2.18013	0.14	0.433	2.11505e-18	cone-RPC	Distal Intergenic	NA
chr1-190352511-190353369	5.02477e-05	-4.31259	0.005	0.047	1	cone-RPC	Intron	NA
chr1-19047029-19047949	2.06647e-07	-2.16058	0.05	0.14	0.0527881	cone-RPC	Distal Intergenic	NA
chr1-190497407-190498317	1.07696e-08	-2.05806	0.05	0.175	0.0027511	cone-RPC	Distal Intergenic	NA
chr1-19052189-19053074	0.000208535	-2.37429	0.018	0.065	1	cone-RPC	Distal Intergenic	NA
chr1-19066777-19067690	5.21514e-10	-2.01566	0.086	0.211	0.000133221	cone-RPC	Distal Intergenic	NA
chr1-19087272-19088036	2.71498e-07	2.65872	0.063	0.011	0.0693541	cone-RPC	Exon	UBR4
chr1-190999982-191000396	4.07971e-05	3.64987	0.027	0.002	1	cone-RPC	Intron	NA
chr1-191026727-191027634	1.99797e-05	2.86605	0.041	0.006	1	cone-RPC	Intron	NA
chr1-19110027-19110950	9.92734e-06	-2.66279	0.023	0.082	1	cone-RPC	Promoter	UBR4
chr1-191255360-191256275	2.95313e-06	-2.69145	0.023	0.09	0.754377	cone-RPC	Distal Intergenic	LINC01680
chr1-191290184-191291083	1.81327e-38	4.34342	0.19	0.011	4.63199e-33	cone-RPC	Distal Intergenic	LINC01680
chr1-191368681-191369612	4.81131e-08	3.30865	0.05	0.006	0.0122905	cone-RPC	Distal Intergenic	LINC01680
chr1-191714660-191715553	8.61356e-21	4.61401	0.1	0.005	2.20033e-15	cone-RPC	Distal Intergenic	NA
chr1-191824981-191825843	1.24503e-29	5.14329	0.122	0.004	3.18043e-24	cone-RPC	Distal Intergenic	NA
chr1-191906786-191907692	6.99037e-07	-1.83907	0.05	0.154	0.178569	cone-RPC	Intron	NA
chr1-19201018-19201899	2.19208e-14	3.06244	0.109	0.015	5.59966e-09	cone-RPC	Exon	UBR4
chr1-192086369-192087268	1.46184e-10	-2.4523	0.05	0.181	3.73427e-05	cone-RPC	Distal Intergenic	RGS18
chr1-192347699-192348552	0.000257749	2.73639	0.027	0.005	1	cone-RPC	Intron	RGS21
chr1-19240952-19241841	3.01977e-19	1.88808	0.294	0.104	7.71401e-14	cone-RPC	Promoter	EMC1
chr1-192489558-192490331	9.70556e-05	-1.22002	0.095	0.172	1	cone-RPC	Exon	NA
chr1-1925227-1926085	3.09557e-07	1.8599	0.113	0.034	0.0790763	cone-RPC	Exon	CFAP74
chr1-192539427-192540325	1.05695e-07	-2.30485	0.041	0.134	0.0269997	cone-RPC	Intron	NA
chr1-192628300-192629190	1.2769e-06	-2.19591	0.041	0.12	0.326183	cone-RPC	Promoter	NA
chr1-192808439-192809357	1.75587e-09	0.714698	0.606	0.519	0.000448538	cone-RPC	Promoter	RGS2
chr1-192851749-192852664	3.5844e-35	4.20396	0.195	0.014	9.15635e-30	cone-RPC	Intron	RN7SKP126
chr1-193061757-193062564	2.45349e-09	2.85694	0.068	0.012	0.000626745	cone-RPC	Intron	UCHL5
chr1-193181727-193182562	0.00015422	-2.53609	0.018	0.063	1	cone-RPC	Intron	CDC73
chr1-193186036-193186932	0.000118983	1.30047	0.122	0.053	1	cone-RPC	Promoter	CDC73
chr1-193221430-193222290	5.81e-07	-2.18835	0.05	0.127	0.148416	cone-RPC	Intron	CDC73
chr1-193348445-193348891	3.35979e-05	-1.61286	0.05	0.131	1	cone-RPC	Intron	LINC01031
chr1-193348994-193349557	9.42252e-10	-2.73575	0.032	0.149	0.000240698	cone-RPC	Exon	LINC01031
chr1-193356670-193357503	2.23226e-10	4.00775	0.054	0.004	5.70231e-05	cone-RPC	Intron	LINC01031
chr1-193846777-193847676	4.30024e-11	-2.38214	0.063	0.194	1.0985e-05	cone-RPC	Distal Intergenic	RPL23AP22
chr1-19389809-19390728	6.60593e-06	-0.956436	0.181	0.309	1	cone-RPC	Intron	CAPZB
chr1-194055606-194056531	6.76489e-05	-3.20331	0.009	0.056	1	cone-RPC	Distal Intergenic	NA
chr1-19405657-19406591	5.80571e-17	-1.00412	0.43	0.7	1.48307e-11	cone-RPC	Intron	CAPZB
chr1-194070967-194071827	5.16422e-22	5.84547	0.077	0.002	1.3192e-16	cone-RPC	Distal Intergenic	NA
chr1-194133422-194134215	6.44953e-08	-2.45292	0.032	0.132	0.0164753	cone-RPC	Distal Intergenic	NA
chr1-194174223-194175149	0.000169618	-3.77481	0.005	0.044	1	cone-RPC	Intron	EEF1A1P14
chr1-1943724-1944649	7.58151e-05	0.867135	0.231	0.146	1	cone-RPC	Exon	CFAP74
chr1-194474457-194475345	5.10841e-15	-1.87219	0.131	0.341	1.30494e-09	cone-RPC	Distal Intergenic	RNU6-983P
chr1-19456836-19457754	3.60296e-10	-1.94505	0.086	0.223	9.20376e-05	cone-RPC	Intron	MICOS10
chr1-195297492-195298392	6.81039e-08	-2.03302	0.054	0.161	0.0173971	cone-RPC	Distal Intergenic	NA
chr1-195472034-195472940	2.74938e-06	-1.80136	0.041	0.14	0.702328	cone-RPC	Distal Intergenic	NA
chr1-195547230-195548018	1.38361e-11	-2.34877	0.063	0.208	3.53443e-06	cone-RPC	Distal Intergenic	NA
chr1-195576492-195577330	3.53425e-07	2.62936	0.054	0.011	0.0902824	cone-RPC	Distal Intergenic	NA
chr1-195639010-195639894	3.8495e-06	-1.80232	0.054	0.138	0.983355	cone-RPC	Distal Intergenic	NA
chr1-196005174-196006071	3.12916e-05	-1.81169	0.045	0.111	1	cone-RPC	Distal Intergenic	NA
chr1-196141919-196142832	7.78366e-05	-1.82389	0.036	0.101	1	cone-RPC	Distal Intergenic	NA
chr1-196271328-196272244	0.000216305	1.73976	0.063	0.021	1	cone-RPC	Intron	KCNT2
chr1-19629036-19629917	0.000162225	-1.59878	0.041	0.109	1	cone-RPC	3' UTR	NBL1
chr1-19640251-19641168	3.93204e-05	-1.26219	0.081	0.18	1	cone-RPC	Promoter	NBL1
chr1-196437980-196438810	0.000148635	1.98574	0.054	0.014	1	cone-RPC	Intron	KCNT2
chr1-196464305-196465214	3.58867e-11	-2.12232	0.068	0.221	9.16726e-06	cone-RPC	Promoter	KCNT2
chr1-196469385-196470260	1.73935e-07	-2.28843	0.045	0.131	0.0444316	cone-RPC	Intron	KCNT2
chr1-196546181-196546911	8.51594e-11	3.70649	0.054	0.005	2.1754e-05	cone-RPC	Intron	MIR4735
chr1-196598791-196599647	2.562e-09	1.55956	0.199	0.077	0.000654463	cone-RPC	Intron	KCNT2
chr1-196608343-196609275	2.3282e-12	0.982358	0.484	0.344	5.94738e-07	cone-RPC	Promoter	KCNT2
chr1-19676159-19677053	0.000109573	-2.17793	0.023	0.077	1	cone-RPC	Intron	HTR6
chr1-197212255-197213141	4.83599e-07	-2.16653	0.041	0.131	0.123535	cone-RPC	Distal Intergenic	NA
chr1-197226196-197227083	4.93356e-05	1.31459	0.122	0.053	1	cone-RPC	Distal Intergenic	NA
chr1-197229293-197230207	9.92294e-09	-3.77908	0.014	0.1	0.00253481	cone-RPC	Distal Intergenic	NA
chr1-197247157-197248058	2.82653e-19	-2.50752	0.09	0.315	7.22038e-14	cone-RPC	Distal Intergenic	CRB1
chr1-197268934-197269731	2.10694e-05	1.08152	0.195	0.101	1	cone-RPC	Promoter	CRB1
chr1-197276896-197277757	9.97414e-16	-2.12224	0.109	0.309	2.54789e-10	cone-RPC	Intron	CRB1
chr1-197304363-197305260	0.000144101	-3.92211	0.005	0.044	1	cone-RPC	Intron	CRB1
chr1-197314497-197315383	6.42084e-11	-2.31701	0.05	0.197	1.6402e-05	cone-RPC	Intron	CRB1
chr1-197673979-197674847	6.43856e-20	3.20598	0.158	0.018	1.64473e-14	cone-RPC	Exon	NA
chr1-197675588-197676511	2.70804e-11	2.83758	0.1	0.016	6.91769e-06	cone-RPC	Intron	NA
chr1-197683697-197684594	4.71265e-05	-3.09752	0.014	0.06	1	cone-RPC	Intron	NA
chr1-197733174-197734090	2.49846e-18	-2.02374	0.127	0.37	6.38231e-13	cone-RPC	Exon	DENND1B
chr1-197896188-197897123	2.02806e-05	-2.23259	0.023	0.092	1	cone-RPC	Distal Intergenic	C1orf53
chr1-197916916-197917592	0.000171037	-1.16623	0.1	0.172	1	cone-RPC	Promoter	LHX9
chr1-197921370-197922227	3.38037e-06	-1.69056	0.063	0.151	0.863516	cone-RPC	Exon	LHX9
chr1-197922893-197923777	8.10559e-18	-2.01491	0.127	0.366	2.07057e-12	cone-RPC	Intron	LHX9
chr1-198246050-198246978	5.22158e-06	-1.776	0.054	0.139	1	cone-RPC	Intron	NEK7
chr1-198269177-198270006	0.000211725	-2.27454	0.023	0.068	1	cone-RPC	Intron	NEK7
chr1-198290783-198291642	1.20977e-05	-3.71211	0.005	0.06	1	cone-RPC	Intron	NEK7
chr1-198526782-198527661	1.62117e-05	1.69056	0.086	0.031	1	cone-RPC	Intron	ATP6V1G3
chr1-198598528-198599443	0.000111199	-1.36512	0.081	0.148	1	cone-RPC	Promoter	LOC124904478
chr1-198605612-198606516	3.20001e-17	-2.22314	0.095	0.328	8.17442e-12	cone-RPC	Distal Intergenic	LOC124904478
chr1-19877911-19878778	1.24687e-08	2.45775	0.081	0.018	0.00318514	cone-RPC	Distal Intergenic	OTUD3
chr1-198788325-198789227	4.37135e-08	-1.92614	0.054	0.175	0.0111666	cone-RPC	Distal Intergenic	PTPRC
chr1-198848785-198849563	2.66931e-36	3.84977	0.213	0.017	6.81875e-31	cone-RPC	Intron	MIR181B1
chr1-198896280-198897162	0.000286689	-3.13796	0.014	0.047	1	cone-RPC	Intron	MIR181A1
chr1-199434186-199435010	1.60884e-05	-1.5377	0.063	0.148	1	cone-RPC	Distal Intergenic	EEF1A1P44
chr1-199447661-199448530	4.95168e-39	4.5515	0.181	0.01	1.26491e-33	cone-RPC	Distal Intergenic	EEF1A1P44
chr1-199482284-199483171	4.97246e-08	3.90153	0.041	0.003	0.0127021	cone-RPC	Distal Intergenic	EEF1A1P44
chr1-199527516-199528373	4.21247e-10	-2.39376	0.045	0.176	0.000107608	cone-RPC	Distal Intergenic	EEF1A1P44
chr1-199580047-199580446	7.84798e-25	5.24544	0.1	0.003	2.00477e-19	cone-RPC	Distal Intergenic	LOC107985113
chr1-1997281-1998171	4.25635e-05	-3.76035	0.005	0.052	1	cone-RPC	Intron	CFAP74
chr1-199851170-199852074	1.21349e-07	-2.12412	0.05	0.146	0.0309987	cone-RPC	Distal Intergenic	NA
chr1-200063785-200064706	5.15649e-05	-4.42014	0.005	0.046	1	cone-RPC	Intron	RNU6-570P
chr1-200069841-200070718	4.8253e-06	-3.08846	0.009	0.077	1	cone-RPC	Intron	RNU6-570P
chr1-200114332-200115122	3.08327e-07	3.16422	0.045	0.006	0.0787622	cone-RPC	Intron	NA
chr1-200136467-200137395	1.00434e-18	3.79368	0.109	0.009	2.56558e-13	cone-RPC	Intron	NA
chr1-2001570-2002449	8.76897e-06	-2.06632	0.032	0.109	1	cone-RPC	Intron	CFAP74
chr1-200172912-200173805	4.78259e-06	-3.65164	0.014	0.067	1	cone-RPC	Intron	NA
chr1-200256822-200257591	6.22666e-15	3.64536	0.086	0.008	1.5906e-09	cone-RPC	Intron	NA
chr1-200362298-200363136	2.02625e-08	-2.56659	0.032	0.136	0.00517605	cone-RPC	Intron	LINC00862
chr1-20069639-20070532	1.7793e-21	3.74278	0.131	0.011	4.54523e-16	cone-RPC	Promoter	PLA2G5
chr1-200780391-200781312	1.93466e-05	-1.86784	0.036	0.114	1	cone-RPC	Intron	CAMSAP2
chr1-200890849-200891721	0.000206714	-0.636768	0.271	0.392	1	cone-RPC	Promoter	INAVA
chr1-200900569-200901428	0.000111089	2.41241	0.041	0.009	1	cone-RPC	Exon	INAVA
chr1-201011484-201012355	1.43498e-13	2.50723	0.167	0.034	3.66565e-08	cone-RPC	Intron	KIF21B
chr1-201015958-201016740	6.13593e-06	1.57993	0.109	0.042	1	cone-RPC	Intron	KIF21B
chr1-201020825-201021717	3.83123e-05	0.877188	0.253	0.155	1	cone-RPC	Intron	KIF21B
chr1-201055798-201056670	3.36492e-12	2.99858	0.095	0.015	8.59568e-07	cone-RPC	Intron	NA
chr1-201112064-201112940	8.98551e-31	3.32678	0.199	0.027	2.29535e-25	cone-RPC	Promoter	CACNA1S
chr1-201136410-201137208	6.93257e-50	5.10664	0.204	0.008	1.77093e-44	cone-RPC	Intron	TMEM9
chr1-201170506-201171308	1.58148e-05	0.683581	0.403	0.304	1	cone-RPC	Promoter	TMEM9
chr1-201252957-201253686	1.59342e-06	2.54006	0.054	0.011	0.40704	cone-RPC	Distal Intergenic	PKP1
chr1-201268296-201269200	1.9304e-65	4.37089	0.353	0.022	4.9312e-60	cone-RPC	Distal Intergenic	PKP1
chr1-201294765-201295717	0.000112259	1.74813	0.072	0.021	1	cone-RPC	Intron	PKP1
chr1-201407966-201408854	6.70516e-05	0.859217	0.231	0.149	1	cone-RPC	3' UTR	LAD1
chr1-201426172-201427078	2.83829e-07	1.88308	0.104	0.036	0.0725041	cone-RPC	Intron	LOC124904582
chr1-201456576-201457487	0.000347712	-1.96534	0.027	0.076	1	cone-RPC	Distal Intergenic	NA
chr1-201480079-201480970	1.13748e-07	1.39069	0.181	0.087	0.0290568	cone-RPC	Distal Intergenic	PHLDA3
chr1-201500318-201501251	4.69109e-05	-2.01532	0.032	0.095	1	cone-RPC	Intron	CSRP1
chr1-201539997-201540715	0.00015195	1.08304	0.154	0.078	1	cone-RPC	Intron	NA
chr1-201582793-201583678	0.000309914	-0.975044	0.113	0.208	1	cone-RPC	Intron	NAV1
chr1-201661121-201661958	2.85531e-16	3.53056	0.1	0.01	7.29389e-11	cone-RPC	Intron	NA
chr1-201678525-201679420	0.00013647	1.67591	0.077	0.024	1	cone-RPC	Intron	NA
chr1-201688328-201689175	4.46474e-05	-1.33269	0.081	0.161	1	cone-RPC	Exon	NA
chr1-201731341-201732224	5.33878e-14	2.61687	0.145	0.026	1.36379e-08	cone-RPC	Intron	RNU6-501P
chr1-201751678-201752578	1.11677e-15	-2.76669	0.054	0.241	2.8528e-10	cone-RPC	Intron	NAV1
chr1-201916396-201917276	2.10077e-05	-1.54344	0.068	0.144	1	cone-RPC	Intron	NA
chr1-201925796-201926688	6.81908e-34	4.33564	0.176	0.011	1.74193e-28	cone-RPC	Intron	LMOD1
chr1-201941341-201942240	4.29194e-28	1.86079	0.443	0.159	1.09638e-22	cone-RPC	Intron	LMOD1
chr1-202034486-202035361	0.000177349	1.7143	0.063	0.023	1	cone-RPC	Distal Intergenic	NA
chr1-20207032-20207929	3.28204e-06	-2.21872	0.041	0.11	0.838398	cone-RPC	Distal Intergenic	NA
chr1-202085253-202085976	4.13446e-07	-1.64585	0.054	0.188	0.105615	cone-RPC	Distal Intergenic	CRIP1P3
chr1-202132265-202133168	5.07664e-16	1.71231	0.312	0.12	1.29683e-10	cone-RPC	3' UTR	ARL8A
chr1-202190057-202190807	2.11814e-07	1.85966	0.104	0.035	0.0541079	cone-RPC	Distal Intergenic	LGR6
chr1-202276658-202277569	6.18304e-07	-1.91488	0.041	0.15	0.157946	cone-RPC	Promoter	LGR6
chr1-202361509-202362379	1.18325e-14	-2.35465	0.086	0.263	3.02261e-09	cone-RPC	Intron	NA
chr1-202407174-202408060	0.00023982	2.28842	0.041	0.009	1	cone-RPC	Intron	RNU6-89P
chr1-202575719-202576627	4.96475e-06	-1.72073	0.063	0.142	1	cone-RPC	Promoter	PPP1R12B
chr1-202586001-202586908	0.00020558	1.69757	0.072	0.023	1	cone-RPC	3' UTR	PPP1R12B
chr1-202588954-202589871	2.94113e-05	-1.96714	0.032	0.103	1	cone-RPC	3' UTR	PPP1R12B
chr1-202622990-202623815	1.45802e-12	2.81897	0.113	0.018	3.72451e-07	cone-RPC	Intron	NA
chr1-202639236-202640130	3.21607e-05	-1.4668	0.072	0.145	1	cone-RPC	Intron	SYT2
chr1-202696697-202697564	1.19362e-15	3.77469	0.1	0.008	3.04911e-10	cone-RPC	Intron	SYT2
chr1-202798641-202799572	8.62348e-19	3.10874	0.14	0.02	2.20287e-13	cone-RPC	Intron	NA
chr1-202810419-202811314	0.000103903	0.491178	0.516	0.479	1	cone-RPC	Promoter	PCAT6
chr1-202846135-202847026	7.05884e-06	2.26573	0.054	0.014	1	cone-RPC	Distal Intergenic	NA
chr1-203028448-203029354	7.50515e-22	2.50958	0.231	0.056	1.91719e-16	cone-RPC	Intron	PPFIA4
chr1-203036234-203037143	7.15021e-06	1.89224	0.081	0.025	1	cone-RPC	Intron	PPFIA4
chr1-203051566-203052485	0.000134995	1.72883	0.063	0.025	1	cone-RPC	Promoter	PPFIA4
chr1-20308208-20309103	5.47706e-06	2.62154	0.045	0.009	1	cone-RPC	Intron	VWA5B1
chr1-203089407-203090229	1.64263e-05	2.09621	0.059	0.017	1	cone-RPC	Promoter	ADORA1
chr1-203151943-203152756	7.44337e-06	-1.04863	0.154	0.275	1	cone-RPC	Promoter	ADORA1
chr1-203153051-203153903	1.97933e-16	-2.26222	0.109	0.307	5.0562e-11	cone-RPC	Promoter	ADORA1
chr1-203155458-203156267	2.7499e-05	2.05812	0.054	0.016	1	cone-RPC	Intron	ADORA1
chr1-203173470-203174311	1.55761e-06	1.88923	0.086	0.029	0.397892	cone-RPC	Intron	MYBPH
chr1-203177679-203178538	2.77364e-14	2.24497	0.145	0.044	7.08526e-09	cone-RPC	Distal Intergenic	CHI3L1
chr1-2031912-2032772	0.00017946	1.4738	0.077	0.036	1	cone-RPC	Distal Intergenic	GABRD
chr1-203252488-203253362	1.23979e-12	3.85471	0.068	0.005	3.16705e-07	cone-RPC	Intron	NPM1P40
chr1-203282581-203283482	4.12387e-15	2.15499	0.217	0.062	1.05344e-09	cone-RPC	Distal Intergenic	LINC01353
chr1-203287068-203287979	1.65709e-05	1.47611	0.122	0.048	1	cone-RPC	Promoter	LINC01353
chr1-203324772-203325626	1.66566e-07	-1.5424	0.104	0.218	0.0425493	cone-RPC	Distal Intergenic	RNU6-487P
chr1-20343227-20344136	3.31534e-06	0.715722	0.398	0.331	0.846903	cone-RPC	3' UTR	VWA5B1
chr1-203465730-203466648	4.68103e-05	-1.06296	0.113	0.226	1	cone-RPC	Distal Intergenic	PRELP
chr1-203478716-203479637	9.37512e-13	-1.93132	0.095	0.285	2.39487e-07	cone-RPC	Intron	PRELP
chr1-203547713-203548547	1.19342e-07	2.79594	0.059	0.01	0.0304858	cone-RPC	Distal Intergenic	OPTC
chr1-203571878-203572800	1.4904e-13	-2.20385	0.104	0.261	3.80724e-08	cone-RPC	Distal Intergenic	ATP2B4
chr1-203591851-203592739	9.56126e-05	-1.28672	0.081	0.158	1	cone-RPC	Distal Intergenic	ATP2B4
chr1-203612131-203612957	2.04043e-23	4.73961	0.1	0.005	5.21227e-18	cone-RPC	Distal Intergenic	ATP2B4
chr1-203626304-203627225	7.25329e-09	-1.09941	0.208	0.387	0.00185285	cone-RPC	Promoter	ATP2B4
chr1-203628018-203628872	5.98486e-06	-1.14032	0.127	0.251	1	cone-RPC	Intron	ATP2B4
chr1-203640769-203641665	4.66082e-30	4.65503	0.163	0.007	1.19061e-24	cone-RPC	Intron	ATP2B4
chr1-20386467-20387349	3.28114e-13	2.64028	0.14	0.023	8.38168e-08	cone-RPC	Intron	NA
chr1-203996647-203997275	3.43092e-05	-9.46448	0	0.039	1	cone-RPC	Distal Intergenic	NA
chr1-204063653-204064386	0.000161338	1.6485	0.072	0.025	1	cone-RPC	Distal Intergenic	SOX13
chr1-204065006-204065882	0.000161872	-1.37832	0.063	0.136	1	cone-RPC	Distal Intergenic	SOX13
chr1-204098717-204099555	1.20193e-37	4.02987	0.199	0.015	3.07033e-32	cone-RPC	Intron	SOX13
chr1-204108367-204109289	1.34138e-32	-2.57074	0.113	0.483	3.42656e-27	cone-RPC	Intron	SOX13
chr1-204283695-204284562	1.05233e-26	3.45056	0.186	0.021	2.68818e-21	cone-RPC	Intron	NA
chr1-204299527-204300456	1.80641e-06	1.73098	0.109	0.039	0.461447	cone-RPC	Intron	PLEKHA6
chr1-204322104-204322998	1.43373e-07	-1.62093	0.072	0.202	0.0366247	cone-RPC	Intron	PLEKHA6
chr1-204339965-204340849	2.64217e-15	-1.78502	0.149	0.361	6.74942e-10	cone-RPC	Intron	RPL21P19
chr1-204345696-204346487	2.95962e-12	2.24309	0.136	0.037	7.56035e-07	cone-RPC	Promoter	RPL21P19
chr1-204359447-204360309	2.63616e-19	1.57716	0.398	0.194	6.73406e-14	cone-RPC	Promoter	PLEKHA6
chr1-20442749-20443604	1.3121e-16	2.97885	0.136	0.021	3.35176e-11	cone-RPC	Distal Intergenic	NA
chr1-204436728-204437622	2.19681e-22	4.46481	0.113	0.005	5.61174e-17	cone-RPC	Intron	PIK3C2B
chr1-204442442-204443338	8.06467e-09	3.29291	0.059	0.007	0.00206012	cone-RPC	Exon	PIK3C2B
chr1-204446200-204447093	0.000407786	0.623527	0.321	0.253	1	cone-RPC	Intron	PIK3C2B
chr1-204454825-204455733	1.22322e-05	-0.822919	0.222	0.364	1	cone-RPC	Promoter	PIK3C2B
chr1-204465849-204466718	2.96929e-09	2.26716	0.1	0.025	0.000758504	cone-RPC	Promoter	PIK3C2B
chr1-204478167-204479031	8.58044e-10	2.4219	0.1	0.021	0.000219187	cone-RPC	Intron	PIK3C2B
chr1-20448424-20449324	5.30593e-08	-2.11085	0.059	0.159	0.013554	cone-RPC	Distal Intergenic	NA
chr1-204507765-204508363	0.000357645	-1.42313	0.059	0.117	1	cone-RPC	Distal Intergenic	MDM4
chr1-204532795-204533556	2.47718e-10	3.4339	0.059	0.007	6.32796e-05	cone-RPC	Exon	NA
chr1-204574512-204575428	7.97461e-07	0.906149	0.344	0.233	0.203711	cone-RPC	Distal Intergenic	RNA5SP74
chr1-204587370-204588279	4.19375e-07	2.50603	0.063	0.013	0.107129	cone-RPC	Distal Intergenic	NA
chr1-204649677-204650467	2.97851e-19	-2.54971	0.086	0.318	7.60861e-14	cone-RPC	Intron	NA
chr1-204651677-204652558	4.27599e-11	-1.91011	0.095	0.248	1.0923e-05	cone-RPC	Intron	NA
chr1-204660280-204661199	1.4024e-05	-2.45808	0.027	0.085	1	cone-RPC	Intron	NA
chr1-204706805-204707715	2.99642e-06	-2.2388	0.027	0.11	0.765436	cone-RPC	Promoter	RNA5SP75
chr1-204709997-204710869	4.86755e-05	-1.39706	0.068	0.154	1	cone-RPC	Distal Intergenic	RNA5SP75
chr1-204711945-204712857	5.73375e-13	2.06492	0.167	0.058	1.46469e-07	cone-RPC	Distal Intergenic	RNA5SP75
chr1-204721349-204722256	8.01711e-05	-1.16253	0.086	0.187	1	cone-RPC	Distal Intergenic	LOC124900453
chr1-204742526-204743411	2.67265e-19	3.64629	0.113	0.011	6.82727e-14	cone-RPC	Distal Intergenic	LOC124900453
chr1-204776856-204777731	6.50942e-08	2.83745	0.068	0.01	0.0166283	cone-RPC	Distal Intergenic	LOC124900453
chr1-204834110-204834969	4.65487e-16	3.58849	0.104	0.011	1.18909e-10	cone-RPC	Intron	NFASC
chr1-204837189-204838093	0.000126276	-1.62237	0.05	0.109	1	cone-RPC	Intron	NFASC
chr1-204839023-204839890	8.40933e-05	2.90424	0.036	0.005	1	cone-RPC	Intron	NFASC
chr1-204842642-204843506	6.75426e-09	2.75151	0.072	0.013	0.00172537	cone-RPC	Intron	NFASC
chr1-204848499-204849402	0.000416137	2.0912	0.041	0.011	1	cone-RPC	Intron	NFASC
chr1-204853978-204854709	7.75344e-14	3.90679	0.072	0.006	1.98062e-08	cone-RPC	Intron	NFASC
chr1-204859818-204860627	1.58668e-15	3.68111	0.09	0.008	4.05319e-10	cone-RPC	Intron	NFASC
chr1-204887538-204888432	1.47664e-05	3.10603	0.041	0.005	1	cone-RPC	Intron	NFASC
chr1-204922890-204923755	1.18465e-07	2.26633	0.095	0.021	0.030262	cone-RPC	Intron	NFASC
chr1-204945319-204946219	2.44207e-12	-3.08156	0.032	0.173	6.23827e-07	cone-RPC	Promoter	RPL13AP11
chr1-2049967-2050834	5.73685e-05	0.674869	0.362	0.271	1	cone-RPC	Promoter	PRKCZ
chr1-205000962-205001807	1.56911e-08	2.5617	0.072	0.016	0.00400828	cone-RPC	Exon	NFASC
chr1-205003305-205004055	5.71089e-15	2.76468	0.131	0.023	1.45885e-09	cone-RPC	Intron	NFASC
chr1-205009481-205010365	1.38697e-28	3.5146	0.195	0.02	3.54303e-23	cone-RPC	3' UTR	NFASC
chr1-205014851-205015742	3.40359e-05	1.83071	0.072	0.023	1	cone-RPC	Intron	NFASC
chr1-205026152-205027015	7.74051e-10	1.97809	0.131	0.042	0.000197731	cone-RPC	Distal Intergenic	CNTN2
chr1-205030621-205031544	1.00997e-17	1.31158	0.48	0.278	2.57998e-12	cone-RPC	Distal Intergenic	CNTN2
chr1-205041617-205042319	5.29715e-11	3.0394	0.086	0.013	1.35316e-05	cone-RPC	Promoter	CNTN2
chr1-205048408-205049259	0.000201031	1.70984	0.063	0.023	1	cone-RPC	Intron	CNTN2
chr1-205056046-205056949	7.34803e-19	2.28361	0.231	0.064	1.87705e-13	cone-RPC	Intron	CNTN2
chr1-205139800-205140552	9.89683e-18	4.28413	0.09	0.005	2.52815e-12	cone-RPC	Distal Intergenic	LOC124904585
chr1-205191363-205192250	1.76971e-37	3.40418	0.276	0.035	4.52074e-32	cone-RPC	Intron	RPL17P8
chr1-205239878-205240736	3.52592e-16	4.20783	0.1	0.005	9.00696e-11	cone-RPC	Intron	NA
chr1-205257088-205257665	6.1273e-43	4.58343	0.208	0.012	1.56522e-37	cone-RPC	Promoter	TMCC2
chr1-205258816-205259652	3.92247e-05	1.76247	0.09	0.027	1	cone-RPC	Intron	TMCC2
chr1-205298162-205299075	1.76156e-06	-1.62097	0.081	0.169	0.449991	cone-RPC	Distal Intergenic	NUAK2
chr1-205301099-205302005	1.0436e-10	-1.18743	0.222	0.423	2.66588e-05	cone-RPC	Distal Intergenic	NUAK2
chr1-205313635-205314488	9.90776e-23	-1.44031	0.312	0.609	2.53094e-17	cone-RPC	Intron	NUAK2
chr1-205348584-205349486	0.000212555	0.878913	0.208	0.132	1	cone-RPC	5' UTR	NA
chr1-205352075-205352974	3.51637e-60	4.0473	0.357	0.033	8.98256e-55	cone-RPC	Promoter	NA
chr1-205359825-205360733	1.15233e-09	1.3157	0.253	0.134	0.000294363	cone-RPC	Distal Intergenic	KLHDC8A
chr1-205372901-205373741	0.000381435	-2.03039	0.018	0.072	1	cone-RPC	Promoter	LEMD1-AS1
chr1-205424842-205425715	4.2416e-12	3.04027	0.09	0.013	1.08352e-06	cone-RPC	Intron	LEMD1
chr1-205441748-205442615	1.88521e-07	-1.4896	0.113	0.224	0.0481577	cone-RPC	Intron	MIR135B
chr1-205444712-205445629	1.11836e-18	1.9745	0.258	0.088	2.85686e-13	cone-RPC	Intron	MIR135B
chr1-205449683-205450618	6.11912e-05	-1.75842	0.032	0.109	1	cone-RPC	Promoter	LEMD1
chr1-205463717-205464386	3.80926e-26	4.77084	0.122	0.005	9.73075e-21	cone-RPC	Intron	BLACAT1
chr1-205481329-205482143	4.74462e-07	2.25017	0.068	0.018	0.121201	cone-RPC	Distal Intergenic	CDK18
chr1-205485183-205486104	3.2216e-06	0.987206	0.253	0.152	0.822957	cone-RPC	Distal Intergenic	CDK18
chr1-205495208-205496101	4.93538e-13	-1.85513	0.095	0.301	1.26074e-07	cone-RPC	Distal Intergenic	CDK18
chr1-205521471-205522351	9.77792e-35	3.66497	0.222	0.022	2.49777e-29	cone-RPC	Promoter	CDK18
chr1-205543233-205544130	2.84445e-07	-1.28305	0.149	0.261	0.0726614	cone-RPC	Distal Intergenic	CDK18
chr1-205546400-205547217	1.9891e-14	3.00095	0.113	0.017	5.08116e-09	cone-RPC	Distal Intergenic	CDK18
chr1-205578004-205578821	1.79626e-06	2.15603	0.077	0.019	0.458856	cone-RPC	Promoter	MFSD4A
chr1-205670406-205671316	7.007e-17	1.98331	0.249	0.077	1.78994e-11	cone-RPC	Intron	SLC45A3
chr1-205708779-205709683	5.45433e-09	2.68038	0.081	0.013	0.00139331	cone-RPC	Distal Intergenic	NUCKS1
chr1-205832139-205833020	3.60194e-05	2.57687	0.045	0.008	1	cone-RPC	Exon	PM20D1
chr1-205841968-205842840	5.31816e-17	3.58733	0.104	0.01	1.35852e-11	cone-RPC	Promoter	PM20D1
chr1-20590318-20591104	1.33049e-07	2.89641	0.054	0.009	0.0339874	cone-RPC	Intron	CDA
chr1-206037334-206038248	8.60307e-24	2.15494	0.299	0.088	2.19765e-18	cone-RPC	Promoter	NA
chr1-20609277-20610144	0.000349721	2.12903	0.041	0.011	1	cone-RPC	Intron	CDA
chr1-206419708-206420635	5.12755e-06	-2.59101	0.027	0.09	1	cone-RPC	Intron	SRGAP2
chr1-206445710-206446600	4.32641e-14	3.61822	0.109	0.011	1.10518e-08	cone-RPC	Exon	SRGAP2
chr1-206447232-206448016	5.14232e-07	3.16491	0.045	0.006	0.131361	cone-RPC	Intron	SRGAP2
chr1-206517565-206518447	2.58573e-23	2.8119	0.208	0.037	6.60524e-18	cone-RPC	Promoter	RASSF5
chr1-20661111-20662024	5.57033e-06	0.502463	0.638	0.586	1	cone-RPC	Promoter	DDOST
chr1-206650556-206651222	5.74699e-21	5.36009	0.086	0.002	1.46807e-15	cone-RPC	Intron	DYRK3
chr1-206685645-206686456	9.05122e-05	-1.08049	0.118	0.205	1	cone-RPC	Promoter	MAPKAPK2
chr1-206697798-206698708	2.12683e-47	5.35358	0.195	0.006	5.43299e-42	cone-RPC	Intron	RPS14P1
chr1-206785127-206786029	4.94819e-56	5.5503	0.213	0.006	1.26402e-50	cone-RPC	Distal Intergenic	IL10
chr1-207059084-207059965	2.1695e-11	2.75014	0.1	0.017	5.54199e-06	cone-RPC	Intron	PFKFB2
chr1-20711658-20712540	1.88115e-23	3.20997	0.186	0.027	4.80539e-18	cone-RPC	Intron	KIF17
chr1-207225236-207226138	7.06277e-05	-3.8751	0.005	0.048	1	cone-RPC	Promoter	C4BPAP2
chr1-207228408-207229321	2.89607e-06	-5.18514	0.005	0.057	0.739801	cone-RPC	Exon	C4BPAP2
chr1-207507021-207507930	3.49875e-05	2.1772	0.054	0.013	1	cone-RPC	Exon	CR1
chr1-207609114-207609979	2.07494e-05	2.91845	0.036	0.005	1	cone-RPC	3' UTR	NA
chr1-207612464-207613344	1.13806e-28	4.05279	0.145	0.011	2.90718e-23	cone-RPC	Intron	NA
chr1-207649102-207650010	2.33459e-11	-2.61223	0.05	0.183	5.96371e-06	cone-RPC	Intron	CD46P1
chr1-207712473-207713189	4.25573e-12	3.49204	0.081	0.007	1.08713e-06	cone-RPC	Promoter	NA
chr1-20786517-20787350	0.000199991	-0.420676	0.511	0.659	1	cone-RPC	Promoter	HP1BP3
chr1-207971694-207972093	9.28049e-19	4.27221	0.09	0.006	2.3707e-13	cone-RPC	Distal Intergenic	NA
chr1-208013158-208013908	0.00016138	2.68259	0.032	0.006	1	cone-RPC	Distal Intergenic	PLXNA2
chr1-208058168-208059053	3.04607e-06	-1.96732	0.041	0.127	0.778119	cone-RPC	Intron	PLXNA2
chr1-208069014-208069911	7.13307e-07	-1.34697	0.127	0.234	0.182214	cone-RPC	Intron	PLXNA2
chr1-208119941-208120804	5.13745e-05	1.59559	0.081	0.031	1	cone-RPC	Intron	PLXNA2
chr1-208167060-208167992	2.35043e-07	-1.14739	0.167	0.308	0.0600417	cone-RPC	Intron	PLXNA2
chr1-208188968-208189871	2.48412e-06	2.76113	0.045	0.008	0.634568	cone-RPC	Intron	PLXNA2
chr1-208197941-208198849	1.08261e-16	-2.66215	0.068	0.268	2.76552e-11	cone-RPC	Intron	PLXNA2
chr1-208209038-208209909	3.01285e-26	3.92787	0.149	0.011	7.69631e-21	cone-RPC	Intron	PLXNA2
chr1-208279095-208279718	0.000441575	-9.22478	0	0.028	1	cone-RPC	Distal Intergenic	NA
chr1-208331932-208332840	8.28825e-07	-1.65081	0.081	0.173	0.211723	cone-RPC	Distal Intergenic	NA
chr1-208335885-208336749	3.28536e-19	-2.33962	0.109	0.339	8.39246e-14	cone-RPC	Distal Intergenic	NA
chr1-208349453-208350363	9.95026e-05	-1.11751	0.131	0.2	1	cone-RPC	Distal Intergenic	NA
chr1-208383856-208384754	1.08283e-06	-2.00014	0.041	0.135	0.276608	cone-RPC	Distal Intergenic	NA
chr1-208387832-208388759	5.66861e-35	-2.42075	0.176	0.533	1.44805e-29	cone-RPC	Distal Intergenic	NA
chr1-208420474-208421346	1.90724e-05	-1.51915	0.063	0.149	1	cone-RPC	Distal Intergenic	NA
chr1-208476084-208476953	4.979e-06	-1.85773	0.041	0.13	1	cone-RPC	Distal Intergenic	NA
chr1-208532722-208533522	2.02911e-05	2.20815	0.05	0.014	1	cone-RPC	Distal Intergenic	NA
chr1-208534237-208534976	1.97763e-10	2.64109	0.104	0.018	5.05187e-05	cone-RPC	Distal Intergenic	NA
chr1-208537117-208537979	0.000180208	-1.34936	0.072	0.139	1	cone-RPC	Distal Intergenic	NA
chr1-208553401-208554286	1.61528e-06	-2.36254	0.036	0.109	0.412623	cone-RPC	Distal Intergenic	NA
chr1-208631296-208632212	0.000390185	-4.43628	0.005	0.035	1	cone-RPC	Distal Intergenic	NA
chr1-208653983-208654839	3.19127e-13	2.76309	0.113	0.019	8.15209e-08	cone-RPC	Distal Intergenic	NA
chr1-208728570-208729482	3.01271e-12	3.94385	0.063	0.005	7.69597e-07	cone-RPC	Promoter	LINC01717
chr1-208774643-208775327	7.07076e-09	3.24923	0.059	0.007	0.00180623	cone-RPC	Distal Intergenic	LINC01717
chr1-208788100-208789015	3.35466e-05	-1.5033	0.054	0.143	1	cone-RPC	Distal Intergenic	LINC01717
chr1-208820525-208821414	3.99203e-10	-1.67804	0.109	0.266	0.000101976	cone-RPC	Distal Intergenic	LINC01717
chr1-208850173-208851086	4.78054e-11	2.96123	0.081	0.013	1.22119e-05	cone-RPC	Distal Intergenic	LINC01774
chr1-208923313-208924182	0.000188319	-1.38014	0.072	0.135	1	cone-RPC	Distal Intergenic	LINC01774
chr1-208936064-208936990	1.77535e-51	-2.91358	0.14	0.608	4.53514e-46	cone-RPC	Distal Intergenic	LINC01774
chr1-20896536-20897440	3.52323e-05	-9.50303	0	0.038	1	cone-RPC	Intron	EIF4G3
chr1-209149859-209150760	0.00010487	-3.4715	0.009	0.049	1	cone-RPC	Intron	NA
chr1-209349137-209350029	2.48639e-06	-2.69823	0.023	0.091	0.635149	cone-RPC	Distal Intergenic	NA
chr1-209415836-209416743	6.70513e-07	2.26585	0.072	0.017	0.171283	cone-RPC	Distal Intergenic	MIR205HG
chr1-209458764-209459654	0.000262383	-3.94152	0.005	0.04	1	cone-RPC	Distal Intergenic	MIR205
chr1-209534345-209535246	0.000405312	2.39592	0.036	0.007	1	cone-RPC	Intron	NA
chr1-209555891-209556799	6.55409e-07	-9.87197	0	0.055	0.167424	cone-RPC	Intron	NA
chr1-2095677-2096584	3.27495e-10	2.1711	0.131	0.032	8.36585e-05	cone-RPC	Intron	PRKCZ
chr1-209574805-209575721	0.000423757	-2.33222	0.014	0.06	1	cone-RPC	Distal Intergenic	NA
chr1-209613001-209613907	7.36052e-15	3.50046	0.077	0.011	1.88024e-09	cone-RPC	3' UTR	LAMB3
chr1-209720636-209721467	8.20532e-16	3.77986	0.086	0.008	2.09605e-10	cone-RPC	Intron	HSD11B1-AS1
chr1-209759296-209760080	6.50637e-06	3.1992	0.041	0.005	1	cone-RPC	Promoter	TRAF3IP3
chr1-209772002-209772877	1.29732e-22	2.92988	0.19	0.029	3.31402e-17	cone-RPC	Intron	TRAF3IP3
chr1-209805788-209806690	0.000378164	-1.02727	0.095	0.182	1	cone-RPC	Promoter	IRF6
chr1-209854042-209854918	1.74419e-06	2.73581	0.059	0.009	0.445553	cone-RPC	3' UTR	UTP25
chr1-209855491-209856253	0.000337823	2.35628	0.045	0.008	1	cone-RPC	3' UTR	UTP25
chr1-209875365-209876264	1.0452e-07	-1.87425	0.063	0.171	0.0266995	cone-RPC	Distal Intergenic	SYT14
chr1-21012758-21013629	2.66102e-05	-1.87599	0.05	0.11	1	cone-RPC	Intron	RPS15AP6
chr1-210158943-210159843	3.08347e-05	-1.60713	0.063	0.131	1	cone-RPC	3' UTR	SERTAD4
chr1-210364259-210365167	2.29433e-11	-2.60711	0.054	0.184	5.86087e-06	cone-RPC	Intron	HHAT
chr1-210377479-210378426	7.9254e-07	-1.64269	0.081	0.176	0.202454	cone-RPC	Intron	RNU5A-8P
chr1-210446155-210447003	2.18923e-07	2.4499	0.077	0.014	0.0559238	cone-RPC	Intron	HHAT
chr1-210535729-210536597	0.000288288	-1.02898	0.127	0.193	1	cone-RPC	Intron	BPNT2P1
chr1-210571727-210572605	1.09524e-06	-2.96941	0.018	0.09	0.279778	cone-RPC	Intron	NA
chr1-210574069-210574992	2.4122e-06	-9.66689	0	0.05	0.616197	cone-RPC	Intron	NA
chr1-210618119-210619016	5.65296e-05	3.01094	0.041	0.005	1	cone-RPC	Intron	NA
chr1-210620858-210621695	3.38614e-05	-2.02585	0.032	0.097	1	cone-RPC	Intron	NA
chr1-211491734-211492642	2.24829e-27	2.68346	0.258	0.049	5.74327e-22	cone-RPC	Promoter	RD3
chr1-211493571-211494504	2.46858e-19	3.17641	0.149	0.019	6.30598e-14	cone-RPC	Promoter	RD3
chr1-211548413-211549293	4.33755e-07	2.09716	0.09	0.022	0.110803	cone-RPC	Distal Intergenic	SLC30A1
chr1-211633163-211634027	0.000112174	1.48449	0.086	0.037	1	cone-RPC	Distal Intergenic	NTRAS
chr1-211669378-211670215	1.89995e-15	3.88542	0.077	0.007	4.85342e-10	cone-RPC	Promoter	NEK2
chr1-211683764-211684624	4.28103e-22	3.43356	0.14	0.016	1.09359e-16	cone-RPC	Exon	NEK2-DT
chr1-211715699-211716620	3.01002e-06	1.51752	0.14	0.05	0.768909	cone-RPC	Exon	NA
chr1-211736653-211737442	0.000168129	1.49303	0.1	0.035	1	cone-RPC	Distal Intergenic	NA
chr1-211762066-211762908	3.31546e-24	5.26381	0.104	0.003	8.46935e-19	cone-RPC	Intron	RN7SL344P
chr1-211828985-211829751	6.96152e-05	-1.3605	0.072	0.152	1	cone-RPC	Promoter	LPGAT1-AS1
chr1-212219520-212220386	4.47846e-16	2.14032	0.199	0.054	1.14402e-10	cone-RPC	Distal Intergenic	LINC02608
chr1-212238370-212239260	3.23074e-22	3.5876	0.14	0.013	8.25292e-17	cone-RPC	Promoter	LINC02608
chr1-212291176-212292062	0.000198618	-1.23859	0.063	0.152	1	cone-RPC	Intron	NA
chr1-212422256-212423131	4.70341e-06	-4.59906	0.005	0.057	1	cone-RPC	Distal Intergenic	PACC1
chr1-212450145-212451073	3.96269e-10	1.746	0.186	0.067	0.000101227	cone-RPC	Distal Intergenic	LINC02771
chr1-212463315-212464240	1.07804e-25	3.12565	0.208	0.027	2.75386e-20	cone-RPC	Distal Intergenic	LINC02771
chr1-212506476-212507311	1.03881e-07	-1.99589	0.063	0.161	0.0265363	cone-RPC	Intron	NA
chr1-212518268-212519195	4.77113e-05	-2.88034	0.014	0.064	1	cone-RPC	Intron	NA
chr1-21254059-21254841	3.02855e-57	4.96364	0.244	0.013	7.73643e-52	cone-RPC	Intron	ECE1
chr1-21255017-21255799	7.2946e-05	1.02374	0.19	0.1	1	cone-RPC	Promoter	ECE1
chr1-212608177-212609067	1.66445e-09	-0.818228	0.371	0.585	0.000425183	cone-RPC	Promoter	ATF3
chr1-212609371-212610000	2.90319e-06	-1.17818	0.149	0.251	0.74162	cone-RPC	Promoter	ATF3
chr1-212677361-212678057	3.28932e-06	2.53375	0.054	0.01	0.840256	cone-RPC	Distal Intergenic	BATF3
chr1-212817801-212818531	1.21143e-12	3.07428	0.086	0.013	3.09461e-07	cone-RPC	Distal Intergenic	RPS5P4
chr1-212959073-212960014	1.11437e-07	-4.73646	0.005	0.076	0.0284666	cone-RPC	Intron	VASH2
chr1-212968310-212969139	4.63555e-06	1.85842	0.09	0.031	1	cone-RPC	3' UTR	VASH2
chr1-212976338-212977254	8.73169e-16	3.55686	0.104	0.011	2.23051e-10	cone-RPC	Intron	VASH2
chr1-212981441-212982241	0.000148504	1.73806	0.068	0.025	1	cone-RPC	Intron	VASH2
chr1-21312869-21313750	6.48213e-09	2.25133	0.131	0.028	0.00165586	cone-RPC	Intron	ECE1
chr1-213242031-213242899	3.23413e-07	-2.21577	0.045	0.131	0.082616	cone-RPC	Promoter	RPS6KC1
chr1-2132995-2133894	2.42466e-05	-0.63873	0.348	0.486	1	cone-RPC	Promoter	PRKCZ
chr1-213336973-213337895	0.00035271	2.191	0.045	0.01	1	cone-RPC	Distal Intergenic	RPL31P13
chr1-213399446-213400326	1.57936e-05	-4.67763	0.005	0.051	1	cone-RPC	Distal Intergenic	RPL31P13
chr1-213440548-213441466	3.04754e-05	2.50233	0.045	0.008	1	cone-RPC	Distal Intergenic	RPL31P13
chr1-21350218-21351095	2.95576e-22	-2.34555	0.109	0.385	7.5505e-17	cone-RPC	Distal Intergenic	ECE1
chr1-2135208-2136112	1.76728e-06	-1.38122	0.095	0.208	0.451452	cone-RPC	Promoter	PRKCZ
chr1-2137360-2138195	2.12795e-11	2.53586	0.1	0.023	5.43586e-06	cone-RPC	Intron	PRKCZ
chr1-213745323-213745832	0.000128372	2.87796	0.027	0.005	1	cone-RPC	Intron	NA
chr1-213816986-213817891	5.27879e-12	-1.84553	0.095	0.279	1.34847e-06	cone-RPC	Exon	PROX1-AS1
chr1-213829617-213830487	1.34407e-11	-1.85638	0.104	0.269	3.43342e-06	cone-RPC	Intron	PROX1-AS1
chr1-21383535-21384434	0.000328833	1.89545	0.054	0.015	1	cone-RPC	Distal Intergenic	NA
chr1-213867370-213868276	5.91596e-05	-1.9359	0.032	0.097	1	cone-RPC	Intron	PROX1-AS1
chr1-213891888-213892761	2.16204e-14	3.55699	0.086	0.008	5.52294e-09	cone-RPC	Intron	PROX1-AS1
chr1-213944348-213945241	2.02534e-06	2.71885	0.05	0.008	0.517374	cone-RPC	Intron	PROX1-AS1
chr1-213968262-213969094	4.6639e-21	-1.99221	0.14	0.423	1.19139e-15	cone-RPC	Promoter	PROX1-AS1
chr1-213969902-213970678	2.56331e-07	-2.83878	0.023	0.104	0.0654797	cone-RPC	Intron	PROX1-AS1
chr1-214003799-214004541	3.0874e-05	1.96615	0.072	0.019	1	cone-RPC	Intron	PROX1
chr1-214009570-214010484	5.69831e-08	-1.63875	0.072	0.213	0.0145563	cone-RPC	Intron	PROX1
chr1-214014497-214015362	1.36277e-06	2.54307	0.05	0.011	0.34812	cone-RPC	Intron	NA
chr1-214135818-214136633	2.3279e-05	2.19381	0.063	0.014	1	cone-RPC	Intron	NA
chr1-214142932-214143521	4.10911e-07	3.00735	0.05	0.007	0.104967	cone-RPC	Intron	NA
chr1-214156856-214157680	0.000244871	-2.6465	0.014	0.057	1	cone-RPC	Intron	NA
chr1-214204816-214205725	2.66222e-18	-1.78414	0.136	0.426	6.80065e-13	cone-RPC	Distal Intergenic	NA
chr1-214245473-214246341	7.7251e-06	-2.2696	0.036	0.099	1	cone-RPC	Distal Intergenic	SMYD2
chr1-214263941-214264827	2.09028e-16	-2.81034	0.063	0.248	5.33961e-11	cone-RPC	Distal Intergenic	SMYD2
chr1-214280857-214281708	5.33687e-05	0.620852	0.412	0.323	1	cone-RPC	Promoter	SMYD2
chr1-214311407-214312155	3.20645e-11	2.78378	0.086	0.016	8.19088e-06	cone-RPC	Intron	SMYD2
chr1-214318791-214319631	3.26162e-06	-3.13124	0.009	0.078	0.833181	cone-RPC	Exon	SMYD2
chr1-214364625-214365471	5.17496e-08	2.7339	0.059	0.012	0.0132194	cone-RPC	3' UTR	NA
chr1-214391631-214392515	0.000273933	1.99142	0.059	0.013	1	cone-RPC	Intron	PTPN14
chr1-214437791-214438690	7.11423e-30	4.45719	0.154	0.008	1.81733e-24	cone-RPC	Intron	NA
chr1-214551360-214552260	6.56449e-20	-1.40908	0.258	0.569	1.6769e-14	cone-RPC	Promoter	PTPN14
chr1-214560266-214561148	1.47038e-07	2.96951	0.054	0.008	0.0375608	cone-RPC	Distal Intergenic	PTPN14
chr1-214714903-214715786	8.21041e-07	-2.55936	0.027	0.104	0.209735	cone-RPC	Distal Intergenic	CENPF
chr1-214894898-214895815	6.4402e-26	-2.6615	0.104	0.391	1.64515e-20	cone-RPC	Distal Intergenic	NA
chr1-214957580-214958471	4.16605e-22	-3.02407	0.059	0.31	1.06422e-16	cone-RPC	Distal Intergenic	NA
chr1-215370779-215371672	4.61174e-06	-3.79407	0.009	0.065	1	cone-RPC	Distal Intergenic	NA
chr1-215424654-215425569	4.44589e-05	1.57099	0.1	0.035	1	cone-RPC	Distal Intergenic	NA
chr1-215484101-215485017	0.000222446	-2.86661	0.009	0.053	1	cone-RPC	Distal Intergenic	KCTD3
chr1-215497231-215498118	0.00022038	-4.59373	0.005	0.038	1	cone-RPC	Distal Intergenic	KCTD3
chr1-2156639-2157507	4.35636e-74	5.61393	0.285	0.008	1.11283e-68	cone-RPC	Exon	PRKCZ
chr1-21568294-21569210	5.63478e-05	1.71073	0.086	0.028	1	cone-RPC	Intron	ALPL
chr1-215792092-215792981	1.65975e-06	-2.06048	0.05	0.128	0.423983	cone-RPC	Intron	NA
chr1-215866132-215867041	4.69375e-07	-1.95222	0.054	0.147	0.119902	cone-RPC	Exon	NA
chr1-215900767-215901447	0.000249293	2.39112	0.041	0.008	1	cone-RPC	Exon	NA
chr1-216090271-216091168	6.82731e-11	-1.41946	0.145	0.341	1.74404e-05	cone-RPC	Intron	USH2A
chr1-216227619-216228497	1.5763e-20	5.26654	0.081	0.003	4.02666e-15	cone-RPC	Intron	NA
chr1-216365690-216366579	0.000187117	-3.91659	0.005	0.042	1	cone-RPC	Intron	USH2A
chr1-216422830-216423752	3.18284e-20	2.96019	0.167	0.026	8.13057e-15	cone-RPC	Promoter	USH2A
chr1-216425410-216426316	3.27948e-13	2.80899	0.113	0.018	8.37744e-08	cone-RPC	Distal Intergenic	USH2A
chr1-216468598-216469473	1.58379e-18	4.22822	0.1	0.006	4.04578e-13	cone-RPC	Distal Intergenic	USH2A
chr1-21647657-21648555	1.42743e-06	-2.35413	0.032	0.109	0.364637	cone-RPC	Intron	RAP1GAP
chr1-216531874-216532774	3.62326e-10	2.22851	0.127	0.028	9.25562e-05	cone-RPC	Intron	USH2A
chr1-216555374-216556161	0.000184005	1.95924	0.054	0.015	1	cone-RPC	Intron	USH2A
chr1-216560342-216561253	0.000400884	-1.58255	0.045	0.098	1	cone-RPC	Intron	USH2A
chr1-216562853-216563684	0.000144	-1.83136	0.027	0.092	1	cone-RPC	Intron	USH2A
chr1-216598180-216599028	8.39127e-06	-2.49268	0.027	0.088	1	cone-RPC	Intron	ESRRG
chr1-216621342-216622202	1.09279e-07	3.63387	0.045	0.004	0.0279153	cone-RPC	Intron	ESRRG
chr1-216632692-216633607	0.000417116	-2.91489	0.009	0.048	1	cone-RPC	Intron	ESRRG
chr1-216651862-216652769	1.0265e-08	-2.14741	0.068	0.168	0.00262219	cone-RPC	Intron	ESRRG
chr1-21666685-21667504	4.67957e-10	2.2211	0.113	0.031	0.000119539	cone-RPC	Promoter	RAP1GAP
chr1-216669987-216670869	2.0697e-06	2.65564	0.054	0.009	0.528705	cone-RPC	Intron	ESRRG
chr1-216688238-216688899	1.77652e-13	3.47357	0.095	0.009	4.53813e-08	cone-RPC	Intron	ESRRG
chr1-216705440-216706332	6.98692e-06	2.65394	0.054	0.009	1	cone-RPC	Intron	ESRRG
chr1-216723060-216723982	5.48502e-08	1.24022	0.235	0.123	0.0140115	cone-RPC	Promoter	ESRRG
chr1-216805757-216806679	9.65172e-07	-1.80179	0.054	0.155	0.246553	cone-RPC	Promoter	ESRRG
chr1-216815272-216816160	0.000168783	-1.36435	0.068	0.138	1	cone-RPC	Intron	ESRRG
chr1-216843256-216844090	8.15919e-51	5.96892	0.181	0.004	2.08427e-45	cone-RPC	Intron	ESRRG
chr1-216856612-216857534	7.76015e-05	-2.41176	0.023	0.072	1	cone-RPC	Intron	ESRRG
chr1-217088289-217089071	7.96984e-06	-1.60996	0.059	0.151	1	cone-RPC	Promoter	ESRRG
chr1-217089464-217090302	4.81635e-05	-0.977466	0.136	0.254	1	cone-RPC	Promoter	ESRRG
chr1-217343666-217344550	4.69289e-16	-1.83566	0.1	0.367	1.1988e-10	cone-RPC	Distal Intergenic	GPATCH2
chr1-217388409-217389262	6.65986e-15	-2.11836	0.077	0.298	1.70126e-09	cone-RPC	Distal Intergenic	GPATCH2
chr1-217434960-217435870	1.16291e-15	2.35605	0.163	0.042	2.97066e-10	cone-RPC	Intron	GPATCH2
chr1-217798263-217799162	7.58882e-06	-3.86734	0.009	0.061	1	cone-RPC	Intron	SPATA17
chr1-217812794-217813656	1.20033e-05	-1.88083	0.05	0.119	1	cone-RPC	Intron	SPATA17
chr1-217838829-217839733	9.55044e-06	-1.08365	0.154	0.254	1	cone-RPC	Intron	NA
chr1-217909849-217910741	8.99582e-15	-2.67554	0.072	0.235	2.29798e-09	cone-RPC	Intron	LINC00210
chr1-2179184-2180110	1.31589e-08	2.04355	0.122	0.034	0.00336144	cone-RPC	Intron	PRKCZ-AS1
chr1-217929159-217929973	0.000199789	-1.41381	0.059	0.126	1	cone-RPC	Distal Intergenic	LINC00210
chr1-217953196-217954086	6.76616e-17	4.12587	0.09	0.006	1.72841e-11	cone-RPC	Distal Intergenic	LINC00210
chr1-218030631-218031514	0.000485376	-2.71001	0.014	0.05	1	cone-RPC	Promoter	NA
chr1-218049296-218050180	1.21597e-10	-1.98731	0.095	0.228	3.1062e-05	cone-RPC	Intron	LINC01653
chr1-218080561-218081464	1.74695e-05	2.55257	0.05	0.008	1	cone-RPC	Distal Intergenic	LINC01653
chr1-218265026-218265887	4.19516e-15	4.34398	0.072	0.004	1.07165e-09	cone-RPC	Distal Intergenic	RRP15
chr1-218277739-218278604	0.000465821	-9.16708	0	0.028	1	cone-RPC	Distal Intergenic	RRP15
chr1-218361166-218362033	4.86246e-08	1.58808	0.172	0.058	0.0124212	cone-RPC	Intron	TGFB2
chr1-218384414-218385324	2.20933e-07	2.57786	0.072	0.014	0.0564372	cone-RPC	Intron	TGFB2
chr1-218459932-218460757	0.000134236	-1.30298	0.063	0.149	1	cone-RPC	Distal Intergenic	TGFB2-OT1
chr1-218494215-218495109	5.94996e-05	-1.63846	0.041	0.12	1	cone-RPC	Distal Intergenic	LINC02869
chr1-218633367-218634257	2.79467e-05	1.89419	0.072	0.02	1	cone-RPC	Distal Intergenic	LOC124904666
chr1-218639877-218640800	5.9507e-06	-9.48278	0	0.046	1	cone-RPC	Distal Intergenic	LOC124904666
chr1-218659978-218660874	0.000272319	-1.96317	0.023	0.078	1	cone-RPC	Distal Intergenic	LOC124904666
chr1-218692536-218693433	9.96903e-14	-2.95645	0.05	0.2	2.54659e-08	cone-RPC	Distal Intergenic	LOC124904666
chr1-218817607-218818272	1.6999e-05	1.89587	0.077	0.021	1	cone-RPC	Distal Intergenic	NA
chr1-218890209-218891123	1.60365e-14	-2.54392	0.059	0.242	4.09653e-09	cone-RPC	Distal Intergenic	NA
chr1-218925631-218926512	4.79934e-06	-1.29535	0.095	0.209	1	cone-RPC	Distal Intergenic	NA
chr1-2189265-2190149	2.05974e-05	0.576873	0.525	0.434	1	cone-RPC	3' UTR	FAAP20
chr1-218953039-218953909	4.50451e-05	-1.94173	0.041	0.099	1	cone-RPC	Distal Intergenic	NA
chr1-21921386-21922119	2.08264e-36	3.44438	0.244	0.031	5.3201e-31	cone-RPC	Intron	RPL21P29
chr1-219275728-219276571	0.000250507	-1.78848	0.032	0.089	1	cone-RPC	Distal Intergenic	NA
chr1-219555688-219556399	8.34712e-05	-2.24891	0.023	0.079	1	cone-RPC	Promoter	NA
chr1-219568470-219569381	1.56339e-06	-1.89811	0.045	0.14	0.399368	cone-RPC	Distal Intergenic	NA
chr1-219587932-219588829	1.98699e-08	3.50201	0.05	0.005	0.00507577	cone-RPC	Distal Intergenic	ZC3H11B
chr1-219782078-219782984	8.01298e-64	5.06582	0.271	0.01	2.04692e-58	cone-RPC	Intron	RNA5SP76
chr1-219930737-219931649	1.38255e-12	-2.23486	0.072	0.236	3.53172e-07	cone-RPC	Intron	SLC30A10
chr1-220137178-220138097	7.61169e-05	-9.4898	0	0.035	1	cone-RPC	Promoter	IARS2
chr1-220363176-220363964	5.36366e-47	4.21195	0.24	0.017	1.37015e-41	cone-RPC	Distal Intergenic	NA
chr1-220370055-220370969	1.51485e-11	1.45329	0.262	0.114	3.86969e-06	cone-RPC	Distal Intergenic	NA
chr1-220652729-220653621	7.66854e-13	3.96184	0.086	0.005	1.95893e-07	cone-RPC	Exon	HDAC1P2
chr1-220655584-220656433	0.000260672	2.38098	0.041	0.008	1	cone-RPC	Intron	HDAC1P2
chr1-220702909-220703656	1.27637e-14	3.66816	0.086	0.008	3.26049e-09	cone-RPC	Distal Intergenic	C1orf115
chr1-220808302-220809190	9.54724e-05	-1.43699	0.059	0.136	1	cone-RPC	3' UTR	MTARC1
chr1-220905506-220906186	5.15735e-05	-2.92384	0.018	0.063	1	cone-RPC	Distal Intergenic	HLX
chr1-221097946-221098320	8.18614e-05	2.96404	0.027	0.004	1	cone-RPC	Distal Intergenic	NA
chr1-221141468-221142387	2.25217e-07	-2.02186	0.054	0.149	0.0575316	cone-RPC	Distal Intergenic	NA
chr1-221159387-221160294	9.3348e-17	-2.09758	0.1	0.332	2.38457e-11	cone-RPC	Distal Intergenic	NA
chr1-2212248-2213158	0.00010021	-1.03172	0.122	0.222	1	cone-RPC	Promoter	FAAP20
chr1-221274105-221275021	3.94161e-16	1.68595	0.317	0.129	1.00688e-10	cone-RPC	Distal Intergenic	LINC02817
chr1-221309854-221310726	7.12172e-08	2.94218	0.059	0.009	0.0181924	cone-RPC	Distal Intergenic	LINC02817
chr1-221334838-221335751	4.78038e-10	-2.03619	0.072	0.21	0.000122115	cone-RPC	Promoter	LINC02817
chr1-221375674-221376558	0.000186582	-2.51189	0.014	0.063	1	cone-RPC	Distal Intergenic	LINC02817
chr1-221555776-221556658	0.000398189	-3.76155	0.005	0.039	1	cone-RPC	Distal Intergenic	NA
chr1-221718073-221718919	2.79483e-06	2.31157	0.068	0.014	0.71394	cone-RPC	Intron	DUSP10
chr1-221729888-221730754	1.80783e-31	4.334	0.163	0.009	4.6181e-26	cone-RPC	Intron	DUSP10
chr1-221788193-221789093	2.5201e-13	-2.70808	0.05	0.209	6.4376e-08	cone-RPC	Distal Intergenic	DUSP10
chr1-221789889-221790752	0.00036979	-3.62096	0.005	0.041	1	cone-RPC	Distal Intergenic	RNU6-403P
chr1-221858762-221859658	8.60293e-06	-2.78	0.023	0.079	1	cone-RPC	Distal Intergenic	NA
chr1-221937919-221938777	5.27447e-05	3.19506	0.032	0.003	1	cone-RPC	Intron	LINC02257
chr1-222043221-222044045	3.90382e-14	3.25697	0.095	0.012	9.97231e-09	cone-RPC	Intron	NA
chr1-222047868-222048789	1.67055e-09	-2.91102	0.036	0.137	0.000426742	cone-RPC	Intron	NA
chr1-222104389-222105274	4.29255e-05	-1.73603	0.041	0.115	1	cone-RPC	Intron	NA
chr1-22212392-22213267	2.20166e-12	2.81267	0.095	0.018	5.62415e-07	cone-RPC	Distal Intergenic	MIR4418
chr1-222222529-222223417	3.51388e-06	-3.28727	0.009	0.075	0.897619	cone-RPC	Intron	QRSL1P2
chr1-222229665-222230349	8.70492e-23	3.5779	0.14	0.015	2.22367e-17	cone-RPC	Intron	QRSL1P2
chr1-222238093-222239002	0.000167751	-1.87719	0.036	0.089	1	cone-RPC	Intron	QRSL1P2
chr1-22225593-22226481	7.7356e-14	3.24029	0.113	0.012	1.97606e-08	cone-RPC	Distal Intergenic	MIR4418
chr1-222258048-222258867	0.000299293	2.23118	0.041	0.009	1	cone-RPC	Intron	QRSL1P2
chr1-222285765-222286672	2.57395e-08	-2.57028	0.032	0.133	0.00657515	cone-RPC	Intron	QRSL1P2
chr1-222617480-222618337	0.000342906	0.451555	0.538	0.495	1	cone-RPC	Promoter	MIA3
chr1-222927940-222928842	1.26764e-17	2.22188	0.213	0.053	3.23819e-12	cone-RPC	Promoter	DISP1
chr1-223022635-223023495	9.82573e-11	1.56401	0.262	0.098	2.50998e-05	cone-RPC	Distal Intergenic	NDUFB1P2
chr1-223037232-223038053	1.16854e-09	3.24028	0.063	0.008	0.000298503	cone-RPC	Distal Intergenic	NDUFB1P2
chr1-22308369-22308739	0.000277037	2.86643	0.027	0.004	1	cone-RPC	Distal Intergenic	NA
chr1-22318312-22319187	1.17432e-07	1.0156	0.294	0.172	0.0299981	cone-RPC	Distal Intergenic	NA
chr1-22320247-22321171	8.90213e-05	-2.58011	0.014	0.067	1	cone-RPC	Distal Intergenic	NA
chr1-223212053-223212875	1.85304e-05	2.07302	0.068	0.016	1	cone-RPC	Distal Intergenic	SUSD4
chr1-223496758-223497561	1.04161e-06	2.57642	0.054	0.011	0.266078	cone-RPC	Distal Intergenic	CAPN8
chr1-223515680-223516600	8.71031e-05	1.66657	0.086	0.031	1	cone-RPC	Distal Intergenic	CAPN8
chr1-223616303-223617162	9.195e-07	2.31166	0.077	0.016	0.234886	cone-RPC	3' UTR	CAPN8
chr1-223870351-223871264	2.09876e-24	3.30445	0.163	0.021	5.36127e-19	cone-RPC	Distal Intergenic	NA
chr1-223887787-223888629	1.74802e-05	2.09836	0.063	0.015	1	cone-RPC	Distal Intergenic	NA
chr1-223973235-223974130	3.03855e-05	-2.68247	0.018	0.072	1	cone-RPC	Exon	RNU6-1319P
chr1-224050487-224051385	1.86117e-18	2.11336	0.244	0.071	4.75436e-13	cone-RPC	Distal Intergenic	NA
chr1-224122317-224123187	6.40583e-28	4.44177	0.154	0.008	1.63637e-22	cone-RPC	Intron	FBXO28
chr1-224277844-224278700	4.71115e-10	3.47421	0.059	0.006	0.000120346	cone-RPC	Intron	NVL
chr1-224287455-224288361	7.99389e-14	-2.68541	0.063	0.218	2.04204e-08	cone-RPC	Exon	NVL
chr1-224497787-224498634	1.38738e-07	2.08372	0.104	0.028	0.0354406	cone-RPC	Intron	CNIH3
chr1-224500459-224501357	3.71248e-15	3.17315	0.118	0.015	9.48354e-10	cone-RPC	Intron	CNIH3
chr1-224503109-224503994	7.93973e-30	2.34443	0.389	0.104	2.0282e-24	cone-RPC	Intron	CNIH3
chr1-224526897-224527546	2.4214e-05	2.85178	0.032	0.006	1	cone-RPC	Intron	CNIH3
chr1-22461503-22462009	1.37633e-12	2.8583	0.086	0.017	3.51583e-07	cone-RPC	Intron	ZBTB40
chr1-224673888-224674756	0.000138184	-1.38623	0.054	0.135	1	cone-RPC	Intron	DNAJB6P6
chr1-224676299-224677212	2.34448e-05	-2.34721	0.018	0.086	1	cone-RPC	Intron	DNAJB6P6
chr1-224743510-224744399	2.57258e-07	-2.50431	0.032	0.117	0.0657164	cone-RPC	Distal Intergenic	NA
chr1-22507342-22508252	3.42022e-12	2.82255	0.1	0.016	8.73695e-07	cone-RPC	Exon	NA
chr1-225137754-225138670	0.000209311	1.91738	0.059	0.017	1	cone-RPC	Intron	DNAH14
chr1-22544824-22545730	0.000283778	1.52664	0.063	0.029	1	cone-RPC	Distal Intergenic	EPHA8
chr1-225459866-225460772	4.13031e-12	2.58064	0.127	0.023	1.05509e-06	cone-RPC	Intron	NA
chr1-225508334-225509168	0.000216997	-2.02129	0.018	0.078	1	cone-RPC	Promoter	ENAH
chr1-225545570-225546474	3.48811e-05	1.71823	0.077	0.026	1	cone-RPC	Intron	ENAH
chr1-225580007-225580875	8.80091e-46	3.90786	0.258	0.022	2.24819e-40	cone-RPC	Promoter	ENAH
chr1-225627355-225628219	0.000111225	1.9446	0.059	0.016	1	cone-RPC	Intron	ENAH
chr1-22563117-22564015	5.91917e-05	1.03516	0.172	0.101	1	cone-RPC	Promoter	EPHA8
chr1-225770395-225771276	2.18052e-07	-1.56073	0.072	0.207	0.0557015	cone-RPC	Distal Intergenic	SRP9
chr1-22582806-22583696	4.19871e-74	5.47881	0.294	0.008	1.07256e-68	cone-RPC	Intron	EPHA8
chr1-225848310-225849207	3.58747e-26	3.78062	0.167	0.014	9.1642e-21	cone-RPC	Promoter	TMEM63A
chr1-225855283-225856176	4.81882e-05	-1.71684	0.054	0.116	1	cone-RPC	Exon	TMEM63A
chr1-225874823-225875694	6.37617e-10	2.83404	0.072	0.013	0.000162879	cone-RPC	Intron	TMEM63A
chr1-225882026-225882898	4.76475e-05	-0.837324	0.204	0.315	1	cone-RPC	Promoter	TMEM63A
chr1-225928107-225929010	4.9745e-23	3.3611	0.145	0.019	1.27074e-17	cone-RPC	Distal Intergenic	PYCR2
chr1-225945434-225946308	9.39005e-23	-2.60914	0.095	0.357	2.39869e-17	cone-RPC	Distal Intergenic	LEFTY2
chr1-22606958-22607796	6.79193e-08	2.17966	0.095	0.022	0.01735	cone-RPC	Distal Intergenic	MIR6127
chr1-226121432-226122215	0.000128754	-0.648467	0.276	0.415	1	cone-RPC	Distal Intergenic	NA
chr1-22612572-22613348	1.77876e-68	5.35156	0.267	0.01	4.54385e-63	cone-RPC	Distal Intergenic	MIR6127
chr1-22613890-22614626	2.3202e-21	3.94931	0.113	0.009	5.92696e-16	cone-RPC	Distal Intergenic	MIR6127
chr1-22626259-22627106	2.59313e-05	1.76853	0.081	0.026	1	cone-RPC	Distal Intergenic	MIR6127
chr1-226268182-226269081	7.32935e-05	-3.25239	0.009	0.055	1	cone-RPC	Intron	LIN9
chr1-226355920-226356806	1.01162e-26	3.55964	0.181	0.021	2.58418e-21	cone-RPC	Distal Intergenic	PARP1
chr1-226400726-226401474	5.39232e-41	4.53388	0.176	0.011	1.37747e-35	cone-RPC	Intron	PARP1
chr1-226420378-226421305	2.17595e-14	3.50004	0.086	0.009	5.55847e-09	cone-RPC	Distal Intergenic	NA
chr1-226452799-226453628	0.000474303	1.54963	0.068	0.025	1	cone-RPC	Distal Intergenic	NA
chr1-226481971-226482806	7.61485e-06	2.0514	0.095	0.023	1	cone-RPC	Distal Intergenic	NA
chr1-226483206-226483982	1.12846e-07	1.90836	0.104	0.035	0.0288265	cone-RPC	Distal Intergenic	NA
chr1-226506425-226507320	6.60792e-16	4.1773	0.086	0.005	1.68799e-10	cone-RPC	Distal Intergenic	NA
chr1-226509874-226510755	3.76037e-09	3.31044	0.059	0.007	0.000960587	cone-RPC	Distal Intergenic	NA
chr1-226530887-226531694	2.38121e-05	2.21174	0.059	0.013	1	cone-RPC	Distal Intergenic	STUM
chr1-226545604-226546512	4.17796e-06	2.3827	0.063	0.012	1	cone-RPC	Distal Intergenic	STUM
chr1-226561150-226561992	0.000202085	2.889	0.027	0.004	1	cone-RPC	Intron	STUM
chr1-226590269-226591171	8.38824e-27	3.96057	0.158	0.012	2.14277e-21	cone-RPC	Intron	STUM
chr1-226645751-226646673	5.56645e-35	4.42629	0.172	0.009	1.42195e-29	cone-RPC	Intron	ITPKB-IT1
chr1-226679774-226680695	0.000196635	-0.961056	0.149	0.218	1	cone-RPC	Intron	ITPKB-IT1
chr1-226706434-226707321	3.44269e-05	2.93339	0.041	0.005	1	cone-RPC	3' UTR	ITPKB
chr1-226779437-226780354	0.000273772	2.14542	0.054	0.011	1	cone-RPC	Distal Intergenic	RPS27P5
chr1-226783825-226784678	8.84153e-06	-2.7897	0.023	0.079	1	cone-RPC	Distal Intergenic	RPS27P5
chr1-226984820-226985514	1.39956e-07	2.17896	0.086	0.024	0.0357516	cone-RPC	Exon	COQ8A
chr1-226993810-226994623	1.02684e-09	1.97643	0.149	0.04	0.000262305	cone-RPC	3' UTR	NA
chr1-227006043-227006932	2.02155e-06	2.57975	0.054	0.01	0.516406	cone-RPC	Intron	NA
chr1-22724447-22725294	1.01308e-08	3.11761	0.068	0.008	0.00258791	cone-RPC	Intron	MIR4684
chr1-227265765-227266679	1.44272e-06	-2.10885	0.045	0.124	0.368544	cone-RPC	Promoter	NA
chr1-227324957-227325818	0.00026996	-4.14276	0.005	0.039	1	cone-RPC	Distal Intergenic	CDC42BPA
chr1-227361226-227362057	1.2832e-09	3.50679	0.054	0.005	0.000327793	cone-RPC	Distal Intergenic	NA
chr1-227431540-227432439	6.31052e-05	-1.07383	0.109	0.215	1	cone-RPC	Distal Intergenic	RPS18P3
chr1-227547178-227547819	0.000239873	2.66784	0.041	0.007	1	cone-RPC	Distal Intergenic	RNA5SP77
chr1-22763530-22764434	4.08346e-26	3.90474	0.136	0.013	1.04312e-20	cone-RPC	Intron	EPHB2
chr1-22769965-22770883	2.48835e-06	1.6571	0.113	0.039	0.63565	cone-RPC	Intron	EPHB2
chr1-22775892-22776567	6.27133e-05	-2.2868	0.032	0.08	1	cone-RPC	Promoter	EPHB2
chr1-227776239-227777124	8.92438e-07	-1.85145	0.054	0.151	0.227973	cone-RPC	3' UTR	SNAP47
chr1-227778620-227779480	0.000461721	1.97816	0.05	0.013	1	cone-RPC	Intron	SNAP47
chr1-22778564-22779480	0.000167252	-1.60432	0.045	0.11	1	cone-RPC	Intron	EPHB2
chr1-227787699-227788603	7.41965e-13	1.06406	0.443	0.301	1.89535e-07	cone-RPC	Distal Intergenic	PRSS38
chr1-22780453-22781338	2.57292e-07	-1.76506	0.077	0.176	0.0657252	cone-RPC	Intron	EPHB2
chr1-22782163-22783064	6.24439e-35	-2.62929	0.145	0.501	1.59513e-29	cone-RPC	Intron	EPHB2
chr1-227919565-227920476	2.208e-15	2.642	0.163	0.032	5.64033e-10	cone-RPC	3' UTR	MIR5008
chr1-227941861-227942749	1.63551e-06	1.4893	0.136	0.056	0.417792	cone-RPC	Promoter	MIR5008
chr1-22806349-22807260	9.40806e-09	-1.52625	0.136	0.256	0.00240329	cone-RPC	Intron	EPHB2
chr1-228073524-228074437	3.85265e-09	-1.18065	0.195	0.362	0.000984161	cone-RPC	Exon	LINC02809
chr1-228139710-228140612	2.35416e-05	0.46718	0.647	0.606	1	cone-RPC	Promoter	GUK1
chr1-228161471-228162376	5.56007e-68	3.83464	0.398	0.041	1.42032e-62	cone-RPC	Distal Intergenic	IBA57-DT
chr1-228171105-228171906	3.61098e-10	2.7232	0.086	0.015	9.22426e-05	cone-RPC	Promoter	IBA57
chr1-228226946-228227823	9.83294e-05	2.16686	0.05	0.012	1	cone-RPC	Intron	OBSCN
chr1-228275601-228276501	0.000225474	0.567207	0.412	0.323	1	cone-RPC	Promoter	LOC124904535
chr1-228882100-228882998	0.000207144	-1.75312	0.036	0.094	1	cone-RPC	Distal Intergenic	NA
chr1-228913475-228914395	5.78656e-06	1.5727	0.109	0.045	1	cone-RPC	Distal Intergenic	NA
chr1-229027657-229028436	1.45575e-16	1.73873	0.267	0.111	3.71871e-11	cone-RPC	Intron	NA
chr1-229028554-229028960	2.74486e-19	3.14987	0.167	0.021	7.01176e-14	cone-RPC	Intron	NA
chr1-229092954-229093815	7.91442e-05	-2.27892	0.027	0.077	1	cone-RPC	Exon	NA
chr1-229127803-229128690	3.98722e-05	2.13149	0.054	0.014	1	cone-RPC	Distal Intergenic	NA
chr1-229166804-229167745	6.60123e-10	2.35361	0.1	0.023	0.000168628	cone-RPC	Distal Intergenic	NA
chr1-229170388-229171244	2.61773e-08	2.45431	0.072	0.017	0.006687	cone-RPC	Distal Intergenic	NA
chr1-22917563-22918448	2.07427e-10	-3.01394	0.023	0.149	5.29871e-05	cone-RPC	3' UTR	LACTBL1
chr1-229205664-229206166	1.48269e-06	2.17517	0.077	0.019	0.378752	cone-RPC	Distal Intergenic	NA
chr1-229250944-229251846	0.000330577	-1.45052	0.05	0.113	1	cone-RPC	Exon	TMEM78
chr1-229285131-229286009	4.28944e-15	2.87061	0.131	0.02	1.09574e-09	cone-RPC	Promoter	RAB4A
chr1-229406706-229407540	0.000153816	-1.33451	0.059	0.142	1	cone-RPC	Distal Intergenic	RN7SKP276
chr1-229410745-229411573	1.41461e-14	1.94565	0.249	0.074	3.61361e-09	cone-RPC	Promoter	RN7SKP276
chr1-229420530-229421431	6.34175e-21	3.85465	0.131	0.011	1.62e-15	cone-RPC	Distal Intergenic	NA
chr1-229434432-229435158	4.03002e-13	2.09786	0.154	0.048	1.02947e-07	cone-RPC	Promoter	ACTA1
chr1-229537663-229538544	3.99007e-08	3.67717	0.045	0.004	0.0101926	cone-RPC	Intron	RNU4-21P
chr1-229563198-229564049	0.000431082	-1.80275	0.027	0.082	1	cone-RPC	Distal Intergenic	ABCB10
chr1-229602004-229602739	5.17034e-06	2.21964	0.072	0.016	1	cone-RPC	3' UTR	TAF5L
chr1-229603305-229604166	1.6404e-05	-2.22664	0.032	0.094	1	cone-RPC	Intron	TAF5L
chr1-229653504-229653848	7.70453e-05	3.0807	0.032	0.004	1	cone-RPC	Intron	URB2
chr1-229694017-229694934	4.76069e-05	0.699827	0.339	0.272	1	cone-RPC	Distal Intergenic	NA
chr1-22971008-22971933	8.5887e-40	4.12315	0.213	0.016	2.19398e-34	cone-RPC	Distal Intergenic	LACTBL1
chr1-22972612-22973426	2.5101e-10	2.6787	0.09	0.016	6.41206e-05	cone-RPC	Distal Intergenic	LACTBL1
chr1-229760544-229761376	9.77768e-05	2.14752	0.041	0.013	1	cone-RPC	Distal Intergenic	NA
chr1-229780187-229781027	5.17391e-05	2.14907	0.054	0.014	1	cone-RPC	Distal Intergenic	NA
chr1-229859950-229860859	4.53556e-12	3.01404	0.09	0.014	1.15861e-06	cone-RPC	Intron	LINC01682
chr1-229987490-229988266	2.39264e-06	2.73684	0.045	0.008	0.6112	cone-RPC	Distal Intergenic	LINC01736
chr1-230058300-230059016	2.31705e-10	2.70282	0.086	0.016	5.9189e-05	cone-RPC	Promoter	GALNT2
chr1-230079386-230080290	2.47202e-05	-2.01392	0.041	0.102	1	cone-RPC	Intron	GALNT2
chr1-230081238-230082129	1.43855e-09	-2.27963	0.045	0.176	0.000367478	cone-RPC	Intron	GALNT2
chr1-230130277-230131153	3.21213e-05	-1.58432	0.072	0.135	1	cone-RPC	Intron	GALNT2
chr1-230263264-230264179	4.04677e-09	3.48034	0.054	0.006	0.00103375	cone-RPC	Exon	GALNT2
chr1-230302960-230303711	7.49288e-07	2.70464	0.054	0.009	0.191406	cone-RPC	Distal Intergenic	NA
chr1-230331695-230332219	2.4453e-05	1.98208	0.077	0.018	1	cone-RPC	Intron	PGBD5
chr1-230341762-230342637	5.859e-19	3.80779	0.104	0.009	1.49668e-13	cone-RPC	Intron	PGBD5
chr1-230344381-230345284	7.52846e-17	3.55066	0.109	0.011	1.92315e-11	cone-RPC	Intron	PGBD5
chr1-230584829-230585731	6.55742e-12	3.32356	0.068	0.009	1.67509e-06	cone-RPC	Distal Intergenic	LINC01737
chr1-230621006-230621917	1.29627e-05	2.55411	0.059	0.009	1	cone-RPC	Distal Intergenic	RPS24P4
chr1-230785337-230786241	9.99176e-07	-2.36114	0.032	0.114	0.255239	cone-RPC	Exon	CAPN9
chr1-230833282-230834117	7.02658e-41	5.51123	0.158	0.004	1.79494e-35	cone-RPC	Distal Intergenic	NA
chr1-230855711-230856492	6.58094e-06	1.9979	0.081	0.021	1	cone-RPC	Promoter	C1orf198
chr1-231039057-231039645	2.52448e-22	1.88246	0.33	0.125	6.44879e-17	cone-RPC	Promoter	FAM89A
chr1-231093269-231094181	1.33972e-05	-1.7605	0.059	0.128	1	cone-RPC	Distal Intergenic	NA
chr1-231106120-231106999	1.06473e-10	-1.95782	0.095	0.233	2.71985e-05	cone-RPC	Distal Intergenic	NA
chr1-231124489-231125343	1.88469e-06	2.26399	0.063	0.015	0.481445	cone-RPC	Distal Intergenic	NA
chr1-2314172-2314793	4.9794e-05	-1.11336	0.127	0.211	1	cone-RPC	Distal Intergenic	SKI
chr1-231639610-231640461	1.81667e-13	3.69141	0.077	0.007	4.64068e-08	cone-RPC	Intron	DISC1
chr1-23167454-23168219	0.000102077	-0.762723	0.213	0.336	1	cone-RPC	Promoter	LUZP1
chr1-231695439-231696342	1.42588e-08	3.15312	0.054	0.008	0.0036424	cone-RPC	Intron	DISC1
chr1-231749977-231750891	1.35155e-34	5.20726	0.149	0.005	3.45252e-29	cone-RPC	3' UTR	NA
chr1-231775876-231776752	0.000173196	-1.31121	0.081	0.143	1	cone-RPC	Intron	NA
chr1-231795673-231796551	8.46553e-05	-9.37377	0	0.035	1	cone-RPC	Intron	NA
chr1-23187414-23188317	7.27629e-68	5.45032	0.262	0.008	1.85873e-62	cone-RPC	Distal Intergenic	HTR1D
chr1-231919684-231920360	5.97595e-06	2.4604	0.054	0.011	1	cone-RPC	Intron	DISC1-IT1
chr1-231934686-231935217	6.80333e-06	3.17111	0.032	0.005	1	cone-RPC	Intron	DISC1-IT1
chr1-232036195-232037073	5.77538e-17	3.6973	0.109	0.01	1.47532e-11	cone-RPC	3' UTR	DISC1-IT1
chr1-2321971-2322864	1.18677e-07	-1.46357	0.109	0.235	0.0303161	cone-RPC	Intron	NA
chr1-232249262-232249980	3.76633e-10	3.23297	0.068	0.008	9.62109e-05	cone-RPC	Distal Intergenic	RN7SL299P
chr1-232250588-232251498	3.85706e-86	6.19626	0.312	0.005	9.85286e-81	cone-RPC	Distal Intergenic	RN7SL299P
chr1-232306983-232307860	6.25919e-05	2.82381	0.036	0.006	1	cone-RPC	Distal Intergenic	RN7SL299P
chr1-232328198-232329017	8.99343e-34	4.23062	0.176	0.011	2.29737e-28	cone-RPC	Distal Intergenic	SIPA1L2
chr1-232335511-232336424	3.75699e-05	2.11424	0.063	0.016	1	cone-RPC	Distal Intergenic	SIPA1L2
chr1-232428779-232429527	0.000112621	-3.01201	0.009	0.056	1	cone-RPC	Intron	SIPA1L2
chr1-232436436-232437108	0.000251494	2.40034	0.041	0.008	1	cone-RPC	Intron	SIPA1L2
chr1-232594926-232595848	1.65615e-05	-2.02281	0.032	0.105	1	cone-RPC	Distal Intergenic	SIPA1L2
chr1-232685615-232686342	1.11106e-05	3.1652	0.032	0.005	1	cone-RPC	Distal Intergenic	RNU6-1211P
chr1-232704520-232705425	3.52051e-07	-1.64899	0.077	0.185	0.0899314	cone-RPC	Distal Intergenic	RNU6-1211P
chr1-232991020-232991670	6.27377e-05	2.20841	0.045	0.012	1	cone-RPC	Intron	PCNX2
chr1-233139012-233139880	8.94151e-12	-1.86559	0.1	0.273	2.28411e-06	cone-RPC	Promoter	PCNX2
chr1-233389611-233390378	4.35016e-07	2.54509	0.059	0.013	0.111125	cone-RPC	Distal Intergenic	MAP3K21
chr1-233490255-233491155	3.90095e-08	3.2721	0.054	0.007	0.00996498	cone-RPC	Distal Intergenic	RNU4-77P
chr1-233509363-233510275	2.09633e-05	-1.94006	0.032	0.107	1	cone-RPC	Distal Intergenic	RNU4-77P
chr1-233540412-233541272	8.04109e-07	3.43161	0.041	0.004	0.20541	cone-RPC	Distal Intergenic	KCNK1
chr1-23356308-23357221	1.54388e-27	-2.33678	0.122	0.459	3.94384e-22	cone-RPC	Distal Intergenic	ZNF436
chr1-233587930-233588825	3.83128e-06	-2.1274	0.036	0.113	0.978699	cone-RPC	Distal Intergenic	KCNK1
chr1-233631878-233632831	3.77404e-08	-1.29441	0.136	0.289	0.00964078	cone-RPC	Intron	KCNK1
chr1-233679251-233680268	2.1987e-31	-2.35995	0.14	0.497	5.61658e-26	cone-RPC	Distal Intergenic	KCNK1
chr1-233693013-233693936	0.000425002	-2.15519	0.023	0.066	1	cone-RPC	Distal Intergenic	NA
chr1-233917698-233918608	6.05153e-15	3.88816	0.086	0.006	1.54586e-09	cone-RPC	Intron	SLC35F3
chr1-233949244-233950153	0.000452297	-3.4543	0.005	0.041	1	cone-RPC	Intron	SLC35F3
chr1-233972672-233973541	8.61702e-05	2.40096	0.045	0.009	1	cone-RPC	Intron	RAC1P7
chr1-233998678-233999593	5.16941e-23	2.61839	0.213	0.052	1.32053e-17	cone-RPC	Intron	RAC1P7
chr1-234000459-234001374	5.22822e-19	-1.8749	0.136	0.415	1.33555e-13	cone-RPC	Intron	RAC1P7
chr1-23417336-23418182	2.25575e-08	2.62393	0.072	0.013	0.00576231	cone-RPC	Promoter	TCEA3
chr1-234221394-234222267	5.19938e-17	3.15818	0.122	0.016	1.32818e-11	cone-RPC	Intron	LOC124904553
chr1-234229483-234230292	5.33136e-11	-2.55808	0.05	0.182	1.3619e-05	cone-RPC	Intron	LOC124904553
chr1-234281613-234282507	2.26098e-06	-1.15833	0.149	0.263	0.577568	cone-RPC	Intron	RPL9P10
chr1-234291699-234292590	4.3854e-07	2.94564	0.059	0.007	0.112025	cone-RPC	Intron	RPL9P10
chr1-234535536-234536433	4.11361e-06	-1.87261	0.05	0.133	1	cone-RPC	Exon	NA
chr1-234588048-234588866	1.03397e-05	2.12638	0.063	0.016	1	cone-RPC	Distal Intergenic	LOC124900421
chr1-234589314-234590209	3.71262e-07	2.27069	0.077	0.018	0.0948389	cone-RPC	Distal Intergenic	LOC124900421
chr1-234606871-234607713	3.00451e-05	-1.48316	0.059	0.149	1	cone-RPC	Promoter	NA
chr1-234619816-234620543	2.05414e-05	1.89721	0.068	0.021	1	cone-RPC	Distal Intergenic	LINC00184
chr1-234623145-234624040	0.000173888	-3.76184	0.005	0.044	1	cone-RPC	Distal Intergenic	LINC00184
chr1-234694409-234695293	4.56721e-05	2.67296	0.041	0.007	1	cone-RPC	Promoter	NA
chr1-234709639-234710502	6.21429e-12	2.37032	0.145	0.03	1.58744e-06	cone-RPC	Promoter	NA
chr1-234719167-234720074	2.28539e-18	3.38975	0.131	0.014	5.83804e-13	cone-RPC	Exon	LINC01132
chr1-234723921-234724815	1.29599e-05	-0.513308	0.484	0.647	1	cone-RPC	Promoter	LINC01132
chr1-234727153-234728037	2.60727e-05	1.5382	0.1	0.04	1	cone-RPC	Intron	LINC01132
chr1-234737667-234738552	9.81438e-06	-1.60639	0.059	0.148	1	cone-RPC	Distal Intergenic	LINC01132
chr1-234779410-234780253	5.86594e-109	4.98526	0.434	0.021	1.49845e-103	cone-RPC	Distal Intergenic	LINC02961
chr1-234782344-234783133	6.36515e-12	1.9961	0.19	0.047	1.62598e-06	cone-RPC	Distal Intergenic	LINC02961
chr1-234885516-234886367	1.25911e-11	3.14685	0.086	0.011	3.21641e-06	cone-RPC	Intron	RN7SL668P
chr1-234886852-234887665	1.21704e-06	3.04093	0.041	0.006	0.310894	cone-RPC	Intron	RN7SL668P
chr1-234907967-234908883	6.58939e-05	-3.03743	0.009	0.059	1	cone-RPC	Intron	RN7SL668P
chr1-234918296-234919183	0.000115445	-2.04897	0.032	0.084	1	cone-RPC	Intron	NA
chr1-234974891-234975798	7.26486e-07	-2.34669	0.036	0.117	0.185581	cone-RPC	Distal Intergenic	LNCATV
chr1-235090195-235091088	3.21352e-07	-1.64184	0.081	0.189	0.0820892	cone-RPC	Distal Intergenic	NA
chr1-235304496-235305439	6.13756e-05	1.98538	0.054	0.017	1	cone-RPC	Intron	RPL23AP23
chr1-235421578-235422393	0.000189959	1.99887	0.045	0.014	1	cone-RPC	Intron	TBCE
chr1-235496433-235497264	8.81868e-13	3.29527	0.086	0.01	2.25273e-07	cone-RPC	Intron	B3GALNT2
chr1-235497742-235498408	0.000367	2.16894	0.041	0.01	1	cone-RPC	Intron	B3GALNT2
chr1-235533281-235533877	0.000136306	2.34237	0.041	0.009	1	cone-RPC	Distal Intergenic	MTND6P14
chr1-235552863-235553749	9.07491e-09	2.75501	0.063	0.012	0.00231819	cone-RPC	Intron	MTCO3P46
chr1-23562013-23562898	1.13501e-06	-0.759482	0.294	0.466	0.289937	cone-RPC	Distal Intergenic	ID3
chr1-235649707-235650546	5.79345e-11	1.16513	0.344	0.206	1.47994e-05	cone-RPC	Promoter	GNG4
chr1-235725236-235726087	3.08524e-05	-9.59536	0	0.039	1	cone-RPC	Intron	LYST
chr1-235834991-235835763	3.38469e-32	4.88935	0.136	0.006	8.64619e-27	cone-RPC	Intron	NA
chr1-235910127-235911040	1.27263e-14	-1.83426	0.118	0.34	3.25094e-09	cone-RPC	Distal Intergenic	RNU6-968P
chr1-23598161-23599024	4.21109e-06	-1.84284	0.059	0.135	1	cone-RPC	Intron	NA
chr1-235995283-235996116	7.76768e-28	4.63438	0.118	0.007	1.98425e-22	cone-RPC	Intron	NA
chr1-236020387-236021195	9.00864e-15	-1.7776	0.127	0.361	2.30126e-09	cone-RPC	Intron	NA
chr1-236021330-236022045	3.24021e-15	-1.97587	0.104	0.33	8.2771e-10	cone-RPC	Intron	NA
chr1-236058023-236058912	7.11673e-06	-1.94246	0.045	0.121	1	cone-RPC	Intron	NA
chr1-236144466-236145389	4.82286e-14	2.13317	0.199	0.048	1.232e-08	cone-RPC	Intron	GPR137B
chr1-236471569-236472332	1.90262e-05	-2.04283	0.036	0.104	1	cone-RPC	Intron	ENO1P1
chr1-236472475-236472900	1.3479e-11	2.1265	0.136	0.04	3.44321e-06	cone-RPC	Intron	ENO1P1
chr1-236562633-236563540	1.55409e-12	-1.923	0.095	0.279	3.96991e-07	cone-RPC	Intron	HEATR1
chr1-236691820-236692726	9.10619e-41	3.87491	0.235	0.021	2.32618e-35	cone-RPC	Intron	ACTN2
chr1-236887891-236888794	1.01941e-05	2.59178	0.045	0.009	1	cone-RPC	Intron	MTR
chr1-236982129-236983009	1.55134e-15	4.29319	0.072	0.005	3.96289e-10	cone-RPC	Promoter	RPL35P1
chr1-237041765-237042596	2.52001e-11	1.11146	0.367	0.223	6.43736e-06	cone-RPC	Promoter	RYR2
chr1-237219756-237220660	0.000252435	2.58836	0.036	0.006	1	cone-RPC	Intron	RYR2
chr1-23722369-23723218	0.000319648	1.86319	0.05	0.016	1	cone-RPC	Distal Intergenic	ELOA
chr1-237316195-237317059	1.18504e-14	4.59587	0.063	0.003	3.02719e-09	cone-RPC	Intron	RYR2
chr1-237893866-237894769	1.14339e-13	-2.17395	0.086	0.266	2.92079e-08	cone-RPC	Intron	ZP4
chr1-238063185-238064085	5.89731e-06	2.90469	0.05	0.007	1	cone-RPC	Distal Intergenic	NA
chr1-238153977-238154774	0.000249757	-3.54082	0.009	0.044	1	cone-RPC	Distal Intergenic	NA
chr1-238231856-238232762	3.24216e-07	2.55166	0.063	0.012	0.0828211	cone-RPC	Distal Intergenic	NA
[truncated: 30,547 more rows]

## Sheet: Figure 4j
spearman_R	gene
-0.0354733	ASCL1
0.34679	ASCL1
[truncated: 2,093 more rows]

## Sheet: Figure 4k,l,Sup.Figure 13
gene	Cluster.peak	peak	Cluster.gene	binding_TF
[truncated: 2,152 more rows]

[truncated: 18 more sheets: Figure 5a, Figure 5f-h, Sup.Figure 15c-.2 , Figure 5f-h, Sup.Figure 15c-g  , Supplementary Figure 6a, Supplementary Figure 6b, Supplementary Figure 6c, Supplementary Figure 6d, Supplementary Figure 11a, Supplementary Figure 11a.2, Supplementary Figure 11b, Supplementary Figure 11c, Supplementary Figure 14, Supplementary Figure 15a, Supplementary Figure 16a, Supplementary Figure 16b, Supplementary Figure 16c, Supplementary Figure 17a, Supplementary Figure 17e]
